# Supplementary material for: Modulation of miRNA expression in aged rat hippocampus by buttermilk and krill oil
Source: Sci Rep. 2018 Mar 5;8:3993. doi: 10.1038/s41598-018-22148-5 (PMC5838111; doi:10.1038/s41598-018-22148-5)
Supplement: Supplementary file 2 — Table S3 [file 41598_2018_22148_MOESM2_ESM.xls]

## Sheet: Functional analysis_miRNAs
Table S3. Functional analysis of the differently expressed miRNAs identified in NGS and validated by RT-qPCR
MicroRNA	Database	Biological process	Hyp-c	Genes
let-7f-5p	KEGG	MAPK signaling pathway	4.09056e-05	Dusp6,Casp3,Elk4,Ngf,Map3k3,Tgfbr1,Faslg,Il1a,Dusp9,Dusp5,Nras,Cacnb1,Pla2g3,Map4k3,Cacna1d,Rasgrp1,Mef2c,Mapk11,Map4k4,Dusp1,Fgf14,Pla2g6,Crk
		Pathways in cancer	0.0129189	Cul2,Casp3,Tgfbr1,Faslg,Lama1,Wnt9b,Stat3,Col4a1,Gli2,Nras,Wnt9a,Rb1,Skp2,Pias4,Runx1t1,Fgf14,Tcf7l1,Ccnd1,Crk
		Axon guidance	0.00551701	Ephb1,Plxna2,Sema4c,Limk2,Sema7a,Ntng1,Nras,Epha4,Pak7,Sema3f,Sema4g,Sema4f
		Protein processing in endoplasmic reticulum	0.016642	Sec63,Sel1l,Sec24a,Prkcsh,Yod1,Ube2g2,Capn1,Rnf5,Nploc4,Sec24c,Dnajb11,Uggt1
		Glycerophospholipid metabolism	0.003553	Plb1,Etnk1,Etnk2,Pla2g3,Pcyt2,Dgki,Pla2g6,Ppap2a,Lpgat1,Pla2g15
		Lysosome	0.0197219	Ap1s1,Ctsf,Igf2r,Cln3,Cd164,Ap3m1,Gga3,Ctsb,Pla2g15,Ppt2
		Arrhythmogenic right ventricular cardiomyopathy (ARVC)	0.0409814	Cacnb1,Cacna1d,Itga5,Sgcb,Tcf7l1,Actb,Atp2a2
	GO	regulation of transcription, DNA-dependent (BP)	0.0466315	Ppargc1b,Acvr1b,Lrrfip1,Zfp275,Kdm3a,Gtf2i,Taf5,Bzw1,Zfp583,Ino80e,Mef2c,Tmpo,Abcg1,Pogz
		protein phosphorylation (BP)	0.00156574	Map4k3,Epha4,Acvr1b,Riok3,Acvr1c,Ccnd1,Polr2d,Speg,Acvr2a,Stk24,Ikbke,Tgfbr1,Stk39
		proteolysis (BP)	0.0128398	Cpm,Casp3,Usp49,Usp47,Adamts15,Senp2,Trhde,Senp5,Prss22,Npepl1,Usp32,Yod1,Dpp3
		in utero embryonic development (BP)	0.00277488	Prdm1,Acvr1b,Cubn,Etnk2,Acvr1c,Wnt9b,Rcn1,Tgfbr1,Edn1,Pygo2
		response to organic substance (BP)	0.00127268	Il10,Dusp1,Casp3,Ngf,Ccnd1,Il1a,Acvr2a,Abcg1,Gk
		cell differentiation (BP)	0.0349223	Strbp,Uhrf2,Rnf114,Kdm3a,Rasgrp1,Acvr1c,Bzw2,Tgfbr1,Sema4f
		response to lipopolysaccharide (BP)	0.0209389	Il10,Casp3,Il6r,Ngf,Tnfrsf1b,Ptafr,Il1a,Edn1
		apoptotic process (BP)	0.0499895	Ift57,Hip1,Dicer1,Ppp2r2b,Casp3,Aen,Stk24,Luc7l3
		response to glucocorticoid stimulus (BP)	0.0160799	Il10,Dusp1,Ppargc1b,Casp3,Il6r,Ngf,Ccnd1
		induction of apoptosis (BP)	0.0183532	Plagl2,Hip1,Acvr1b,Casp3,Ddx19a,Stk24,Tgfbr1
		response to organic cyclic compound (BP)	0.0473528	Casp3,Ngf,Acvr1c,Ccnd1,Pklr,Il1a,Tgfbr1
		ubiquitin-dependent protein catabolic process (BP)	0.0188424	Fbxl12,Uhrf2,Usp49,Usp47,Uspl1,Usp32
		response to DNA damage stimulus (BP)	0.0196873	Casp3,Aen,Usp47,Ccnd1,Ercc6,Vav3
		inflammatory response (BP)	0.0367971	Il10,Ngf,Tnfrsf1b,Ptafr,Olr1,Il1a
		G1/S transition of mitotic cell cycle (BP)	0.00584323	Gpr132,Acvr1b,Cdc25a,Ccnd1,Rb1
		response to hydrogen peroxide (BP)	0.0164284	Col1a1,Dusp1,Casp3,Ppp1r15b,Olr1
		response to cAMP (BP)	0.0170706	Col1a1,Dusp1,Ppargc1b,Il6r,Pklr
		Wnt receptor signaling pathway (BP)	0.0305066	Wnt9a,Senp2,Ccnd1,Wnt9b,Pygo2
		neuron differentiation (BP)	0.0358497	Ppp2r2b,Casp3,Gas7,Mef2c,Rb1
		response to nutrient (BP)	0.0469131	Col1a1,Adipor2,Cubn,Pklr,Soat2
		response to peptide hormone stimulus (BP)	0.0482301	Col1a1,Irs1,Il6r,Ngf,Atp2a2
		protein glycosylation (BP)	0.022833	B3gnt7,Uggt1,B3galt1,B3galt5
		regulation of catalytic activity (BP)	0.0309105	Trib2,Ccnd1,Arhgef15,Vav3
		embryonic skeletal system morphogenesis (BP)	0.0309105	Mycn,Wnt9a,Wnt9b,Mef2c
		cholesterol metabolic process (BP)	0.0309562	Pctp,Cubn,Abcg1,Soat2
		spermatid development (BP)	0.0347489	Fndc3a,Ppp2r2b,Strbp,Hook1
		palate development (BP)	0.0367568	Wnt9b,Mef2c,Tgfbr1,Pygo2
		regulation of Rho protein signal transduction (BP)	0.0401778	Itsn1,Farp1,Arhgef15,Vav3
		canonical Wnt receptor signaling pathway (BP)	0.0491076	Wnt9a,Ccnd1,Wnt9b,Pygo2
		positive regulation of pathway-restricted SMAD protein phosphorylation (BP)	0.0159267	Gdf6,Acvr1b,Tgfbr1
		negative regulation of B cell proliferation (BP)	0.0170721	Il10,Prdm1,Casp3
		peptidyl-threonine phosphorylation (BP)	0.028799	Acvr1b,Sbk1,Tgfbr1
		response to X-ray (BP)	0.028799	Casp3,Ccnd1,Ercc6
		B cell receptor signaling pathway (BP)	0.0341158	Mef2c,Klhl6,Vav3
		digestive tract development (BP)	0.0341158	Dicer1,Tgfbr1,Rb1
		positive regulation of glucose import (BP)	0.0341158	Irs1,Adipor2,Irs2
		regulation of sensory perception of pain (BP)	0.0353886	Il10,Il1a,Edn1
		branching morphogenesis of a tube (BP)	0.0373459	Dicer1,Mycn,Wnt9b
		ATP biosynthetic process (BP)	0.0406274	Atp2b1,Pklr,Atp2a2
		response to cold (BP)	0.0472906	Atp2b1,Adrb3,Gk
		positive regulation of mesenchymal cell proliferation (BP)	0.0472909	Irs1,Mycn,Irs2
		positive regulation of B cell proliferation (BP)	0.0482881	Mef2c,Irs2,Vav3
		mammary gland development (BP)	0.0482881	Irs1,Irs2,Pygo2
		response to gamma radiation (BP)	0.048626	Il6r,Ercc6,Il1a
		response to nicotine (BP)	0.048626	Casp3,Ngf,Edn1
		positive regulation of activin receptor signaling pathway (BP)	0.0183184	Acvr1b,Acvr2a
		protein O-linked glycosylation via serine (BP)	0.0183184	Galnt2,Galnt1
		protein O-linked glycosylation via threonine (BP)	0.0183184	Galnt2,Galnt1
		nucleoside diphosphate phosphorylation (BP)	0.0208106	Nme6,Nme4
		cholesterol esterification (BP)	0.0208106	Scd1,Soat2
		positive regulation of alkaline phosphatase activity (BP)	0.0208106	Ppargc1b,Mef2c
		negative regulation of membrane protein ectodomain proteolysis (BP)	0.0208106	Il10,Ptpn3
		germinal center formation (BP)	0.0357723	Mef2c,Klhl6
		positive regulation of cardiac muscle hypertrophy (BP)	0.0357723	Mef2c,Edn1
		positive regulation of glucose metabolic process (BP)	0.0357723	Irs1,Irs2
		response to ozone (BP)	0.0357723	Ngf,Il1a
		positive regulation of fatty acid beta-oxidation (BP)	0.0359863	Irs1,Irs2
		activin receptor signaling pathway (BP)	0.0359863	Gdf6,Acvr1b
		UTP biosynthetic process (BP)	0.0398269	Nme6,Nme4
		CTP biosynthetic process (BP)	0.0398269	Nme6,Nme4
		GTP biosynthetic process (BP)	0.0398269	Nme6,Nme4
		induction of apoptosis by oxidative stress (BP)	0.0398269	Casp3,Stk24
		bone trabecula formation (BP)	0.0398269	Col1a1,Ppargc1b
		early endosome to late endosome transport (BP)	0.0462745	Snx16,Hook1
		muscle cell differentiation (BP)	0.0462745	Sema4c,Speg
		phosphatidylinositol 3-kinase cascade (BP)	0.0494141	Irs1,Edn1
		glycerol metabolic process (BP)	0.0494141	Gpcpd1,Gk
miR-30e-3P	KEGG	Pathways in cancer	1.91318e-06	Smad3,Igf1,Nfkb1,Prkca,Fadd,Chuk,Fzd6,Fgf16,Tgfbr1,Faslg,Nkx3-1,Kitlg,Traf6,Stat3,Ralb,Ncoa4,Egln3,Traf3,Cdkn2b,Ptk2,Sos2,Plcg1,Lamb3,Gli3,Rb1,Stk36,Ppard,Max,Runx1t1,Tcf7l1,Fzd1,Cdkn1b,Ccnd1,Jup,Crk
		MAPK signaling pathway	0.000239472	Nfkb1,Rasgrp3,Prkca,Elk4,Rapgef2,Gna12,Chuk,Fgf16,Tgfbr1,Faslg,Stmn1,Traf6,Il1a,Map4k2,Prkx,Sos2,Rps6ka5,Cacnb4,Map3k7,Mef2c,Hspa2,Map4k4,Max,Atf4,Cacna2d1,Ntf4,Crk
		Neuroactive ligand-receptor interaction	0.00359956	Ntsr1,Htr7,Gabra1,P2rx7,Gria4,Adora2b,Cckbr,Grm1,Nr3c1,Vipr2,Oprk1,Tacr1,Chrna7,Adra1d,Lep,Gnrhr,Cnr1,Chrm2,Tshr,Tacr3,Glrb,Htr2a,Trhr
		Wnt signaling pathway	2.5229e-05	Smad3,Nfat5,Nfatc3,Prkca,Ppp2r1b,Fzd6,Rock2,Dkk2,Ppp2r5e,Prkx,Daam1,Cxxc4,Tbl1xr1,Map3k7,Ppard,Ctnnbip1,Ppp2r5a,Tcf7l1,Fzd1,Ccnd1,Senp2
		Endocytosis	0.00154128	Smad3,Rab11a,Sh3glb1,Agap3,Chmp4c,Tgfbr1,Arf6,Traf6,Il2ra,Acap2,Dnm3,Vps37c,RT1-M3-1,Sh3gl3,Chmp5,Hspa2,Cav2,Zfyve20,Eea1,Ap2b1,Cav1
		Calcium signaling pathway	0.00303065	Ntsr1,Prkca,Htr7,P2rx7,Adora2b,Cckbr,Grm1,Prkx,Plcg1,Tacr1,Chrna7,Adcy3,Adra1d,Chrm2,Tacr3,Htr2a,Trhr
		Ubiquitin mediated proteolysis	0.00143416	Ube3a,Herc4,Klhl9,Ube2g1,Uba6,Ube2k,Traf6,Ubox5,Ube4a,Ercc8,Klhl13,Anapc10,Ubr5,Fancl,Ube2f,Brca1
		Protein processing in endoplasmic reticulum	0.0034697	Sec63,Mbtps2,Sel1l,Yod1,Ube2g1,Dnaja2,Ssr3,Man1a1,Eif2ak3,Atxn3,Sec13,Hspa2,Ckap4,Atf4,Ssr1,Uggt1
		Focal adhesion	0.0151802	Igf1,Pdgfd,Prkca,Myl12b,Col1a1,Rock2,Col1a2,Ptk2,Sos2,Lamb3,Pak7,Itga5,Cav2,Ccnd1,Cav1,Crk
		Measles	0.00181322	Nfkb1,Chuk,Faslg,Traf6,Il2ra,Ifngr1,Stat3,Il1a,Eif2ak3,Tp73,Tacr1,Map3k7,Hspa2,Cdkn1b,Ccnd1
		TGF-beta signaling pathway	0.000599808	Smad3,Dcn,Ppp2r1b,Bmp5,Rock2,Bmp7,Tgfbr1,Bmpr1a,Sp1,Gdf6,Cdkn2b,Pitx2,MGC112830
		Chagas disease (American trypanosomiasis)	0.00155195	Smad3,Nfkb1,Ppp2r1b,Ppp2r2a,Fadd,Chuk,Tgfbr1,Ccl3,Ppp2r2b,Faslg,Traf6,Ifngr1,Serpine1
		Neurotrophin signaling pathway	0.00843014	Ywhae,Nfkb1,Faslg,Traf6,Tp73,Sos2,Plcg1,Rps6ka5,Frs2,Irs1,Atf4,Ntf4,Crk
		Axon guidance	0.0109714	Nfat5,Nfatc3,Ephb1,Rock2,Sema3e,Plxna2,Limk2,Epha4,Ptk2,Sema6d,Sema4a,Pak7,Sema3d
		Prostate cancer	0.00209393	Igf1,Nfkb1,Pdgfd,Chuk,Creb1,Nkx3-1,Sos2,Rb1,Atf4,Tcf7l1,Cdkn1b,Ccnd1
		Cell cycle	0.0192184	Ywhae,Smad3,Smc3,Stag2,Cdkn2b,MGC112830,Rb1,Anapc10,Mcm6,Cdkn1b,Ccnd1,Wee1
		RNA transport	0.0498507	Rpp30,Ran,Eif4e2,Thoc2,Eif1,Nup153,Sec13,Clns1a,Pom121,Nmd3,Senp2,Kpnb1
		Bile secretion	0.00173257	Slc9a3,Baat,Aqp4,Cyp7a1,Slco1a6,Cftr,Prkx,Adcy3,Abcg2,Abcb1a,Hmgcr
		Small cell lung cancer	0.00192503	Nfkb1,Chuk,Traf6,Traf3,Cdkn2b,Ptk2,Lamb3,Rb1,Max,Cdkn1b,Ccnd1
		mRNA surveillance pathway	0.0022536	Papola,Smg7,Ppp2r1b,Ppp2r2a,Ppp2r2b,Etf1,Ppp2r5e,Cpsf2,Papolg,Ppp2r5a,Cpsf6
		Oocyte meiosis	0.0261734	Ywhae,Igf1,Smc3,Ppp2r1b,Spdya,Ppp2r5e,Prkx,Adcy3,Anapc10,Ppp2r5a,Pgr
		Vascular smooth muscle contraction	0.0283072	Npr1,Prkca,Gna12,Rock2,Adora2b,Prkx,Adcy3,Adra1d,Mrvi1,Cyp4a1,Ppp1r12b
		Hepatitis C	0.0402569	Nfkb1,Ripk1,Ppp2r1b,Ppp2r2a,Chuk,Ppp2r2b,Traf6,Stat3,Traf3,Eif2ak3,Sos2
		Spliceosome	0.0445	Prpf31,Hnrnpu,Ddx5,Prpf38b,Rbm17,Wbp11,Thoc2,Snrnp27,Rbmx,Prpf3,Hspa2
		Osteoclast differentiation	0.0489639	Nfkb1,Chuk,Creb1,Fcgr2a,Tgfbr1,Traf6,Ifngr1,Il1a,Map3k7,Lcp2
		Vasopressin-regulated water reabsorption	0.00149674	Nsf,Rab11a,Creb1,Aqp4,Dync1li2,Prkx,Adcy3,Vamp2,Dync1i1
		Acute myeloid leukemia	0.00211905	Nfkb1,Chuk,Stat3,Sos2,Ppard,Runx1t1,Tcf7l1,Ccnd1,Jup
		Hedgehog signaling pathway	0.00297751	Csnk1g3,Bmp5,Bmp7,Rab23,Prkx,Zic2,Gli3,Stk36,Ihh
		RIG-I-like receptor signaling pathway	0.00816274	Nfkb1,Ripk1,Fadd,Chuk,Tbkbp1,Traf6,Traf3,Map3k7,Atg12
		Adipocytokine signaling pathway	0.0100941	Nfkb1,Chuk,Stat3,Acsl4,Lep,Prkag2,Irs1,Prkab2,Prkag3
		Chronic myeloid leukemia	0.0144079	Smad3,Nfkb1,Chuk,Tgfbr1,Sos2,Rb1,Cdkn1b,Ccnd1,Crk
		Pancreatic cancer	0.0271175	Smad3,Nfkb1,Chuk,Tgfbr1,Stat3,Ralb,Rb1,Ccnd1
		Arrhythmogenic right ventricular cardiomyopathy (ARVC)	0.0280159	PKP2,Cacnb4,Itga5,Cdh2,Tcf7l1,Jup,Cacna2d1,Gja1
		N-Glycan biosynthesis	0.0180123	Alg6,Man2a1,Mgat2,Man1a1,Alg13,Mgat4c,Alg10
		p53 signaling pathway	0.0473815	Igf1,Ccng2,Tp73,Serpine1,Ccng1,Ccnd1,Sesn3
		Dorso-ventral axis formation	0.00811641	Ets1,Notch4,Sos2,Spire1,Piwil2
	GO	regulation of transcription, DNA-dependent (BP)	4.2276e-10	TAF9,LOC691135,Ccnt2,Tada2b,Nfatc3,Hipk1,Gtf2a1,Terf2ip,Zfp422,Ccnk,Sox11,Map3k7,Nfkb1,Runx2,Pou4f2,Zfp819,Mnt,Thrap3,Mzf1,Pcgf6,Cand2,Foxe1,Zfp275,Klf10,Rem2,Pgr,Rfx7,Egr1,Suv420h1,Zcchc12,Klf9,Zfp260,Hdac8,Pitx2,Atf4,Gli3,Hcfc1,Six1,LOC100125368,Zfp563,Zfp26,Trappc2,Dnmt3a,Myf5,Runx1t1,Pnrc1,Vgll2,Jmjd1c,Tnfaip1,Ing2,Zfp472,Mef2c,Ctcf,Zbtb44,Ccnl2,Sp1,Sim1,Apbb2,Pax1,Psip1,Mybl1,Rps6ka5,Max,Ino…
		positive regulation of transcription from RNA polymerase II promoter (BP)	3.07184e-12	TAF9,Nfatc3,Igf2,Tp73,Sox11,Six4,Nfkb1,Runx2,Pou4f2,Sall1,Thrap3,Brca1,Igf1,En2,Gabpb1,Foxe1,Csrnp2,Ets1,Mllt10,Tbl1xr1,Tcea1,Egr1,Nr4a3,Ldb2,Tcf20,Pitx2,Atf4,Gli3,Cnbp,Six1,Bmp7,Irf4,Smad3,Pou2f3,Mtf1,Bcl9l,Myf5,Zfpm2,Nfat5,Vgll2,Zic3,Taf2,Ihh,Rbmx,Ell3,Agrn,Mef2c,Mospd1,Il1a,Sp1,Pax1,Psip1,Ss18,Rps6ka5,Ube3a,Plscr1,Sox8,Creb1,Heyl,Traf6,Stat3,Rb1,Fadd,Ripk1,Nrip1,Nr3c1,Armcx3,Ets2,Nkx3-1
		positive regulation of transcription, DNA-dependent (BP)	2.94751e-11	Mdfic,Col1a1,Bambi,Nfatc3,Cep290,Tp73,Sox11,Six4,Nfkb1,Runx2,Gdf6,Sall1,Thrap3,Rfx6,Igf1,Smarca5,MGC112830,Eny2,Foxe1,Ets1,Tbl1xr1,Tcea1,Pgr,Egr1,Etv1,Pitx2,Atf4,Zic2,Gli3,Cnbp,Six1,Bmp7,Irf4,Smad3,Ovol2,Mtf1,Zfpm2,Zic3,Fzd1,Rbmx,Cited2,Ing2,Mstn,Mef2c,Ctcf,Ppard,Ddx5,Sp1,Tbx21,Sox8,Stat3,Tgfbr1,Irf6,Ebf2,Elf2,Ets2,Foxj3,Nkx3-1
		signal transduction (BP)	0.000104186	Rassf2,Arhgap15,Ralb,Arhgap12,Rab23,Map3k7,Rgl1,Nfkb1,Chrna7,Ppp2r2b,Traf3,Rit2,Mier1,Pkn2,Plcg1,Ppp2r5a,Rem2,Dlc1,Gja1,Ppp2r5e,Rapgef6,Prkar2b,Ppp2r2a,Spock3,Ywhae,Smc3,Tspan6,Ephb1,Rassf4,Rapgef2,Col4a3bp,Arhgap28,Sox8,Traf6,Cant1,Tgfbr1,Faslg,Zdhhc13,Fadd,Ripk1,Cxcl13,Sh3glb1
		negative regulation of transcription, DNA-dependent (BP)	1.85382e-05	Mdfic,Thap7,Pbxip1,Hey2,Gclc,Tbx22,Nfkb1,Runx2,Sall1,Brca1,Pcgf6,Tbl1xr1,Pgr,Cops2,Arid4a,Zic2,Gli3,Bmp7,Tshz3,Bhlhe22,Ovol2,Klf11,Zfpm2,Lims1,Fzd1,Tcf7l1,Cited2,Ctcf,Crebzf,Cenpf,Rps6ka5,Ezh2,Sox8,Heyl,Traf6,Rb1,Elk3,Elf2,Cdkn1b,Nkx3-1
		multicellular organismal development (BP)	0.000888532	Cabp1,Rbm45,Odf4,Cd24,Sox11,Mtl5,Smpd3,Spast,En2,Mgp,Spdya,Ptp4a1,Plxna2,Hoxc5,Jag1,Meox2,Zfp260,Dkk2,Pitx2,Gli3,Tshz3,Pdgfd,Hspa2,Gas7,Fzd1,B3gnt5,Hemgn,Sema3e,Sema4a,Stmn1,Sema6d,Ebf2,Sohlh2,Dcx,Ostn,Lect1,Dclk1
		protein phosphorylation (BP)	0.000139885	Twf1,Chuk,Zak,Map3k7,Epha4,Eif2ak3,Pkn2,Morc3,Ccl3,Riok3,Dyrk2,Limk2,Map4k2,Adam10,Prkca,Ccnd1,Polr2f,Rock2,Csnk1g3,Cdc42bpa,Tlk1,P2rx7,Pdk4,Tesk2,Rps6ka5,Mink1,Wee1,Creb1,Stk17b,Tgfbr1,Lats2,Bmpr1a,Dclk1
		negative regulation of transcription from RNA polymerase II promoter (BP)	0.00278636	Nrarp,Tp73,Sox11,Hey2,Tbx22,Nfkb1,Pou4f2,Jup,Sall1,Foxe1,Ezh1,Cdc73,Tbl1xr1,Cops2,Egr1,Lep,Pitx2,Gli3,Lcor,Six1,Smad3,Dnmt3a,Klf11,Zfpm2,Ctnnbip1,Cited2,Mef2c,Mospd1,Ppard,Cav1,Traf6,Rb1,Nrip1
		cell cycle (BP)	6.37478e-07	Rassf2,Ralb,Rgs2,Rab11a,Pds5b,Arhgef2,Mapre1,Ccnf,Smpd3,Spast,Brca1,Ccng1,Cdc73,Spdya,Ptp4a1,Ska2,Zfyve26,Dynlt1,Ccnd1,Smc3,Rassf4,Cdkn2b,Calm2,Clasp2,Cast,Wdr6,Mapk6,Wee1,Mcm6,Cdc123,Cdkn1b,Ppp6c
		positive regulation of cell proliferation (BP)	0.00150235	Bambi,Hipk1,Bcl2l1,Abo,Sox11,Rtkn2,Chrna7,Runx2,Ndufaf4,Igf1,Ets1,Kitlg,Hmgcr,Spdya,Lep,Mab21l1,Adam10,Cnbp,Cckbr,Ccnd1,Ihh,Ppard,Adora2b,Ptk2,Clcf1,Hcls1,Tgfbr1,Faslg,Fnta,Cdkn1b,Htr2a,Nkx3-1
		proteolysis (BP)	0.0310726	Usp1,Afg3l1,Adamts3,Senp8,Capn5,Blmh,Usp49,Senp2,Ermp1,Trhde,Pamr1,Adamts1,Adam10,Malt1,Sec11c,Pcsk7,Mmp12,Usp32,Capn6,Plat,Adam2,Capn3,Usp25,Cela3b,Pitrm1,Yod1,Mbtps2,Tmem27,Vcpip1,Atxn3
		apoptotic process (BP)	0.000930664	Ralb,Gulp1,Hipk1,Rnf152,Pak7,Bcl2l1,Tp73,Scn2a1,Ppp2r2b,Pdcl3,Eif2ak3,Egln3,Vdac1,Gja1,Cckbr,Ppard,Ciapin1,Rtn3,Arf6,Bcl2l2,Tesk2,Plscr1,Stk17b,Luc7l3,Faslg,Bre,Fadd,Ripk1,Sh3glb1
		negative regulation of apoptotic process (BP)	0.00187125	TAF9,Ppt1,Bcl2l1,Tp73,Abo,Map3k7,Gclc,Ccng1,Kitlg,Hmgcr,Nckap1l,Nr4a3,Lep,Gli3,Bag3,Smad3,Cd44,Thy1,Il1rn,Ihh,Ppard,Apbb2,Cln8,Ptk2,Sox8,Tgfbr1,Fnta,Serpine1,Cdkn1b
		protein transport (BP)	0.00142262	Pex12,Col1a1,Ppt1,Pom121,Cep290,Pex5,Rab23,Nup153,Vamp2,Scamp1,Vps54,Rab32,Senp2,Necap1,Snx16,Chmp4c,Sec22b,Gcc2,Rab8b,Arf6,Vamp3,Rab6b,Cenpf,Nsf,Snx24,Appbp2,Chmp5,Sec13
		transmembrane transport (BP)	0.0209877	Slc12a6,Kcnab1,Scn4a,Slc16a13,Scn2a1,Slc9a3,Kcns3,Slc46a1,Slc26a2,Mfsd9,Slc17a5,Vdac1,Slc37a2,Slc24a5,Cftr,Slc12a2,SLC24A2,Abcb1a,Kcnc2,Kcna6,Slc13a3,Aqp4,Cacna1g,Slc25a24,Slc30a4,Gpr155,Sfxn1,Scn9a
		negative regulation of cell proliferation (BP)	0.004338	Pds5b,Gnrhr,Nppc,Igf1,Ptges,Dlc1,Gja1,Gli3,Bmp7,Smad3,Ovol2,Prkca,Klf11,Cav2,Cdkn2b,Adora2b,Kifap3,Il1a,Cav1,Wdr6,Rb1,Irf6,Cdkn1b,Frzb,Nkx3-1
		in utero embryonic development (BP)	0.00039844	Rpgrip1l,Bcl2l1,Myh10,Plcg1,Man2a1,Gna12,Gja1,Pitx2,Gli3,Adam10,Tshz3,Smad3,Ly6e,Zfpm2,Ihh,Cdk2ap1,Cited2,Nmt1,Col4a3bp,Sp1,Amd1,Sox8,Tgfbr1,Bmpr1a
		cell differentiation (BP)	0.0321736	Rbm45,Odf4,Cd24,Mtl5,Spast,Mgp,Gna12,Jag1,Zic2,Herc4,Hspa2,Ihh,Ppard,Hemgn,Arf6,Stmn1,Notch4,Tgfbr1,Sohlh2,Bmpr1a,Dcx,Ostn,Lect1,Dclk1
		brain development (BP)	0.000667035	Rpgrip1l,Synj2,Ppt1,Ppp2r2b,Myh10,Brca1,Ccng1,Ckb,Pitx2,Gli3,Slc7a11,Bag3,Ctns,Foxb1,Fzd1,Srr,Cast,Stxbp3,Ctnnd1,Stmn1,Nr3c1,Dcx,Dclk1
		nervous system development (BP)	0.000940868	Ppt1,Rbm45,Rab23,Sox11,Scn2a1,Pou4f2,Jup,Spast,Igf1,Dcdc2,Map1b,Zic2,Dynlt1,Gfra1,Gas7,Glrb,Arf6,Cln8,Stmn1,Nav2,Bmpr1a,Dcx,Dclk1
		response to organic cyclic compound (BP)	0.00432352	Selp,Igf2,Bcl2l1,Igf1,Stc1,Ptges,Prkca,Ccnd1,Cd44,Il1rn,Taf2,Srr,P2rx7,Cdkn2b,Abcb1a,Il1a,Ptk2,Stat3,Tgfbr1,Tacr1,Fnta,Cdkn1b
		intracellular signal transduction (BP)	0.0231812	Asb9,Arhgef2,Plcg1,Plcxd2,Npr1,Dcdc2,Adcy3,Lep,Plch1,Prkca,Rgs7,Rock2,Cdc42bpa,Tlk1,Net1,Tesk2,Stmn1,Gpr155,Asb11,Pdzd8,Dcx
		transport (BP)	0.0425215	Abcd2,Ttr,Slc14a1,Gltp,Gulp1,Bicd1,Got2,Slc35e1,Stra6,Dynlt1,Fdx1,Smad3,Trappc2,Fyttd1,Osbp,Abcg8,Dync1li2,Dync1i1,Osbpl6,Hnrnpu
		heart development (BP)	0.00617771	Nfatc3,Hey2,Sall1,PKP2,Gja1,Stra6,Pitx2,Gli3,Ovol2,Zfpm2,Cxadr,Cited2,Mef2c,Ppard,Kcnj8,Tgfbr1,Bmpr1a,Nkx3-1
		positive regulation of I-kappaB kinase/NF-kappaB cascade (BP)	0.00199737	Chuk,Terf2ip,Map3k7,Mier1,Gja1,Malt1,Peli1,Ube2v1,Tspan6,Il1a,Traf6,Cant1,Faslg,Zdhhc13,Fadd,Ripk1
		lung development (BP)	0.00208492	Tbx4,Aard,Igf1,Mgp,Stra6,Pitx2,Gli3,Tshz3,Zfpm2,Cftr,Sp1,Cp,Tgfbr1,Nr3c1,Bmpr1a
		protein ubiquitination (BP)	0.00287748	Asb9,Ccnf,Brca1,March8,Malt1,Klhl9,Uba6,Tnfaip1,Klhl13,Ubr5,Ube2g1,Ube3a,Traf6,Fbxl3,Vcpip1
		cell division (BP)	0.00690499	Pds5b,Arhgef2,Mapre1,Ccnf,Spast,Ccng1,Ska2,Dynlt1,Ccnd1,Smc3,Clasp2,Ran,Wee1,Rb1,Cdc123
		response to stress (BP)	0.0117671	Bcl2l1,Map3k7,Eif2ak3,Dnajb9,Tph1,Hspa2,Erp44,Rps6ka5,Mink1,Sult1a1,Cnr1,Luc7l3,Tacr1,Cdkn1b,Htr2a
		pattern specification process (BP)	0.000683107	Hey2,Foxe1,Shroom3,Bmp5,Gli3,Foxk2,Six1,Bmp7,Foxb1,Zic3,Ihh,Pax1,Bmpr1a,Foxj3
		kidney development (BP)	0.00160162	Rpgrip1l,Tp73,Sox11,Sall1,Stra6,Adamts1,Gli3,Six1,Bmp7,Dcn,Kcnj8,Ppat,Cyp4a1,Tgfbr1
		embryo development (BP)	0.00901236	Smarca5,Hmgcr,Scel,Map1b,Zfx,Foxk2,Foxb1,Fzd1,Ihh,Tnfaip1,Stox2,Notch4,Tgfbr1,Foxj3
		positive regulation of gene expression (BP)	0.0312984	Plp1,Sox11,Ccl3,Egr1,Gja1,Hcfc1,Cd44,Nfat5,Cited2,Mef2c,Ctcf,Plscr1,Sox8,Nkx3-1
		ossification (BP)	0.000377859	Col1a1,Rsad2,Eif2ak3,Nppc,Slc26a2,Stc1,Mgp,Myf5,Ihh,Sp1,Atp6v1b1,Traf6,Ostn
		skeletal system development (BP)	0.000711952	Col1a1,Sox11,Runx2,Eif2ak3,Ltbp3,Bmp5,Impad1,Smad3,Trappc2,Ihh,Pax1,Tgfbr1,Col1a2
		cell-cell adhesion (BP)	0.00145566	Selp,Cd24,Cbll1,Jup,PKP2,Ppap2b,Thy1,Fat1,Nrcam,Lims1,Cxadr,Cdh2,Ctnnd1
		positive regulation of protein phosphorylation (BP)	0.00547905	Cab39,Igf2,Nckap1l,Senp2,Prkca,Ccnd1,Hspa2,Fzd1,Agrn,P2rx7,Ptk2,Fgf13,Nkx3-1
		ubiquitin-dependent protein catabolic process (BP)	0.0140352	Usp1,Usp49,Ube4a,Usp53,Psma3,Uspl1,Uba6,Usp32,Psma5,Usp25,Ube2g1,Ube3a,Atxn3
		anti-apoptosis (BP)	0.030987	Pak7,Bcl2l1,Gclc,Nfkb1,Ndufaf4,Igf1,Api5,Dnajb9,Bag3,Clec5a,Ciapin1,Nr3c1,Sh3glb1
		regulation of cell proliferation (BP)	0.030987	Pds5b,Fancl,Igf1,Egln3,Klf10,Jag1,Pitx2,Gli3,Ppard,Ptk2,Ezh2,Serpine1,Nr3c1
		response to glucocorticoid stimulus (BP)	0.0323581	Slc9a3,Igf1,Mgp,Abcg2,Ccnd1,Il1rn,Mstn,Cdo1,Plat,Cav1,Aqp4,Sult1a1,Serpine1
		response to ethanol (BP)	0.0335215	Igf2,Got2,Chrna7,Nppc,Hmgcr,Egr1,Prkca,Ccnd1,Mstn,Cdo1,Cnr1,Stat3,Tacr1
		response to estradiol stimulus (BP)	0.0376929	Igf2,Brca1,Ets1,Map1b,Bmp7,Prkca,Ccnd1,Ihh,Ptk2,Tacr3,Stat3,Tacr1,Cdkn1b
		potassium ion transport (BP)	0.0416069	Kcnab1,Kcns3,Kcnk10,Kcne4,Kcnj3,Tnfaip1,Slc12a2,SLC24A2,Kcnj8,Kcnc2,Kcna6,Nsf,Cdkn1b
		mitosis (BP)	0.00953595	Pds5b,Arhgef2,Mapre1,Ccnf,Ccng1,Ska2,Dynlt1,Smc3,Clasp2,Ofd1,Wee1,Vcpip1
		negative regulation of neuron apoptosis (BP)	0.011989	Ppt1,Bcl2l1,Tp73,Gclc,Six4,Itsn1,Nr4a3,Ube2v2,Six1,Foxb1,Mef2c,Clcf1
		actin cytoskeleton organization (BP)	0.0203314	Myh10,Capza2,Shroom3,Dlc1,Rock2,Xirp2,Tnfaip1,Ran,Arf6,Tesk2,Daam1,Atxn3
		response to peptide hormone stimulus (BP)	0.0360484	Col1a1,Irs1,Bcl2l1,Nr4a3,Gja1,Slc2a2,Bmp7,Prkca,Cftr,Plat,Stat3,Cdkn1b
		response to nutrient (BP)	0.0363348	Col1a1,Slc27a4,Brca1,Hmgcr,Mgp,Lep,Ttpa,Acsl4,Abcg8,Cav1,Cp,Cnr1
		angiogenesis (BP)	0.0428558	Map3k7,Prkx,Tbx4,Meox2,Hs6st1,Ovol2,Thy1,Nrcam,Ephb1,Ptk2,Serpine1,Elk3
		lactation (BP)	0.000374569	Chuk,Eif2ak3,Ccnd1,Foxb1,Cdo1,Abcb1a,Ppat,Cav1,Slc30a4,Creb1,Csn3
		negative regulation of canonical Wnt receptor signaling pathway (BP)	0.00285012	Egr1,Dkk2,Gli3,Acad11,Fzd6,Fzd1,Cdh2,Cav1,Ctnnd1,Lats2,Frzb
		regulation of cell shape (BP)	0.00427458	Arhgap15,Bambi,Myh10,Ermn,Ccl3,Shroom3,Gna12,Dlc1,Gas7,Ptk2,Myl12b
		visual perception (BP)	0.00551452	Col1a1,Ppt1,Opa3,Zic2,Rgr,Opn3,Glrb,Pdcl,SLC24A2,Cln8,Vsx1
		response to mechanical stimulus (BP)	0.00814838	Col1a1,Igf1,Ets1,Mgp,Map1b,Prkca,Dcn,P2rx7,Cited2,Cav1,Ptk2
		neuron migration (BP)	0.0115874	Pex5,Myh10,Dcdc2,Pex7,Gja1,Pitx2,Ywhae,Apbb2,Ptk2,Dcx,Dclk1
		response to virus (BP)	0.0144621	Bcl2l1,Zc3hav1,Cxadr,Clec5a,Mef2c,Crebzf,Chrm2,Stmn1,Tbx21,Ap1s1,Dclk1
		transcription from RNA polymerase II promoter (BP)	0.0205721	Gtf2a1,Foxe1,Ets1,Egr1,Lcor,Klf11,Polr2f,Rbmx,Mef2c,Creb1,Stat3
		response to estrogen stimulus (BP)	0.0282539	Cd24,Brca1,Gli3,Ccnd1,Rbbp5,Cited2,Cftr,Mstn,Cav1,Tgfbr1,Serpine1
		neuron differentiation (BP)	0.0292266	Hipk1,Sox11,Ppp2r2b,Pou4f2,En2,Cops2,Pitx2,Bhlhe22,Gas7,Mef2c,Rb1
		axon guidance (BP)	0.0321543	Myh10,Pou4f2,Epha4,Etv1,Nr4a3,Gli3,Bmp7,Nrcam,Ephb1,Pgrmc1,Apbb2
		liver development (BP)	0.0326171	Rpgrip1l,Gnpnat1,Man2a1,Smad3,Ccnd1,Cited2,Cast,Sp1,Baat,Arf6,Cp
		cell migration (BP)	0.0362557	Bambi,Cd24,Jup,Foxe1,Abi2,Lrrc16a,Cd44,Cdc42bpa,Tnfaip1,Cdh2,Clasp2
		regulation of catalytic activity (BP)	0.00203609	Bmp2k,Wbp11,Sos2,Prkar2b,Fdx1,Ccnd1,Prkag2,Ranbp10,Gopc,Dock11
		cell communication (BP)	0.00493747	Pik3c2a,Zcchc2,Snx12,Jag1,Gja1,Snx16,Snx10,Rps6kc1,Snx1,Snx24
		response to organic nitrogen (BP)	0.00686892	Bcl2l1,Tp73,Plcg1,Ccng1,Ccnd1,Il1rn,Cdo1,Il1a,Ptk2,Max
		cell cycle arrest (BP)	0.0100481	Zak,Tp73,Sesn3,Smad3,Cdkn2b,Apbb2,Wdr6,Rb1,Irf6,Cdkn1b
		axonogenesis (BP)	0.0285882	Slitrk5,Myh10,Pou4f2,Map1b,Ptprz1,Fzd1,Cnp,Stmn1,Creb1,Dclk1
		organ regeneration (BP)	0.0311653	Apoh,Nr4a3,Lcp1,Atic,Ccnd1,Slco1a6,Cast,Baat,Ppat,Tgfbr1
		protein heterooligomerization (BP)	0.0376653	Cab39,Irs1,Jup,Lims1,Glrb,Tnfaip1,Cdh2,Stxbp3,Fadd,Ripk1
		response to toxin (BP)	0.0445621	Chuk,Blmh,Ccl3,Slc7a11,Prkca,Ttpa,Cnp,Slc30a4,Tgfbr1,Scn9a
		synaptic transmission (BP)	0.0479917	Gria4,Grm1,Vdac1,Glrb,Cav2,Agrn,Chrm2,Cacna1g,Mink1,Htr7
		positive regulation of osteoblast differentiation (BP)	0.00285481	Sox11,Runx2,Nppc,Igf1,Gli3,Bmp7,Ctnnbip1,Mef2c,Bmpr1a
		transforming growth factor beta receptor signaling pathway (BP)	0.00489895	Bambi,Map3k7,Ltbp3,Smad3,Cited2,Mstn,Creb1,Tgfbr1,Col1a2
		skeletal muscle tissue development (BP)	0.00713369	Six4,Meox2,Pitx2,Six1,Dcn,Myf5,Vgll2,Mef2c,Cav1
		inner ear development (BP)	0.0114675	Lgr5,Igf1,Bmper,Jag1,Gli3,Six1,Slc9a3r2,Pou4f3,Cdkn1b
		neural tube closure (BP)	0.0137504	Sall1,Shroom3,Dlc1,Zic2,Fzd6,Rock2,Cited2,Cobl,Traf6
		cytoskeleton organization (BP)	0.0142827	Zak,Pclo,Ccl3,Pmfbp1,Dlc1,Thy1,Cdc42bpa,Ss18,Pdzd8
		negative regulation of gene expression (BP)	0.032231	Sox11,Hey2,Ccl3,Gja1,Cited2,Mef2c,Ctcf,Max,Nkx3-1
		intracellular protein kinase cascade (BP)	0.0384121	Zak,Gna12,Map4k2,Prkag2,Ss18,Rps6ka5,Mink1,Stk17b,Lats2
		cilium assembly (BP)	0.00336876	Rpgrip1l,Dnai2,Cep290,Kif27,Stk36,Bbs2,Wdr35,Pcm1
		cytokinesis (BP)	0.00707448	Ralb,Rab11a,Bcl2l1,Kif3b,Zfyve26,Klhl9,Rock2,Klhl13
		microtubule cytoskeleton organization (BP)	0.0119183	Ranbp10,Cnp,Cdc42bpa,Ran,Ptk2,Ss18,Wee1,Atxn3
		positive regulation of canonical Wnt receptor signaling pathway (BP)	0.0132575	Col1a1,Nrarp,Bambi,Nfkb1,Dkk2,Smad3,Ubr5,Cav1
		memory (BP)	0.0147306	Igf2,Chrna7,Igf1,Il1rn,Itga5,SLC24A2,Cnr1,Htr2a
		blood vessel development (BP)	0.01836	Col1a1,Hey2,Stra6,Ppap2b,Cited2,Mef2c,Ptk2,Col1a2
		osteoblast differentiation (BP)	0.0218447	Col1a1,Igf2,Runx2,Ccl3,Smad3,Ihh,Mef2c,Sox8
		retina development in camera-type eye (BP)	0.0288235	Cep290,Myh10,Pou4f2,Gnb1,Cln8,Max,Sox8,Mdm1
		protein modification process (BP)	0.0329128	Ppt1,Hace1,Padi2,Fbxo11,Herc4,Uba6,Ubr5,Ube3a
		activation of cysteine-type endopeptidase activity involved in apoptotic process (BP)	0.0346809	Eif2ak3,Casp8ap2,Egln3,Dlc1,Smad3,Faslg,Cdkn1b,Nkx3-1
		odontogenesis of dentin-containing tooth (BP)	0.0367819	Chuk,Runx2,Pitx2,Gli3,Bmp7,Lhx8,Traf6,Bmpr1a
		transcription, DNA-dependent (BP)	0.0367819	Csrnp2,Cdc73,Papola,Gli3,Phf3,Jmjd1c,Crebzf,Papolg
		inner ear morphogenesis (BP)	0.0378895	Six4,Insig2,Nr4a3,Six1,Fzd6,Atp6v1b1,Pou4f3,Frzb
		heart looping (BP)	0.014155	Gja1,Smad3,Ovol2,Zic3,Ihh,Cited2,Mef2c
		thymus development (BP)	0.014155	Six4,Foxe1,Six1,Cited2,Pax1,Tgfbr1,Cacnb4
		mammary gland development (BP)	0.014155	Irs1,Igf1,Pgr,Gli3,Cav1,Notch4,Creb1
		ureteric bud development (BP)	0.0208164	Sall1,Bmper,Six1,Bmp7,Tshz3,Smad3,Sim1
		somitogenesis (BP)	0.0281394	Plxna2,Smad3,Myf5,Foxb1,Pax1,Bmpr1a,Nkx3-1
		learning or memory (BP)	0.0281394	Egr1,Abi2,Prkca,Mef2c,Lhx8,Cnr1,Tacr1
		G1/S transition of mitotic cell cycle (BP)	0.0281394	Gpr132,Spdya,Ccnd1,Ppat,Rb1,Lats2,Cdkn1b
		embryonic digit morphogenesis (BP)	0.0281394	Lmbr1,Rab23,Sall1,Gna12,Gli3,Impad1,Bmpr1a
		negative regulation of epithelial cell proliferation (BP)	0.034112	Cdc73,Cdkn2b,Mef2c,Ppard,Rb1,Cdkn1b,Nkx3-1
		camera-type eye development (BP)	0.034112	Rpgrip1l,Abi2,Pitx2,Gli3,Mab21l1,Myf5,Ihh
		fat cell differentiation (BP)	0.0380943	Eif2ak3,Ccnd1,Runx1t1,Bbs2,Steap4,Ptk2,Sox8
		Notch signaling pathway (BP)	0.0420318	Hey2,Sel1l,Jag1,Adam10,Il2ra,Notch4,Heyl
		cell-cell signaling (BP)	0.0453557	Cd24,Aimp1,Ccl3,Gja1,Fzd1,Panx3,Cxcl13
		MAPK cascade (BP)	0.0493793	Map3k7,Pou4f2,Ccl3,Mef2c,Cav1,Ptk2,Fgf13
		negative regulation of neurogenesis (BP)	0.00212078	Cd24,Arhgef2,Dynlt1,Bmp7,Pcm1,Bmpr1a
		negative regulation of endothelial cell proliferation (BP)	0.00354858	Apoh,Aimp1,Cav2,Cav1,Krit1,Lect1
		positive regulation of vasodilation (BP)	0.00354858	Ptgdr,Nppc,Cftr,Ppard,Adora2b,Ptk2
		heterophilic cell-cell adhesion (BP)	0.00457952	Selp,Cd164,Cd24,Cxadr,Itga5,Cdh2
		response to electrical stimulus (BP)	0.0177097	Egr1,Kcnj3,P2rx7,Mstn,Tgfbr1,Dcx
		response to morphine (BP)	0.0177097	Plcg1,Ppp2r2a,Srr,Cnr1,Tacr3,Tacr1
		adrenal gland development (BP)	0.0204829	Sall1,Stra6,Fdx1,Ly6e,Cited2,Nr3c1
		protein oligomerization (BP)	0.0204829	Gja1,Malt1,Cav2,P2rx7,Cav1,Qprt
		placenta development (BP)	0.0204829	Ccnf,Lep,Dcn,Ttpa,Ppard,Cyp4a1
		mitochondrion organization (BP)	0.0217403	Pex5,Man2a1,Cxadr,Cav2,Slc22a5,P2rx7
		insulin secretion (BP)	0.0286627	Irs1,Pclo,Eif2ak3,Lep,Il1rn,Stxbp3
		Rho protein signal transduction (BP)	0.0286627	Ctnnal1,Chuk,Gna12,Dlc1,Rock2,Col1a2
		growth (BP)	0.0337597	Bcl2l1,Gdf6,Vps54,Bmp5,Bmp7,Mstn
		response to nicotine (BP)	0.0398202	Igf2,Chrna7,Slc7a11,Dhfr,Cnr1,Tacr1
		defense response to virus (BP)	0.0433914	Rsad2,Aimp1,Cxadr,Kcnj8,Plscr1,Fadd
		neuron development (BP)	0.0433914	Tp73,En2,Map1b,Ihh,Mef2c,Vsx1
		skeletal system morphogenesis (BP)	0.0481842	Col1a1,Tbx4,Runx2,Six1,P2rx7,Tgfbr1
		adult locomotory behavior (BP)	0.0481842	Ppt1,Ntf4,Cnp,Cln8,Ntsr1,Tshr
		embryonic camera-type eye morphogenesis (BP)	0.00698982	Hipk1,Bmp7,Ihh,Cited2,Sp1
		endochondral ossification (BP)	0.0119119	Col1a1,Runx2,Pex7,Impad1,Mef2c
		embryonic digestive tract morphogenesis (BP)	0.020634	Sox11,Pitx2,Gli3,Ovol2,Ihh
		embryonic cranial skeleton morphogenesis (BP)	0.029241	Six4,Runx2,Six1,Smad3,Tgfbr1
		response to vitamin A (BP)	0.0324727	Map1b,Pitx2,Cd44,Ppard,Slc30a4
		blood vessel morphogenesis (BP)	0.0336395	Selp,Aimp1,Gja1,Cdh2,Plat
		ephrin receptor signaling pathway (BP)	0.0358684	Epha4,Ephb1,Ptk2,Ss18,Crk
		outflow tract morphogenesis (BP)	0.0358684	Sox11,Six1,Fzd1,Cited2,Mef2c
		behavior (BP)	0.0417871	Ccl3,Penk,Zfx,Tal2,Cnr1
		cell development (BP)	0.0417871	Pex5,Igf1,Bmp7,Traf6,Irf6
		regulation of protein phosphorylation (BP)	0.0417871	Igf1,Lep,Prkar2b,Agrn,Ezh2
miR-99a-5p	KEGG	MAPK signaling pathway	0.0397924	Tnf,Elk4,Ptprr,Pla2g12a,Tgfb2,Fgfr3,Rap1a,Ntrk2
		Endocytosis	0.0362444	Zfyve9,Psd2,Smad7,Vps37c,Rab11fip4,Tgfb2,Fgfr3
		Pathways in cancer	0.0476917	Lamc1,Fzd8,Figf,Pik3r5,Mtor,Tgfb2,Fgfr3
		Focal adhesion	0.0389749	Lamc1,Figf,Ppp1cb,Pik3r5,Fyn,Rap1a
		Leukocyte transendothelial migration	0.0316952	Cldn1,Pik3r5,Rap1a,Icam1,Cldn11
		Insulin signaling pathway	0.0351232	Ppp1cb,Pik3r5,Mtor,Ppp1r3d,Ppp1r3c
		Toxoplasmosis	0.040137	Lamc1,Tnf,Pla2g12a,Pik3r5,Tgfb2
		Rheumatoid arthritis	0.0413316	Tnf,Atp6v1a,Atp6v1c1,Tgfb2,Icam1
		Fc epsilon RI signaling pathway	0.0355075	Tnf,Pla2g12a,Pik3r5,Fyn
		TGF-beta signaling pathway	0.0370942	Tnf,Zfyve9,Smad7,Tgfb2
		Renal cell carcinoma	0.0463856	Figf,Pik3r5,Tgfb2,Rap1a
		Glycosaminoglycan biosynthesis - keratan sulfate	0.0477833	B3gnt2,St3gal2
	GO	response to drug (BP)	0.00100205	Tgfb2,Adam17,Htr2b,Icam1,Havcr1,Cpb2,Ube2b,Slc9a1,Vldlr,Srr,Sod2,Tnf,Fyn,Htr2a
		positive regulation of transcription, DNA-dependent (BP)	0.0246439	Hnf1a,Smarca5,Ndp,Ankrd49,Rhog,Ovol2,Npat,Men1,Aff1,Ctcf,Tnf
		negative regulation of transcription from RNA polymerase II promoter (BP)	0.023496	Prdm1,Hnf1a,Ezh1,Smad7,Per2,Men1,Tnf,Nrip1,Fzd8,Fgfr3
		negative regulation of apoptotic process (BP)	0.0214365	Tgfb2,Dffa,Htr2b,Ccng1,Ube2b,Tex11,Sod2,Tnf,Fgfr3
		response to hypoxia (BP)	0.0108416	Tgfb2,Adam17,Icam1,Ube2b,Vldlr,Sod2,Tnf,Figf
		cell division (BP)	0.0190031	Maea,Ccnf,Ccng1,Cdc7,Ppp1cb,Klhl22
		cholesterol metabolic process (BP)	0.00570476	Hnf1a,Insig2,Cubn,Vldlr,Pcsk9
		response to nutrient (BP)	0.0368897	Havcr1,Mgp,Cubn,Vldlr,Acsl4
		regulation of glycogen biosynthetic process (BP)	0.000196673	Mtor,Ppp1cb,Ppp1r3c,Ppp1r3d
		phosphorylation (BP)	0.00850986	Mtor,Htr2b,Dgkb,Cdc7
		chromatin remodeling (BP)	0.0109458	Hnf1a,Smarca5,Smarcd1,Men1
		positive regulation of cell division (BP)	0.0111596	Tgfb2,Htr2b,Men1,Figf
		cell growth (BP)	0.01301	Mtor,Tgfb2,Ccng1,Slc9a1
		steroid metabolic process (BP)	0.0201086	Insig2,Cubn,Vldlr,Pcsk9
		regulation of catalytic activity (BP)	0.022075	Ppp1r8,Trib2,Sod2,Dock9
		extracellular matrix organization (BP)	0.037651	Tgfb2,Reck,Mia,Tnf
		regulation of glycogen catabolic process (BP)	0.002519	Ppp1cb,Ppp1r3c,Ppp1r3d
		phosphatidylinositol biosynthetic process (BP)	0.00886672	Htr2b,Slc27a1,Htr2a
		fatty acid transport (BP)	0.011544	Hnf1a,Acsl4,Slc27a1
		positive regulation of nitric oxide biosynthetic process (BP)	0.027653	Icam1,Sod2,Tnf
		placenta development (BP)	0.0313641	Ccnf,Hnf1a,Ndp
		triglyceride metabolic process (BP)	0.0338781	Insig2,Pcsk9,Acsl4
		activation of protein kinase C activity by G-protein coupled receptor protein signaling pathway (BP)	0.0379281	Htr2b,Dgkb,Cerk
		regulation of cell adhesion (BP)	0.0379281	Emcn,Icam1,Ppp1cb
		response to cold (BP)	0.0399048	Cirbp,Tgfb2,Slc27a1
		response to UV (BP)	0.0426357	Cirbp,Ube2b,Men1
		response to radiation (BP)	0.0454428	Tgfb2,Serpine2,Zak
		nucleosome positioning (BP)	0.00729848	Smarca5,Ctcf
		NADP metabolic process (BP)	0.0189669	H6pd,Cyb5r4
		cell adhesion mediated by integrin (BP)	0.0189669	Adam17,Icam1
		negative regulation of transcription by competitive promoter binding (BP)	0.0218805	Smad7,Ovol2
		negative regulation of autophagy (BP)	0.0218805	Mtor,Htr2b
		regulation of activin receptor signaling pathway (BP)	0.0218805	Smad7,Men1
		chiasma assembly (BP)	0.0218805	Ube2b,Tex11
		induction of apoptosis via death domain receptors (BP)	0.0278184	Casp8ap2,Tnf
		calcium-independent cell-cell adhesion (BP)	0.0278184	Cldn11,Cldn1
		SMAD protein import into nucleus (BP)	0.0348759	Zfyve9,Tgfb2
		central nervous system projection neuron axonogenesis (BP)	0.0385572	Mycbp2,Dclk1
		cellular response to nutrient levels (BP)	0.0385572	Mtor,Icam1
		pathway-restricted SMAD protein phosphorylation (BP)	0.0433106	Tgfb2,Smad7
		response to laminar fluid shear stress (BP)	0.0433106	Tgfb2,Smad7
miR-106b-3p	KEGG	MAPK signaling pathway	8.42809e-09	Mecom,Dusp10,Rasgrp4,Prkca,Elk4,Pla2g2a,Pdgfrb,Rapgef2,Stk3,Tgfbr1,Ikbkb,Pdgfb,Dusp5,Pak2,Map4k2,Pla2g5,Cacna1f,Ecsit,Pla2g12a,Pla2g3,Fgf1,Cacnb4,Flna,Dusp7,Mef2c,Mapk11,Map4k4,Ddit3,Rela,Gadd45g,Mras,Cacna2d2,Daxx,Rps6ka2,Crk,Ntrk2
		Pathways in cancer	3.0962e-07	Mecom,Smad3,Lamc1,Prkca,Dcc,Smad2,Jak1,Ar,Pdgfrb,Tgfbr1,Stat5a,Ctnnb1,Ikbkb,Lama1,Wnt9b,Pdgfb,Kitlg,Lamc2,Wnt4,Fn1,Itgb1,Dvl1,Lamb3,Fgf1,Gli3,Apc2,Skp2,Ppard,Met,Abl1,Rela,Pik3cd,Hdac1,Rassf1,Rxrb,Crk
		Endocytosis	1.29604e-05	Smad3,Chmp1a,Ehd4,Rabep1,Dnm1,Zfyve9,Smad2,Ldlr,Psd2,Tgfbr1,Rab4a,Pld2,Pard6b,Git1,Zfyve16,Il2ra,Smad7,Rufy1,Acap2,Wnk4,Rab11fip1,Dnm2,Vps37b,Met,Agap1,Nedd4
		Focal adhesion	3.34947e-05	Mylpf,Lamc1,Pxn,Prkca,Pdgfrb,Ctnnb1,Lama1,Pdgfb,Lamc2,Reln,Fn1,Itgb1,Pak2,Itgb4,Dock1,Lamb3,Pak7,Itga5,Flna,Met,Pik3cd,Flt4,Crk
		Cytokine-cytokine receptor interaction	0.000524129	Csf3,Tnfrsf18,Tnfrsf8,Pdgfrb,Ngfr,Tgfbr1,Kitlg,Il2ra,Ctf1,Tnfsf4,Ccl12,Il17b,Il13,Tnfrsf1b,Tnfrsf21,Acvr1b,Cxcl10,Met,Il9r,Flt4,Ifnar1
		Regulation of actin cytoskeleton	0.000764839	Mylpf,Arhgef4,Pxn,Pdgfrb,Abi2,Git1,Itgb2,Pdgfb,Fn1,Itgb1,Pak2,Itgb4,Pip4k2b,Dock1,Fgf1,Apc2,Pak7,Itga5,Pik3cd,Mras,Crk
		Neuroactive ligand-receptor interaction	0.0131289	S1pr5,Plg,Grin1,P2rx7,Drd4,Gpr83,Mtnr1b,Oprd1,Hcrtr1,Grm1,S1pr1,F2rl1,Chrnb2,Adra1d,C3ar1,Oprl1,Ptafr,Sstr2,Gabbr2,Lpar1,Gabbr1
		Axon guidance	8.16681e-05	Srgap2,Dcc,Epha1,Plxna3,Sema4c,Itgb1,Pak2,Sema5a,Epha3,Ephb2,Robo3,Sema4a,Pak7,Efna1,Met,Abl1,Fes,Sema3g
		Neurotrophin signaling pathway	0.00013478	Ptpn11,Nfkbie,Ngfr,Foxo3,Irs2,Ikbkb,Tp73,Frs2,Sh2b2,Mapk11,Abl1,Rela,Pik3cd,Ripk2,Rps6ka2,Crk,Ntrk2
		Toxoplasmosis	0.000138956	Lamc1,Pla2g2a,Jak1,Ldlr,Ikbkb,Lama1,Lamc2,Itgb1,Pla2g5,Pla2g12a,Pla2g3,Lamb3,Alox5,Mapk11,Rela,Pik3cd,Myd88
		Cell cycle	0.00115239	Smad3,Smad2,Smc3,Cdc7,Cul1,Rbl2,Tfdp2,MGC112830,Skp2,Abl1,Gadd45g,Hdac1,Mcm2,Zbtb17,Stag1
		Insulin signaling pathway	0.00135139	Prkab1,Irs2,Ikbkb,Lipe,Flot2,Pygl,Exoc7,Ptprf,Sh2b2,Ppp1r3d,Prkar2b,Pik3cd,Prkab2,Prkag3,Crk
		Wnt signaling pathway	0.00601898	Smad3,Prkca,Smad2,Sfrp5,Prickle2,Cul1,Ctnnb1,Wnt9b,Wnt4,Dvl1,Cxxc4,Apc2,Tbl1xr1,Lrp6,Ppard
		Lysosome	0.00137846	Manba,Naga,Ctsc,Smpd1,Slc11a2,Abca2,Ap3m2,Gga2,Asah1,Nagpa,Atp6v0c,Ap1b1,Atp6v0d1,Ppt1
		Glutamatergic synapse	0.00654618	Prkca,Homer2,Pla2g2a,Itpr1,Grin1,Pld2,Gng10,Grm1,Pla2g5,Pla2g12a,Pla2g3,Slc1a2,Slc17a6
		Tight junction	0.0127626	Mylpf,Prkca,Ppp2r2a,Mpp5,Ctnnb1,Pard6b,Tjp3,Llgl2,Mpdz,Prkch,Mras,Myh7b
		Adipocytokine signaling pathway	0.000988747	Prkab1,Ptpn11,Nfkbie,Tradd,Irs2,Ikbkb,Tnfrsf1b,Rela,Prkab2,Prkag3,Rxrb
		Bacterial invasion of epithelial cells	0.000988747	Dnm1,Pxn,Ctnnb1,Fn1,Itgb1,Dock1,Dnm2,Itga5,Met,Pik3cd,Crk
		ECM-receptor interaction	0.00122034	Lamc1,Agrn,Lama1,Lamc2,Reln,Fn1,Itgb1,Sdc4,Itgb4,Lamb3,Itga5
		Small cell lung cancer	0.00131554	Lamc1,Ikbkb,Lama1,Lamc2,Fn1,Itgb1,Lamb3,Skp2,Rela,Pik3cd,Rxrb
		Chronic myeloid leukemia	0.0013912	Mecom,Smad3,Ptpn11,Tgfbr1,Stat5a,Ikbkb,Abl1,Rela,Pik3cd,Hdac1,Crk
		Hypertrophic cardiomyopathy (HCM)	0.00210243	Prkab1,Mybpc3,Itgb1,Itgb4,Cacna1f,Cacnb4,Itga5,Myl3,Prkab2,Prkag3,Cacna2d2
		TGF-beta signaling pathway	0.0028791	Smad3,Zfyve9,Smad2,Fst,Cul1,Tgfbr1,Zfyve16,Smad7,Rbl2,MGC112830,Id4
		Glycerophospholipid metabolism	0.00307844	Gpat2,Etnk1,Pla2g2a,Cds1,Pld2,Pla2g5,Pla2g12a,Pla2g3,Pcyt1a,Lpgat1,Agpat3
		Chagas disease (American trypanosomiasis)	0.0220998	Smad3,Smad2,Ppp2r2a,Tgfbr1,Ikbkb,Ccl12,Mapk11,Rela,Pik3cd,Myd88
		Pancreatic secretion	0.0252134	Slc12a2,Prkca,Pla2g2a,Atp1b4,Itpr1,Slc4a2,Pla2g5,Pla2g12a,Pla2g3,Cd38
		Leukocyte transendothelial migration	0.0297927	Mylpf,Pxn,Ptpn11,Prkca,Ctnnb1,Itgb2,Itgb1,Mapk11,Pik3cd,Cybb
		T cell receptor signaling pathway	0.0362606	Malt1,Nck2,Nfkbie,Ikbkb,Zap70,Pak2,Pak7,Mapk11,Rela,Pik3cd
		Vascular smooth muscle contraction	0.0436411	Npr1,Prkca,Pla2g2a,Itpr1,Pla2g5,Cacna1f,Pla2g12a,Pla2g3,Adra1d,Prkch
		Adherens junction	0.00829734	Smad3,Smad2,Tgfbr1,Ctnnb1,Ssx2ip,Ptprf,Ptprm,Met,Pvrl4
		Bile secretion	0.0112409	Scarb1,Atp1b4,Ldlr,Cyp7a1,Slc4a2,Abcb4,Abcb1b,Slc27a5,Abcc4
		Fc epsilon RI signaling pathway	0.018175	Prkca,Pla2g2a,Pla2g5,Pla2g12a,Pla2g3,Il13,Mapk11,Ms4a2,Pik3cd
		Prostate cancer	0.0286391	Creb3l1,Ar,Pdgfrb,Ctnnb1,Ikbkb,Pdgfb,Creb3l3,Rela,Pik3cd
		GnRH signaling pathway	0.0426858	Prkca,Pla2g2a,Itpr1,Pld2,Pla2g5,Cacna1f,Pla2g12a,Pla2g3,Mapk11
		Amoebiasis	0.0472205	Lamc1,Prkca,Lama1,Itgb2,Lamc2,Fn1,Lamb3,Rela,Pik3cd
		Arachidonic acid metabolism	0.0239167	Gpx8,Pla2g2a,Cbr3,Pla2g5,Pla2g12a,Pla2g3,Alox5,Ggt7
		Salivary secretion	0.0268383	Slc12a2,Prkca,Atp1b4,Itpr1,Slc4a2,Kcnn4,Adra1d,Cd38
		Renal cell carcinoma	0.0268383	Ptpn11,Ets1,Pdgfb,Pak2,Pak7,Met,Pik3cd,Crk
		VEGF signaling pathway	0.0281336	Pxn,Prkca,Pla2g2a,Pla2g5,Pla2g12a,Pla2g3,Mapk11,Pik3cd
		Apoptosis	0.0466899	Tradd,Ikbkb,Exog,Dffb,Prkar2b,Rela,Pik3cd,Myd88
		Dilated cardiomyopathy	0.0482698	Mybpc3,Itgb1,Itgb4,Cacna1f,Cacnb4,Itga5,Myl3,Cacna2d2
		Gap junction	0.0482698	Prkca,Pdgfrb,Itpr1,Tubb3,Pdgfb,Grm1,Tubb2b,Lpar1
		ABC transporters	0.00675295	Abcb4,Abcb1b,Abcg4,Abca2,Abca5,Abcb8,Abcc4
		N-Glycan biosynthesis	0.0163171	Dad1,Alg2,Man2a1,Mgat4b,Dolpp1,Rft1,Alg5
		Malaria	0.0174007	Csf3,Itgb2,Sdc4,Ccl12,Lrp1,Met,Myd88
		NOD-like receptor signaling pathway	0.0174007	Nod1,Ikbkb,Ccl12,Pycard,Mapk11,Rela,Ripk2
		Cytosolic DNA-sensing pathway	0.0216673	Ikbkb,Polr2e,Pycard,Polr3f,Polr2f,Cxcl10,Rela
		Colorectal cancer	0.0336349	Smad3,Dcc,Smad2,Tgfbr1,Ctnnb1,Apc2,Pik3cd
		Pancreatic cancer	0.0471479	Smad3,Smad2,Jak1,Tgfbr1,Ikbkb,Rela,Pik3cd
		Arrhythmogenic right ventricular cardiomyopathy (ARVC)	0.04878	Ctnnb1,Itgb1,Itgb4,Cacna1f,Cacnb4,Itga5,Cacna2d2
		Long-term depression	0.04878	Prkca,Pla2g2a,Itpr1,Grm1,Pla2g5,Pla2g12a,Pla2g3
		Gastric acid secretion	0.04878	Prkca,Atp1b4,Itpr1,Slc4a2,Atp4b,Sst,Sstr2
		Sphingolipid metabolism	0.0227209	Ugcg,Neu4,Smpd1,Sptlc1,B4galt6,Asah1
		Fat digestion and absorption	0.0233696	Pla2g2a,Scarb1,Pla2g5,Pla2g12a,Pla2g3,Slc27a4
		Aldosterone-regulated sodium reabsorption	0.0253563	Prkca,Atp1b4,Irs2,Sgk1,Pik3cd,Scnn1g
		Glutathione metabolism	0.0362485	Gpx8,Oplah,Txndc12,Srm,Ggt7,Kif1b
		Glycosaminoglycan biosynthesis - chondroitin sulfate	0.0073969	Chst7,Chst11,B4galt7,Csgalnact2,Chsy1
		Pentose phosphate pathway	0.0231537	Gpi,H6pd,Tkt,Prps2,Kif1b
		Alanine, aspartate and glutamate metabolism	0.0261318	Ppat,Adss,Adsl,Asns,Gpt2
		Cysteine and methionine metabolism	0.0362814	Bhmt,Srm,Cbs,Enoph1,Dnmt3a
		Ether lipid metabolism	0.0405647	Pla2g2a,Pld2,Pla2g5,Pla2g12a,Pla2g3
		Primary bile acid biosynthesis	0.0147125	Cyp7a1,Scp2,Cyp46a1,Slc27a5
		alpha-Linolenic acid metabolism	0.0265349	Pla2g2a,Pla2g5,Pla2g12a,Pla2g3
		Dorso-ventral axis formation	0.0291235	Notch1,Ets1,Notch4,Spire1
		Circadian rhythm - mammal	0.0331424	Per2,Cul1,Bhlhe40,Cry1
		Vitamin digestion and absorption	0.0466145	Scarb1,Rbp2,Slc5a6,Tcn2
	GO	regulation of transcription, DNA-dependent (BP)	0.000165669	Apex1,LOC691135,Cdca7,Cry1,Lin54,Tfip11,Gtf2i,Foxo4,Atp1b4,Ctnnb1,Per2,Acvrl1,Olig2,Zfp37,LOC100125368,Zfp26,Mrrf,Pawr,LOC680200,Tfdp2,Stat5a,Gcm2,Zfp709,Mxi1,Psip1,Heyl
		signal transduction (BP)	6.97353e-06	Tmed4,Stk3,Rit2,Rhov,Pik3cd,Il1rl2,Zfand6,Acvrl1,Chrnb2,Sigirr,Rin3,Ptprm,Rassf1,Tnfrsf8,Lyve1,Smc3,Ms4a2,Ppp1r1c,Mras,Sema5a,Tgfbr1,Rgl3,Tnfrsf21
		positive regulation of transcription from RNA polymerase II promoter (BP)	0.00535293	Tp73,Osr2,Evx1,Myd88,Fgf1,Foxo4,Ctnnb1,Met,Gata2,Mecom,F2rl1,Stat5a,Agrn,Elf4,Rbck1,Psip1,Ss18,Ube3a,Heyl,Hand1
		positive regulation of transcription, DNA-dependent (BP)	0.00361983	Tp73,Fezf2,Osr2,Nolc1,Foxo4,Dvl1,Ctnnb1,Acvrl1,Cd38,Mecom,Nif3l1,Elf4,Mllt11,Tgfbr1,Trim16,Elf2,Hand1,Ebf3
		multicellular organismal development (BP)	0.00411053	Ntrk2,Reln,Bin1,Adam18,Fgf1,Ptp4a1,Dvl1,Tdrd9,Met,Gas7,Zfr,Chrdl1,Sema5a,Itgb1,Hand1,Ebf3,Dclk1
		response to drug (BP)	0.00589332	Apex1,Abcb4,Reln,Atg5,Slc1a2,Smpd1,Usp47,Ctnnb1,Cd38,Met,Ptprm,Abcb1b,Ss18,Itgb1,Hdac5,Dad1
		cell differentiation (BP)	0.00391576	Tmem176b,Uhrf2,Osr2,Adam18,Fgf1,Ctnnb1,Zfp37,Tdrd9,Gata2,Usp42,Gcm2,Tgfbr1,Hand1,Dclk1
		negative regulation of transcription from RNA polymerase II promoter (BP)	0.0163761	Trim27,Cry1,Tp73,Fezf2,Osr2,Ctnnb1,Per2,Olig2,Met,Tdg,Gata2,Mxi1,Hand1,Bcl6
		positive regulation of apoptotic process (BP)	0.00411472	Stk3,Tp73,Smpd1,Ctnnb1,Tnfrsf8,Rps6ka2,Rbck1,Net1,Itgb1,Mllt11,Ripk2,Bcl6
		negative regulation of apoptotic process (BP)	0.0197718	Asns,Tp73,Atg5,Ercc5,Usp47,Ctnnb1,Cd38,Stat5a,Gcm2,Sgk1,Tgfbr1,Bcl6
		protein transport (BP)	0.0253971	Rab19,Dnajc14,Rab40b,Rab4a,Yipf5,Exoc7,Exoc6,Rhbdf1,Rab6b,Grip1,Rab2b
		nervous system development (BP)	0.0141886	Kalrn,Ntrk2,Slc1a2,Fgf1,Olig2,Ctf1,Gas7,Chrdl1,Grip1,Dclk1
		positive regulation of cell growth (BP)	0.0001947	Adnp2,Il9r,Usp47,Cd38,Igfbp1,Sgk1,Lgi1,Tgfbr1
		positive regulation of I-kappaB kinase/NF-kappaB cascade (BP)	0.00996644	Tmed4,Myd88,Ctnnb1,Malt1,F2rl1,Rbck1,Nod1,Ripk2
		small GTPase mediated signal transduction (BP)	0.0265227	Rab19,Rit2,Rhov,Rab40b,Rhot2,Rab4a,Mras,Rab6b
		axon guidance (BP)	0.0146281	Evl,Reln,Fezf2,Dvl1,Sema5a,Lgi1,Dcc
		ubiquitin-dependent protein catabolic process (BP)	0.0192794	Uhrf2,Usp47,Usp30,Usp42,Bap1,Ube3a,Cul5
		positive regulation of NF-kappaB transcription factor activity (BP)	0.0153282	Myd88,Malt1,Tnfrsf8,Rbck1,Nod1,Ripk2
		neuron migration (BP)	0.0201366	Ntrk2,Reln,Met,Barhl1,Dcc,Dclk1
		cell-matrix adhesion (BP)	0.014427	Hpse,Ctnnb1,Col13a1,Itgb1,Pxn
		positive regulation of JNK cascade (BP)	0.0160496	Stk3,Myd88,F2rl1,Nod1,Ripk2
		positive regulation of neuron projection development (BP)	0.0198585	Ntrk2,Dvl1,Met,Itgb1,Dcc
		regulation of cell cycle (BP)	0.0457903	Cdc37,Mecom,Bap1,Itgb1,Sgk1
		forebrain development (BP)	0.0466978	Tp73,Fezf2,Ctnnb1,Mecom,Dclk1
		positive regulation of interleukin-6 production (BP)	0.020663	Tnfsf4,Myd88,Nod1,Ripk2
		response to cocaine (BP)	0.020663	Smpd1,Chrnb2,Hdac5,Slc6a1
		cobalt ion transport (BP)	0.00523444	Slc11a2,Slc30a5,Tcn2
		positive regulation of interleukin-2 production (BP)	0.0107876	Tnfsf4,Malt1,Ripk2
		intermediate filament-based process (BP)	0.0137401	Sync,Gfap,Kb23
		T cell proliferation (BP)	0.0204092	Tnfsf4,Malt1,Ripk2
		regulation of Rac GTPase activity (BP)	0.0217527	Mlst8,Ntrk2,Agrn
		cell fate determination (BP)	0.0343142	Ctnnb1,Gata2,Chrdl1
		cell fate specification (BP)	0.0343142	Ctnnb1,Tbx6,Itgb1
		B cell activation (BP)	0.0390483	Pik3cd,Chrnb2,Malt1
		cholesterol efflux (BP)	0.0390483	Scarb1,Stx12,Abca5
		blastocyst development (BP)	0.0452006	Tgfbr1,Dad1,Hand1
		dendrite morphogenesis (BP)	0.0469937	Dvl1,Slc11a2,Dclk1
		positive regulation of small GTPase mediated signal transduction (BP)	0.020535	Reln,Bnip2
		negative regulation of endothelial cell differentiation (BP)	0.020535	Acvrl1,Tgfbr1
		mature ribosome assembly (BP)	0.020535	Sbds,Eftud1
		embryonic skeletal limb joint morphogenesis (BP)	0.020535	Osr2,Ctnnb1
		cell morphogenesis involved in differentiation (BP)	0.0459694	Reln,Ctnnb1
		negative regulation of calcium ion-dependent exocytosis (BP)	0.0459694	Stxbp3,Trim9
		epithelial cell differentiation involved in prostate gland development (BP)	0.0459694	Ctnnb1,Stat5a
miR-128-3P	KEGG	MAPK signaling pathway	6.37104e-06	Grb2,Tgfb3,Egfr,Rapgef2,Pdgfra,Tgfbr1,Mapk14,Rap1b,Traf6,Il1a,Dusp5,Map3k8,Cacnb2,Prkx,Mknk2,Rps6ka5,Ptpn5,Fgf14,Flnb
		Pathways in cancer	0.0184323	Grb2,Tgfb3,Hsp90aa1,Fadd,Egfr,Pdgfra,Tgfbr1,Lama1,Traf6,Runx1,Abl1,Fgf14,Foxo1
		Neurotrophin signaling pathway	0.000294145	Grb2,Gab1,Ngfr,Mapk14,Rap1b,Traf6,Ngfrap1,Rps6ka5,Abl1,Irs1,Ywhaq
		Focal adhesion	0.00499056	Grb2,Pxn,Egfr,Pdgfra,Rap1b,Lama1,Reln,Itga5,Flnb,Vav3,Col11a2
		Insulin signaling pathway	0.00157159	Grb2,Gys1,Prkx,Mknk2,Ppp1r3d,Insr,Irs1,Pde3b,Foxo1,Prkaa2
		Regulation of actin cytoskeleton	0.0188393	Pxn,Egfr,Pdgfra,Abi2,Msn,Limk1,Itga5,Myh10,Fgf14,Vav3
		Cytokine-cytokine receptor interaction	0.0202043	Tgfb3,Egfr,Ngfr,Pdgfra,Tgfbr1,Il1a,Tnfsf4,Acvr2a,Csf1,Tnfrsf14
		Endocytosis	0.0235476	Tgfb3,Egfr,Pdgfra,Tgfbr1,Pard6b,Traf6,Rab11fip1,Vps4b,Agap1,Eea1
		Axon guidance	0.00500629	Nfat5,Nfatc3,Plxna2,Ntng1,Ephb2,Limk1,Sema6d,Abl1,Slit3
		Ubiquitin mediated proteolysis	0.0193123	Uba6,Traf6,Ube2n,Herc3,Cul4b,Ercc8,Ubr5,Ube2f
		ECM-receptor interaction	0.00457362	Sv2a,Agrn,Lama1,Reln,Itga5,Sdc2,Col11a2
		Osteoclast differentiation	0.0210824	Grb2,Creb1,Tgfbr1,Mapk14,Traf6,Il1a,Csf1
		Gap junction	0.0239218	Tuba4a,Grb2,Egfr,Pdgfra,Prkx,Adcy3
		Prostate cancer	0.025346	Grb2,Hsp90aa1,Egfr,Creb1,Pdgfra,Foxo1
		ErbB signaling pathway	0.0253906	Grb2,Gab1,Egfr,Nrg1,Hbegf,Abl1
		GnRH signaling pathway	0.0360219	Grb2,Egfr,Mapk14,Prkx,Adcy3,Hbegf
		Leukocyte transendothelial migration	0.0468988	Pxn,Mapk14,Rap1b,Msn,Vav3,Icam1
		Sphingolipid metabolism	0.00864739	Ugcg,Sgms1,Smpd3,Ugt8,Ppap2b
		Chronic myeloid leukemia	0.0442392	Grb2,Tgfb3,Tgfbr1,Runx1,Abl1
		Vasopressin-regulated water reabsorption	0.0417973	Creb1,Dync1li2,Prkx,Adcy3
		Dorso-ventral axis formation	0.0355031	Grb2,Egfr,Notch1
	GO	positive regulation of transcription from RNA polymerase II promoter (BP)	9.47038e-10	Mapk14,Nfatc3,Plagl2,Runx1,Cbfb,Notch1,Wt1,En2,Meis2,Csrnp1,Klf4,Foxo4,Bcl3,Btg2,Med14,Gata2,Irf4,Tfeb,Pax9,Cbfa2t3,Xrcc6,Nfat5,Agrn,Cnot7,Il1a,Sp1,Satb2,Myocd,Tgfb3,Psip1,Ss18,Rps6ka5,Foxo1,Plscr1,Creb1,Traf6,Fadd,Nrip1
		regulation of transcription, DNA-dependent (BP)	1.10153e-05	Pde8b,Zfp143,Nfatc3,Runx1,Hsf2,Ccnk,Zbtb24,Wdr5,Cbfb,Mnt,Wt1,Litaf,Tfip11,Csrnp1,Zfp275,Foxo4,Btg2,Zfp563,Efemp1,Jmjd1c,Tgs1,Zhx1,Ctcf,Csdc2,Sp1,Prkaa2,Terf1,Psip1,Rps6ka5,Foxo1,Creb1,Insr,Pogz,Elk3
		positive regulation of transcription, DNA-dependent (BP)	0.000223234	Nfatc3,Runx1,Notch1,Wt1,Rnf111,Sp100,Klf4,Foxo4,Bcl3,Med14,Irf4,Tfeb,Xrcc6,Cited2,Mstn,Ctcf,Sp1,Myocd,Tgfb3,Foxo1,Tgfbr1,Trim16,Sertad2,Ebf3
		multicellular organismal development (BP)	0.000117007	Cabp1,LOC606294,Reln,Notch1,Smpd3,En2,Csf1,Plxna2,Dkk2,Rere,Pdgfra,Pax9,Chrdl1,Tmeff1,Dll4,Slit3,Slc7a5,Amigo1,Sema6d,Ngfr,Dcx,Spry2,Ebf3
		negative regulation of transcription, DNA-dependent (BP)	0.000925786	Tnfsf4,Gatad2a,Cbx5,Wt1,Sp100,Klf4,Ywhaq,Bcl3,Nrg1,Prmt6,Pax9,Set,Xrcc6,Zhx1,Cited2,Ctcf,Dusp5,Rps6ka5,Traf6,Elk3
		signal transduction (BP)	0.01501	Arhgap12,Diras1,Litaf,Map3k8,Ticam2,Rap1b,Zdhhc17,Plk2,Gab1,Rapgef2,Agap1,Egfr,Rgl2,Traf6,Tgfbr1,Pde3b,Fadd,Ngfr
		protein phosphorylation (BP)	0.002297	Mknk2,Ephb2,Limk1,Mapk14,Tlk2,Plk2,Tlk1,Acvr2a,Prkaa2,Stk24,Rps6ka5,Mertk,Wee1,Creb1,Tgfbr1,Stk39,Insr
		in utero embryonic development (BP)	8.47841e-05	Rpgrip1l,Runx1,Gatad2a,Hcn4,Notch1,Myh10,Man2a1,Cubn,Slc34a2,Pdgfra,Coq7,Cited2,Sp1,Tgfb3,Tgfbr1,Ednra
		negative regulation of transcription from RNA polymerase II promoter (BP)	0.0333056	Notch1,Wt1,Foxp4,Nfx1,Pkia,Sp100,Klf4,Nr2f6,Tdg,Gata2,Cited2,Satb2,Myocd,Traf6,Nrip1
		negative regulation of cell proliferation (BP)	0.00837404	Pds5b,Mfn2,Wt1,Rnf139,Cth,Klf4,Foxo4,Spry1,Adora2b,Il1a,Slit3,Myocd,Tgfb3,Spry2
		cell adhesion (BP)	0.0138181	Col11a2,Prkx,Reln,Icam1,Fat4,Hapln1,Ppap2b,Vcan,Fat2,Flrt3,Itga5,Otog,Pxn,Amigo1
		cell differentiation (BP)	0.0184704	LOC606294,Notch1,Grb2,Klf4,Frk,Gata2,Hlx,Usp42,Slit3,Tgfbr1,Slc7a5,Amigo1,Ngfr,Dcx
		heart development (BP)	0.000540091	Nfatc3,Notch1,Wt1,Foxp4,Adam19,Gys1,Nrg1,Vcan,Gab1,Cited2,Myocd,Tgfbr1,Ednra
		negative regulation of apoptotic process (BP)	0.0335505	Atg5,Notch1,Wt1,Ccng1,Bcl3,Btg2,Plk2,Egfr,Prkaa2,Sgms1,Tgfbr1,Ednra,Spry2
		intracellular signal transduction (BP)	0.0216302	Wsb1,Depdc1b,Stmn2,Plcxd2,Npr1,Dcdc2,Adcy3,Mcf2l,Tlk2,Tlk1,Vav3,Dcx
		induction of apoptosis (BP)	0.00384278	Dffb,Plagl2,Hip1,Ngfrap1,Wt1,Dram2,Terf1,Tgfb3,Stk24,Tgfbr1,Ngfr
		regulation of transcription from RNA polymerase II promoter (BP)	0.0199691	Notch1,Wt1,Klf4,Med14,Cited2,Sp1,Myocd,Med8,Foxo1,Nrip1
		nervous system development (BP)	0.0336521	LOC606294,Hbegf,Dcdc2,Nrg1,Chrdl1,Slit3,Nav2,Slc7a5,Amigo1,Dcx
		response to organic cyclic compound (BP)	0.0459833	Reln,Icam1,Atp12a,Btg2,Il1a,Egfr,Fads1,Tgfbr1,Ednra,Slc6a1
		peptidyl-tyrosine phosphorylation (BP)	0.000110588	Ephb2,Reln,Abi2,Pdgfra,Efemp1,Wee1,Abl1,Pxn,Insr
		cellular response to growth factor stimulus (BP)	0.000367171	Mapk14,Klf4,Pax9,Cited2,Egfr,Myocd,Tgfb3,Creb1,Insr
		positive regulation of I-kappaB kinase/NF-kappaB cascade (BP)	0.00870583	Ube2n,Litaf,Ticam2,Ube2v1,Zdhhc17,Plk2,Il1a,Traf6,Fadd
		axonogenesis (BP)	0.0043522	Notch1,Myh10,Slitrk1,Snap25,Ulk1,Creb1,Amigo1,Ntng1
		response to estrogen stimulus (BP)	0.00841416	Slc34a2,Pdgfra,Cited2,Mstn,Mmp13,Tgfb3,Hsp90aa1,Tgfbr1
		liver development (BP)	0.00974936	Rpgrip1l,Runx1,Notch1,Man2a1,Hlx,Cited2,Sp1,Egfr
		ubiquitin-dependent protein catabolic process (BP)	0.0143633	Cul4b,Ube2n,Usp49,Usp46,Psma1,Usp30,Usp42,Uba6
		protein ubiquitination (BP)	0.0161621	Ube2n,Trim23,Rnf139,Rnf111,Tnk2,Uba6,Ubr5,Traf6
		potassium ion transport (BP)	0.0333049	Cnga2,Kcnk2,Kcna4,Hcn4,Vps4b,Atp12a,Kcnk10,Slc24a3
		regulation of apoptotic process (BP)	0.0334456	Hip1,Mnt,Bcl3,Ppif,Creb1,Traf6,Tgfbr1,Fadd
		protein autophosphorylation (BP)	0.0412173	Mapk14,Prkx,Pdgfra,Ulk1,Egfr,Stk24,Tgfbr1,Insr
		ossification (BP)	0.00678266	Col11a2,Cbfb,Csf1,Chrdl1,Mmp13,Sp1,Traf6
		neuron differentiation (BP)	0.0235943	Runx1,Notch1,En2,Btg2,Gata2,Myef2,Chrdl1
		positive regulation of cell migration (BP)	0.0291325	Irs1,Hbegf,Csf1,Pdgfra,Itga5,Egfr,Insr
		lung development (BP)	0.0334456	Notch1,Pdgfra,Sp1,Egfr,Tgfb3,Tgfbr1,Spry2
		response to oxidative stress (BP)	0.0391959	Slc7a11,Coq7,Gab1,Hao1,Egfr,Psip1,Ercc8
		positive regulation of protein kinase B signaling cascade (BP)	0.00849243	Hbegf,Egfr,Tgfbr1,Insr,Ngfr,Spry2
		palate development (BP)	0.0142186	Col11a2,Csrnp1,Pdgfra,Satb2,Tgfb3,Tgfbr1
		organ morphogenesis (BP)	0.0245854	Ephb2,Pdgfra,Slit3,Tgfb3,Traf6,Insr
		neuron migration (BP)	0.0336878	Reln,Myh10,Dcdc2,Satb2,Hsp90aa1,Dcx
		wound healing (BP)	0.0486135	Nrg1,Pdgfra,Il1a,Tgfb3,Sdc2,Elk3
		embryonic placenta development (BP)	0.00447798	Gata2,Tfeb,Cited2,Sp1,Egfr
		response to electrical stimulus (BP)	0.00517453	Reln,Btg2,Mstn,Tgfbr1,Dcx
		cellular component movement (BP)	0.00815795	Myh10,Abi2,Vcan,Lypd3,Pxn
		potassium ion transmembrane transport (BP)	0.0101428	Kcnk2,Kcna4,Hcn4,Kcnk10,Slc24a3
		insulin receptor signaling pathway (BP)	0.0139903	Irs1,Grb2,Foxo4,Foxo1,Insr
		transforming growth factor beta receptor signaling pathway (BP)	0.0227683	Cited2,Mstn,Tgfb3,Creb1,Tgfbr1
		memory (BP)	0.0238049	Neto1,Reln,Plk2,Itga5,Cnr1
		cell morphogenesis (BP)	0.0293265	Ephb2,Mapk14,Nrg1,Egfr,Ss18
		definitive hemopoiesis (BP)	0.00418083	Runx1,Cbfb,Gata2,Sp1
		myeloid cell differentiation (BP)	0.0123929	Runx1,Prkx,Cbfb,Plscr1
		epidermal growth factor receptor signaling pathway (BP)	0.0149221	Hbegf,Efemp1,Gab1,Egfr
		tissue development (BP)	0.0199563	Wt1,Foxp4,Foxo4,Lama1
		positive regulation of mitosis (BP)	0.0220525	Nusap1,Il1a,Terf1,Insr
		positive regulation of nitric oxide biosynthetic process (BP)	0.0220525	Icam1,Egfr,Hsp90aa1,Insr
		face morphogenesis (BP)	0.0234339	Csrnp1,Pdgfra,Pax9,Tgfb3
		neuron fate commitment (BP)	0.0302029	Notch1,Nrg1,Gata2,Tgfbr1
		embryonic hindlimb morphogenesis (BP)	0.0302029	Rpgrip1l,Notch1,Aff3,Mmp13
		regulation of cell adhesion (BP)	0.0309572	Serpini2,Prkx,Icam1,Lama1
		determination of left/right symmetry (BP)	0.0413067	Rpgrip1l,Notch1,Cited2,Acvr2a
		skeletal system morphogenesis (BP)	0.048795	Col11a2,Csrnp1,Pdgfra,Tgfbr1
		regulation of histone acetylation (BP)	0.00259878	Gata2,Ctcf,Myocd
		central nervous system projection neuron axonogenesis (BP)	0.013115	Ephb2,Mycbp2,Dcx
		negative regulation of fibroblast growth factor receptor signaling pathway (BP)	0.013115	Spry1,Ngfr,Spry2
		signal transduction in response to DNA damage (BP)	0.013115	Mapk14,Grb2,Abl1
		cellular response to nutrient levels (BP)	0.013115	Icam1,Ulk1,Prkaa2
		dentate gyrus development (BP)	0.0229521	Reln,Btg2,Neurod6
		negative regulation of Ras protein signal transduction (BP)	0.028485	Mfn2,Spry1,Spry2
		regulation of epithelial cell proliferation (BP)	0.028485	Notch1,Tgfb3,Ednra
		neural tube formation (BP)	0.028485	Ipmk,Coq7,Cited2
		lipid biosynthetic process (BP)	0.028485	Far1,Ugcg,Prkaa2
		positive regulation of synaptic transmission, glutamatergic (BP)	0.033692	Gria4,Egfr,Ngfr
		positive regulation of hormone secretion (BP)	0.035348	Nmb,Snap25,Creb1
		positive regulation of erythrocyte differentiation (BP)	0.035348	Mapk14,Gata2,Acvr2a
		endosome transport (BP)	0.0414064	Vps4b,RGD1309995,Snap25
		positive regulation of transforming growth factor beta receptor signaling pathway (BP)	0.0484805	Rnf111,Cited2,Myocd
		positive regulation of odontogenesis of dentin-containing tooth (BP)	0.0125668	Csf1,Ngfr
		positive regulation of steroid biosynthetic process (BP)	0.0125668	Adora2b,Il1a
		regulation of chromatin assembly or disassembly (BP)	0.0125668	Tlk2,Tlk1
		positive regulation of interleukin-10 biosynthetic process (BP)	0.0125668	Bcl3,Irf4
		humoral immune response mediated by circulating immunoglobulin (BP)	0.022631	Bcl3,Exo1
		negative regulation of Ras GTPase activity (BP)	0.022631	Spry1,Spry2
		mitotic sister chromatid cohesion (BP)	0.022631	Pds5b,Pogz
		neurotransmitter receptor metabolic process (BP)	0.022631	Nrg1,Agrn
		regulation of nitric-oxide synthase activity (BP)	0.022631	Acvr2a,Egfr
		negative regulation of interleukin-8 biosynthetic process (BP)	0.022631	Klf4,Bcl3
		negative regulation of nerve growth factor receptor signaling pathway (BP)	0.0334144	Spry1,Spry2
		cytokinesis after mitosis (BP)	0.0334144	Myh10,Nusap1
		specification of segmental identity, mandibular segment (BP)	0.0334144	Rpgrip1l,Ednra
		penile erection (BP)	0.0444061	Acvr2a,Ednra
		membrane to membrane docking (BP)	0.0444061	Msn,Icam1
		T-helper 1 type immune response (BP)	0.0444061	Bcl3,Traf6
		RNA methylation (BP)	0.0444061	Ftsj2,Tgs1
		negative regulation of neural precursor cell proliferation (BP)	0.0444061	Btg2,Gata2
		negative regulation of protein serine/threonine kinase activity (BP)	0.0444061	Pkia,Abl1
		intracellular cholesterol transport (BP)	0.0444061	Npc2,Vps4b
		negative regulation of calcium ion-dependent exocytosis (BP)	0.0444061	Notch1,Stxbp3
miR-146a-5p	KEGG	Endocytosis	9.88427e-06	Mdm2,Hgs,Prkci,RT1-CE5,Psd4,Pld2,Zfyve16,Traf6,Rab5b,Rab22a,Pld1,Grk5,RT1-CE2,Rab11fip1,Sh3gl2,Chmp6,Vps4b,Eea1,RT1-A2,Ap2b1,Csf1r,RT1-A1
		Pathways in cancer	0.00078159	Mdm2,Pias2,Wnt10b,Chuk,Pdgfa,Cdh1,Kras,Traf6,Fn1,Wnt6,Gli2,Ptk2,Plcg1,Bid,Mapk9,Wnt1,Runx1t1,Fgf14,Vhl,Fzd1,Csf1r,Crk
		MAPK signaling pathway	0.00448262	Rasgrp3,Chuk,Pdgfa,Kras,Traf6,Il1a,Map3k8,Prkx,Mknk2,Rps6ka5,Mapk9,Flna,Map3k7,Map4k4,Fgf14,Dusp22,Ntf4,Crk
		Neuroactive ligand-receptor interaction	0.00976314	Adora1,P2ry1,Ghrhr,Gabra1,Thrb,Htr5b,Grik4,Chrnb3,Htr2b,Oprk1,Lep,C3ar1,Gnrhr,F2,Galr1,Hcrtr2,Htr2a
		Insulin signaling pathway	2.0669e-05	Shc1,Prkab1,Prkci,Pklr,Kras,Prkx,Ppp1cb,Mknk2,Ptprf,Mapk9,Prkag2,Prkar2b,Pde3b,Ppp1r3c,Ppp1r3a,Crk
		Tuberculosis	0.000424533	Malt1,Creb1,Atp6v0a4,Traf6,Il1a,Rab5b,Cd209a,Bid,Irak1,Mapk9,Atp6ap1,Atp6v0c,Cebpg,Eea1,Pla2r1,Rfx5
		Wnt signaling pathway	0.000368202	Nfat5,Nfatc3,Wnt10b,Sfrp5,Prickle2,Skp1,Wnt6,Prkx,Cxxc4,Mapk9,Wnt1,Map3k7,Fbxw11,Fzd1,Senp2
		Phagosome	0.00154012	Hgs,Atp6v1a,Atp6v0a4,RT1-CE5,Rab5b,Cd209a,RT1-CE2,Atp6ap1,Atp6v0c,Atp6v1g3,Eea1,Pla2r1,RT1-A2,RT1-A1
		Lysosome	0.000562734	Gm2a,Lipa,Atp6v0a4,Igf2r,Asah1,Atp6ap1,Atp6v0c,Gga3,Laptm4b,Ap4e1,Ppt1,Laptm4a,Galc
		Protein processing in endoplasmic reticulum	0.00431748	Dnajc5b,Sec63,Atf6,Bag1,Ube2g1,Ubqln3,Skp1,Rrbp1,Eif2ak3,Mapk9,Plaa,Nfe2l2,Derl1
		Neurotrophin signaling pathway	0.00235093	Shc1,Kras,Traf6,Plcg1,Rps6ka5,Frs2,Irak1,Mapk9,Arhgdib,Ywhag,Ntf4,Crk
		Cell adhesion molecules (CAMs)	0.0061975	Vcan,Cldn2,RT1-CE5,Cd276,Cdh1,RT1-CE2,Ptprf,Ocln,Nfasc,RT1-A2,RT1-A1,Nrcam
		Hepatitis C	0.0051122	Pias2,Ripk1,Chuk,Cldn2,Ppp2r2b,Kras,Traf6,Eif2ak3,Stat2,Mapk9,Ocln
		Purine metabolism	0.0214941	Dck,Pde7a,Polr3d,Pklr,Polr2e,Prps2,Entpd2,Gucy2c,Polr2g,Pde3b,Ampd3
		Measles	0.0143373	Chuk,Slamf1,Traf6,Il1a,Cd209a,Eif2ak3,Stat2,Irak1,Map3k7,Adar
		Toll-like receptor signaling pathway	0.00866275	Ripk1,Chuk,Traf6,Map3k8,Irak1,Mapk9,Ticam2,Map3k7,Tollip
		T cell receptor signaling pathway	0.0213177	Malt1,Nfat5,Nfatc3,Chuk,Kras,Map3k8,Plcg1,Mapk9,Map3k7
		Glutamatergic synapse	0.0352881	Slc1a1,Pld2,Grik4,Pld1,Prkx,Dlgap1,Dlg4,Slc17a7,Slc38a1
		Axon guidance	0.0451545	Nfat5,Nfatc3,Kras,Dpysl2,Ntng1,Sema5a,Ptk2,Ntn3,Sema3g
		Ubiquitin mediated proteolysis	0.0495091	Mdm2,Pias2,Ube3a,Ube2g1,Skp1,Traf6,Trip12,Fbxw11,Vhl
		Type I diabetes mellitus	0.00340302	Gad2,RT1-CE5,Il1a,Gad1,RT1-CE2,RT1-A2,RT1-A1,Ptprn2
		Glycerolipid metabolism	0.00425694	Agpat9,Dgat2,Akr1a1,Dgkb,Lpl,Gk,Dgkd
		Hedgehog signaling pathway	0.0074861	Csnk1g3,Wnt10b,Wnt6,Gli2,Prkx,Wnt1,Fbxw11
		Bacterial invasion of epithelial cells	0.0199447	Shc1,Cdh1,Fn1,Elmo1,Ptk2,Arpc5,Crk
		Glycerophospholipid metabolism	0.0409063	Gnpat,Agpat9,Cds1,Pld2,Pld1,Dgkb,Dgkd
		Apoptosis	0.0409063	Ripk1,Chuk,Il1a,Prkx,Bid,Irak1,Prkar2b
		Retinol metabolism	0.024068	Cyp2b1,Retsat,Rdh12,Adh6,Cyp2b2,Cyp2b21
		Alanine, aspartate and glutamate metabolism	0.0112791	Gad2,Glud1,Gad1,Ass1,Gpt2
		beta-Alanine metabolism	0.0298697	Gad2,Hibch,Cndp1,Gad1
		Collecting duct acid secretion	0.0376411	Atp6v1a,Atp6v0a4,Atp6v0c,Atp6v1g3
	GO	positive regulation of transcription from RNA polymerase II promoter (BP)	0.00156377	Nfatc3,Igf2,Sox10,Nkx2-1,Gli2,Fstl3,Hhex,Csrnp2,Klf4,Ascl1,Foxo4,Btg2,Wnt10b,Tcf20,Irak1,Bag1,Med1,Supt4h1,Zfpm2,Nfat5,Pias2,Nodal,Tal1,Sox2,Thrb,Il1a,Sp1,Nfia,Ss18,Med13,Nfe2l2,Rps6ka5,Ube3a,Wnt1,Creb1,Traf6,Ripk1
		regulation of transcription, DNA-dependent (BP)	0.00715314	Nfatc3,Sox10,Map3k7,Adar,Cry2,Taf9b,Nkx2-1,Gli2,Rfx5,Spib,Foxo4,Rfx7,Btg2,Zfp260,Zfp68,Vhl,Med1,Ylpm1,Mybl2,Supt4h1,Runx1t1,Pias2,LOC680200,Pogk,Zbtb7a,Sin3a,Tmpo,Sox2,Etv5,Ccnl2,Sp1,Cebpg,Nfe2l2,Rps6ka5,Pask,Creb1,Olig1
		response to drug (BP)	9.98472e-06	Dpysl2,Igf2,Chuk,Htr2b,Snca,Mdm2,Gnpat,Nckap1l,Timp4,Pdgfa,Map1b,Ass1,Gad2,Grk5,Cyp2b1,Bag1,Oxct1,Th,Fzd1,Hadh,Cftr,Sod2,Crot,Srp54a,Gk,Ptk2,Mapk9,Ss18,Star,Gad1,Creb1,Lpl,Lct,Cdh1,Htr2a
		positive regulation of transcription, DNA-dependent (BP)	0.00242275	Nfatc3,Sox10,Nkx2-1,Gli2,Med16,Fbxw11,Smarca5,Klf4,Foxo4,Med4,Vhl,Tasp1,Med1,Zfpm2,Pias2,Ptges2,Fzd1,Tal1,Wnt6,Sox2,Etv5,Sp1,Nfia,Mapk9,Med13,Foxj2,Nfe2l2,Wnt1,Irf6,Cdh1,Ebf3
		negative regulation of transcription from RNA polymerase II promoter (BP)	0.000950425	Dlx1,Mdm2,Cry2,Taf9b,Nkx2-1,Gli2,Rfx5,Foxp4,Hhex,Klf4,Gzf1,Cops2,Wnt10b,Lep,Vhl,Supt4h1,Zfpm2,Nodal,Zbtb7a,Tal1,Ovol1,Prmt5,Sin3a,St18,Sox2,Thrb,Kdm2b,Traf6,Dmbx1
		signal transduction (BP)	0.00294078	Map3k7,Ppp2r2b,Mier1,Plcg1,Hhex,Rhov,Map3k8,Irak1,Kras,Rhpn1,Prkar2b,Ticam2,Zdhhc17,Spock3,Rasal3,Grb10,Tollip,Iqgap3,Ppp1r1c,Ndfip1,Ophn1,Pde7a,Sema5a,Traf6,Pde3b,Ripk1,Smoc2,Ghrhr,Ywhag
		multicellular organismal development (BP)	0.0041645	Dlx1,Dixdc1,Dpysl2,Cd24,Strbp,Spast,Rnf114,Pdgfa,Wnt10b,Zfp260,Spry4,Siah2,Rere,Med1,Gas7,Pafah1b1,Fzd1,Zbtb7a,Wnt6,Sema5a,Wnt1,Dmbx1,Olig1,Cfdp1,Dcx,Ebf3,Dclk1
		ion transport (BP)	0.00462459	Slc12a6,Slc22a23,Kcns3,Tpcn1,Atp6v0c,Trpm7,Atp6v1a,Scn3b,Atp6ap1,Heph,Slc39a3,Grik4,Kcnip2,Slc38a1,Gabra1,Cftr,SLC24A2,Kcnj8,Kcna6,Slc5a5,Slc17a7,Slc13a5,Chrnb3,Scn9a
		negative regulation of transcription, DNA-dependent (BP)	0.00923662	Sox10,Mdm2,Brms1,Fbxw11,Zhx3,Hhex,Zfp438,Klf4,Ascl1,Gzf1,Cops2,Irak1,C1d,Dedd,Set,Zfpm2,Lims1,Fzd1,Zbtb7a,Sin3a,Thrb,Rps6ka5,Traf6,Dmbx1
		protein phosphorylation (BP)	0.00462032	Mknk2,Chuk,Map3k7,Trpm7,Eif2ak3,Oxsr1,Dyrk2,Irak1,Prkci,Csnk1g3,Aak1,Tlk1,Polr2e,Speg,Mapk9,Rps6ka5,Pask,Creb1,Brd4,Lats2,Polr2g,Dclk1
		transmembrane transport (BP)	0.0175014	Cplx3,Slc12a6,Hiatl1,Kcns3,Tpcn1,Trpm7,Slc39a1,Slc39a3,Slc39a14,Slc30a2,Slc22a15,Cftr,Slc12a2,SLC24A2,Kcna6,Pkd2,Slc5a5,Slc17a7,Slc25a24,Slc30a4,Slc39a5,Scn9a
		apoptotic process (BP)	0.00480135	Mknk2,Rnf152,RGD735029,Brms1,Ppp2r2b,Gli2,Eif2ak3,Ece1,Cidec,Rhot2,Siah2,Dedd,Sod2,Ciapin1,Dram2,Gad1,Luc7l3,Bid,Ripk1,Itm2b,Polr2g
		negative regulation of apoptotic process (BP)	0.00718094	Adora1,Ppt1,Sox10,Htr2b,Map3k7,Mdm2,Adar,Taf9b,Hmgcr,Ascl1,Nckap1l,Btg2,Lep,Grk5,Siah2,Bag1,Med1,Sod2,Sin3a,Ptk2,Wnt1
		brain development (BP)	0.00135727	Rpgrip1l,Ppt1,Dpysl2,Ppp2r2b,Nkx2-1,Ndufs4,Sfrp5,Oxct1,Med1,Cdk5rap1,Lphn2,P2ry1,Nodal,Pafah1b1,Fzd1,Star,Bid,Dcx,Dclk1
		protein transport (BP)	0.0141138	Grip2,Ppt1,Rab5b,Exoc2,Rab22a,Senp2,Gosr2,Rab30,Stxbp1,Sft2d2,Exoc4,Rab11fip1,Gle1,Igf2r,Pgap2,Vps52,Rab6b,Chmp6,Gosr1
		in utero embryonic development (BP)	0.00223405	Rpgrip1l,Sox10,Gli2,Plcg1,Hhex,Cubn,Med1,Zfand5,Zfpm2,Nodal,Xrcc2,Tanc2,Icmt,Sin3a,Sp1,Gad1,Maff,Cdh1
		nervous system development (BP)	0.0022704	Ppt1,Dpysl2,Cables1,Mobp,Spast,Ascl1,Scn3b,Map1b,Kremen1,Gas7,Nodal,Pafah1b1,Ptprf,Ophn1,Epm2a,Nav2,Dcx,Dclk1
		regulation of transcription from RNA polymerase II promoter (BP)	0.00269386	Zfp367,Sox10,Nkx2-1,Fstl3,Hhex,Klf4,Ascl1,Wnt10b,Med4,Pias2,Trak2,Tal1,Sod2,Sox2,Thrb,Sp1,Cebpg
		transport (BP)	0.0219629	Laptm4b,Slc25a27,Slc1a1,Slc14a1,Ndufs4,Laptm4a,Fyco1,Slc35a3,Pafah1b1,Pitpna,Osbp,Crot,Mcart1,Star,Tmed10,Ngb,Cybrd1
		intracellular signal transduction (BP)	0.0319023	Dgkd,Gucy2c,Dgkb,Plcg1,Socs5,Plcxd2,Lep,Plch1,Depdc5,Prkci,Tlk1,Plek,Asb13,Shc1,Pdzd8,Dcx
		negative regulation of cell proliferation (BP)	0.0467858	Adora1,Pds5b,Nf2,Gnrhr,Sfrp5,Tmem127,Klf4,Eef1e1,Foxo4,Slfn3,Strn,Ptprf,Sod2,Il1a,Irf6,Trim35
		heart development (BP)	0.00463699	Nfatc3,Htr2b,Gli2,Foxp4,Ece1,Vcan,Oxct1,Med1,Th,Zfpm2,Nodal,Sod2,Kcnj8,Pkd2,Shc1
		response to hypoxia (BP)	0.0204073	Adora1,Cd24,Ece1,Pdgfa,Lep,Vhl,Th,Gpr182,Pklr,Ang,Pld2,Sod2,Il1a,Shc1,Lct
		response to organic cyclic compound (BP)	0.0278798	Calu,Igf2,Taf9b,Btg2,Cyp2b2,Cyp2b1,Bag1,Th,Pklr,Pld2,Il1a,Nfia,Ptk2,Star,Shc1
		response to organic substance (BP)	0.00222234	Dgkd,Chuk,Btg2,Pdgfa,Pias2,Asah1,Il1a,Gk,Ptk2,Mapk9,Star,Creb1,Lct,Cdh1
		intracellular protein transport (BP)	0.00683652	Ipo7,Kpna2,Stx3,Napg,Vamp1,Hgs,Gga3,Ap2b1,Chm,Tlk1,Bcap29,Xpo6,Tmed10,Ap4e1
		small GTPase mediated signal transduction (BP)	0.0182851	Rabl3,Rab5b,Rab22a,Rhov,Rnd2,Rab30,Rhot2,Arl8a,Lrrk1,Rab6b,Arhgef18,Plce1,Arl8b
		liver development (BP)	0.00214489	Rpgrip1l,Gnpnat1,Hhex,Ass1,Med1,Nodal,Ang,Igf2r,Sod2,Icmt,Sp1,Cebpg
		protein homooligomerization (BP)	0.00288863	Slc1a1,Dgkd,Eif2ak3,Spast,Gphn,Lnx1,Gopc,Sod2,Lgi1,Bid,Prnd,Cdh1
		positive regulation of I-kappaB kinase/NF-kappaB cascade (BP)	0.00627893	Chuk,Htr2b,Map3k7,Mier1,Flna,Malt1,Ticam2,Zdhhc17,Ndfip1,Il1a,Traf6,Ripk1
		angiogenesis (BP)	0.00700083	Esm1,Map3k7,Prkx,Pdgfa,Vhl,Med1,Nrcam,Fn1,Tal1,Ang,Ptk2,Shc1
		response to stress (BP)	0.0129544	Dlg4,Map3k7,Eif2ak3,F2,Bag1,Th,Hspa12a,Sod2,Prkab1,Rps6ka5,Luc7l3,Htr2a
		lipid metabolic process (BP)	0.0206417	Serinc5,Plcg1,Plcxd2,Wnt10b,Lep,Plch1,Hadh,Asah1,Acsf2,Crot,Lipa,Plce1
		protein autophosphorylation (BP)	0.0206417	Prkx,Trpm7,Eif2ak3,Stk10,Irak1,Grk5,Csf1r,Csnk1g3,Aak1,Ptk2,Pask,Ripk1
		neuron projection development (BP)	0.00247049	Cd24,Stx3,Prickle2,Btg2,Efhd1,Pld2,Tbc1d24,Mapk9,Lgi1,Shc1,Cdh1
		positive regulation of protein phosphorylation (BP)	0.00464936	Igf2,F2,Nckap1l,Senp2,Csf1r,Fzd1,Iqgap3,Ptk2,Mapk9,Wnt1,Dok7
		ubiquitin-dependent protein catabolic process (BP)	0.00937371	Fbxl12,Skp1,Chfr,Usp29,Fbxo8,Siah2,Lnx1,Usp44,Usp11,Ube2g1,Ube3a
		regulation of cell proliferation (BP)	0.0207425	Pds5b,Gucy2c,Nf2,Dusp22,Hhex,Klf4,Ascl1,Tal1,Ptk2,Bid,Cfdp1
		Wnt receptor signaling pathway (BP)	0.00750492	Cxxc4,Senp2,Wnt10b,Kremen1,Grk5,Strn,Fzd1,Csnk1g3,Wnt6,Wnt1
		response to toxin (BP)	0.00935556	Chuk,Gucy2c,Mdm2,Ddc,Mapk9,Star,Slc30a4,Shc1,Cdh1,Scn9a
		negative regulation of neuron apoptosis (BP)	0.00958356	Dlx1,Ppt1,Snca,Kras,Stxbp1,Prkci,Set,Xrcc2,Sod2,Kdm2b
		protein ubiquitination (BP)	0.0271472	Mdm2,Skp1,Fbxw11,Vhl,Siah2,Malt1,Ube2g1,Ube3a,Traf6,Rnf103
		response to peptide hormone stimulus (BP)	0.0308556	Hhex,Timp4,Btg2,Ass1,Th,Prkci,Pld1,Cftr,Pld2,Star
		lipid catabolic process (BP)	0.00466777	Adora1,Ppt1,Plcg1,Pld1,Pafah1b1,Pld2,Lipa,Plce1,Lpl
		neuron differentiation (BP)	0.0275457	Ppp2r2b,Ascl1,Cops2,Btg2,Vhl,Bag1,Gas7,Tal1,Shc1
		lung development (BP)	0.0460062	Nkx2-1,Gli2,Fstl3,Zfpm2,Nodal,Cftr,Asah1,Sp1,Lipa
		lactation (BP)	0.00390707	Chuk,Bcat2,Eif2ak3,Atp7b,Med1,Slc30a4,Creb1,Ghrhr
		regulation of catalytic activity (BP)	0.00474897	Rhpn1,Prkar2b,Prkag2,Gopc,Sod2,Dock11,Prkab1,Ywhag
		organ morphogenesis (BP)	0.0202436	Igf2,Nkx2-1,Hhex,Pdgfa,Med1,Th,Thrb,Traf6
		cellular response to growth factor stimulus (BP)	0.0205921	Mdm2,Klf4,Map1b,Th,Fzd1,Ddc,Mapk9,Creb1
		cell-cell adhesion (BP)	0.0323485	Mpzl2,Cd24,Cdh10,Fat1,Nrcam,Lims1,Shc1,Cdh1
		axonogenesis (BP)	0.0344746	Slitrk5,Lppr4,Map1b,Ptprz1,Fzd1,Creb1,Ntng1,Dclk1
		JNK cascade (BP)	0.00268452	Map3k7,Fgf14,Irak1,Epm2a,Ptk2,Mapk9,Traf6
		cytokine-mediated signaling pathway (BP)	0.027175	Socs5,Irak1,Kras,Csf1r,Zc3h15,Il1a,Traf6
		response to wounding (BP)	0.0298944	Hhex,F2,Pdgfa,Map1b,Vcan,Sox2,Wnt1
		negative regulation of canonical Wnt receptor signaling pathway (BP)	0.0356098	Sox10,Mcc,Sfrp5,Siah2,Fzd1,Sox2,Lats2
		response to retinoic acid (BP)	0.0356098	Slc10a3,Klf4,Ascl1,Pdgfa,Ovca2,Igf2r,Sox2
		fatty acid metabolic process (BP)	0.0464673	Snca,Prkar2b,Th,Hadh,Acsf2,Crot,Lipa
		regulation of cell shape (BP)	0.047368	F2,Gas7,Csf1r,Fn1,Ptk2,Arhgef18,Cfdp1
		androgen receptor signaling pathway (BP)	0.0028825	Med16,Med4,Med1,Pias2,Med13,Ube3a
		response to nicotine (BP)	0.0162386	Igf2,Bag1,Th,Dhfr,Star,Shc1
		positive regulation of MAP kinase activity (BP)	0.0230378	Cd24,Htr2b,Pdgfa,Irak1,Kras,Htr2a
		fat cell differentiation (BP)	0.0364517	Eif2ak3,Klf4,Med1,Runx1t1,Mkks,Ptk2
		cell-cell signaling (BP)	0.0472629	Cd24,Dlgap2,Dlgap1,Fzd1,Dlgap5,Wnt1
		establishment of protein localization (BP)	0.00476921	Dlg4,Mdm2,Flna,Gphn,Cript
		zinc ion transport (BP)	0.00693958	Slc39a1,Slc39a3,Slc39a14,Slc30a2,Slc30a4
		regulation of G-protein coupled receptor protein signaling pathway (BP)	0.0099319	Ric8b,Grk5,Plce1,Rgs10,Rgs19
		positive regulation of signal transduction (BP)	0.0201702	Frs2,Eif2ak3,Grb10,Cdkn2aip,Crk
		pituitary gland development (BP)	0.0271336	Nkx2-1,Gli2,Sox2,Creb1,Cdh1
		positive regulation of phosphorylation (BP)	0.0271336	Nckap1l,Apln,Malt1,Grb10,Ang
		neuron fate commitment (BP)	0.0301358	Nkx2-1,Ascl1,Sox2,Wnt1,Olig1
		response to zinc ion (BP)	0.0325622	Ass1,Atp7b,Th,Sod2,Slc30a4
		regulation of synaptic plasticity (BP)	0.0400881	Adora1,Ppt1,Lzts1,Ntf4,Ywhag
		positive regulation of cell division (BP)	0.0476834	Igf2,Htr2b,Pdgfa,Tal1,Il1a
		cellular response to alkaloid (BP)	0.0028821	Mdm2,Th,Ddc,Star
		synaptic vesicle endocytosis (BP)	0.00717199	Cd24,Snca,Sh3gl2,Ophn1
		forebrain neuron differentiation (BP)	0.00717199	Dlx1,Nkx2-1,Ascl1,Sox2
		activation of NF-kappaB-inducing kinase activity (BP)	0.0094405	Map3k7,Irak1,Malt1,Traf6
		zinc ion transmembrane transport (BP)	0.0094405	Slc39a1,Slc39a14,Slc30a2,Slc30a4
		vesicle docking involved in exocytosis (BP)	0.0164101	Scfd2,Stxbp1,Exoc4,Plek
		positive regulation of Notch signaling pathway (BP)	0.0164101	Ascl1,Aak1,Sox2,Wnt1
		intracellular steroid hormone receptor signaling pathway (BP)	0.0200474	Med16,Med4,Med1,Med13
		embryonic organ development (BP)	0.0311508	Hhex,Zfpm2,Sox2,Thrb
		ERK1 and ERK2 cascade (BP)	0.0359967	Htr2b,Med1,Iqgap3,Htr2a
		cAMP-mediated signaling (BP)	0.0412481	Ndufs4,Lep,Pde7a,Ghrhr
		cellular response to peptide hormone stimulus (BP)	0.0412481	Mdm2,Map1b,Fzd1,Wnt1
		oligodendrocyte differentiation (BP)	0.0472753	Sox10,Nkx2-1,Ascl1,Exoc4
		anatomical structure formation involved in morphogenesis (BP)	0.0472753	Nkx2-1,Gli2,Nodal,Sox2
		osteoclast differentiation (BP)	0.0472753	Chuk,Ostm1,Csf1r,Traf6
		neurotransmitter biosynthetic process (BP)	0.0064351	Gad2,Th,Gad1
		cerebral cortex GABAergic interneuron differentiation (BP)	0.0064351	Dlx1,Nkx2-1,Ascl1
		chaperone cofactor-dependent protein refolding (BP)	0.0104952	Ptges3,Bag1,Dnajc7
		positive regulation of T cell cytokine production (BP)	0.0177758	Map3k7,Malt1,Traf6
		regulation of protein metabolic process (BP)	0.024354	Senp2,Wnt10b,Ghrhr
		positive regulation of glial cell proliferation (BP)	0.024354	Prkci,Etv5,Ptk2
		positive regulation of interleukin-2 production (BP)	0.0313765	Map3k7,Malt1,Traf6
		triglyceride biosynthetic process (BP)	0.0313765	Agpat9,Dgat2,Lpl
		regulation of cysteine-type endopeptidase activity involved in apoptotic process (BP)	0.0399874	RGD735029,Sox2,Cdh1
		negative regulation of cell-cell adhesion (BP)	0.0399874	Nf2,Wnt1,Cdh1
		dopamine biosynthetic process (BP)	0.0399874	Snca,Th,Ddc
		phosphatidylinositol biosynthetic process (BP)	0.0446291	Htr2b,Cds1,Htr2a
		detection of mechanical stimulus involved in sensory perception of sound (BP)	0.0446291	Slc12a2,Mkks,Sox2
		protein targeting to mitochondrion (BP)	0.0446291	Ppp2r2b,Mapk9,Bid
		regulation of osteoblast differentiation (BP)	0.0446291	Pias2,Fzd1,Ptk2
		interleukin-1-mediated signaling pathway (BP)	0.0446291	Irak1,Rps6ka5,Traf6
		positive regulation of G2/M transition of mitotic cell cycle (BP)	0.0253042	Wnt10b,Brd4
		phytoalexin metabolic process (BP)	0.0253042	Th,Ddc
		specification of segmental identity, maxillary segment (BP)	0.0253042	Rpgrip1l,Gli2
		response to iron(II) ion (BP)	0.0464533	Snca,Lct
		protein localization to chromosome (BP)	0.0464533	Tex15,Tinf2
		synaptic vesicle amine transport (BP)	0.0464533	Th,Ddc
		fourth ventricle development (BP)	0.0464533	Wnt1,Kdm2b
		cellular biosynthetic process (BP)	0.0464533	Mri1,Prps2
		platelet degranulation (BP)	0.0464533	Stxbp1,Plek
		megakaryocyte development (BP)	0.0464533	Med1,Tal1
		isoquinoline alkaloid metabolic process (BP)	0.0464533	Th,Ddc
		regulation of cell division (BP)	0.0464533	Cables1,Kif18b
		regulation of cytokine-mediated signaling pathway (BP)	0.0464533	Cd24,Irak1
		cardiac muscle hypertrophy (BP)	0.0464533	Htr2b,Lep
		negative regulation of vasodilation (BP)	0.0464533	Adora1,Hmgcr
miR-148a-5p	KEGG	Pathways in cancer	0.000952077	Smad3,Lamc1,Cblb,Cul2,Pax8,Dcc,Casp3,Fzd6,Xiap,RSA-14-44,Raf1,Ptgs2,Ctnnb1,Wnt9b,Ncoa4,Brca2,E2f3,Tpr,Mapk9,Stk4,Ppard,Runx1t1,Fgf14,Slc2a1,Vhl,Cdkn1b,Tpm3
		Protein processing in endoplasmic reticulum	0.000302917	Sec63,Sel1l,Sec24a,Eif2ak4,Sar1b,Hspa5,Rad23b,Sec61a1,Ube2g1,Stt3a,Calr,Ssr3,Atxn3,Mapk9,Dnajc10,Ube2d3,Nfe2l2,Bag2,Ssr1
		Ubiquitin mediated proteolysis	0.000156014	Ube2a,Ube2i,Cblb,Cul2,Klhl9,Xiap,Ube2g1,Uba6,Uba3,Cdc27,Ube2k,Btrc,Rhobtb1,Ube2n,Ube2ql1,Cul4b,Ube2d3,Vhl
		Axon guidance	0.000214655	Nfat5,Nfatc3,Dcc,RSA-14-44,Gnai3,Sema3e,Epha2,Plxna2,Sema5a,Ppp3r1,Epha4,Fyn,Sema6d,Pak7,Sema3d,Sema3f,Slit3,Sema4f
		Wnt signaling pathway	0.000468791	Smad3,Nfat5,Nfatc3,Prickle2,Fzd6,Tbl1x,RSA-14-44,Ctnnb1,Wnt9b,Sfrp2,Ppp2r5e,Btrc,Ppp3r1,Prkx,Daam1,Mapk9,Ppard,Senp2
		RNA transport	0.000943125	Ube2i,Nxt1,Ddx20,Xpo5,Npap60,Pabpc1,Nupl1,Eif3a,Tpr,Eif3j,Sumo2,Nup153,Clns1a,Nup54,Eif4b,Senp2,Tgs1
		Focal adhesion	0.0147764	Lamc1,Pdgfd,Vcl,Xiap,RSA-14-44,Raf1,Rap1b,Ctnnb1,Ppp1cb,Actg1,Dock1,Fyn,Mapk9,Pak7,Vasp,Cav2
		Glutamatergic synapse	0.00103101	Gnao1,Gnb1,Itpr1,Gnai3,Gng10,Grm1,Ppp3r1,Grm3,Slc38a2,Prkx,Cacna1d,Slc17a6,Kcnj3,Gls2,Gria2
		Tight junction	0.00619339	Tjp1,Cldn2,Mpp5,RSA-14-44,Gnai3,Ppp2r2b,Ctnnb1,Pard6b,Cldn1,Actg1,Mpdz,Ocln,Rras2
		Cell adhesion molecules (CAMs)	0.0422195	Cdh3,Vcan,Sdc1,Cldn2,Cd276,Cldn1,Cd6,PVR,RT1-M3-1,Ocln,Sdc2,Nrcam
		T cell receptor signaling pathway	0.0209117	Malt1,Nfat5,Nfatc3,Cblb,RSA-14-44,Raf1,Bcl10,Ppp3r1,Fyn,Mapk9,Pak7
		Insulin signaling pathway	0.0414109	Pck1,Cblb,Raf1,Irs2,Gys1,Prkx,Ppp1cb,Mapk9,Prkag2,Irs1,Pde3b
		RNA degradation	0.00403762	Btg1,Exosc9,Lsm8,Pabpc1,Dcp2,Cnot7,Cnot8,Pnpt1,Dcps,Cnot1
		mRNA surveillance pathway	0.0081899	Nxt1,Smg7,Ppp2r2b,Ppp2r3a,Etf1,Ppp2r5e,Cpsf2,Pabpc1,Papolg,Cpsf6
		TGF-beta signaling pathway	0.0117468	Smad3,Id3,Zfyve9,RSA-14-44,Sp1,Acvr2a,MGC112830,Id2,Id4,Acvr1
		Gap junction	0.0138699	Tjp1,Pdgfd,Itpr1,Gnai3,Raf1,Grm1,Prkx,Lpar1,Tubb6,Gja1
		Pancreatic secretion	0.028844	Atp1b4,Itpr1,RSA-14-44,Rap1b,Atp2b1,Atp2b3,Atp1b1,Slc4a4,Clca2,Slc26a3
		Leukocyte transendothelial migration	0.0389565	Vcl,Cldn2,RSA-14-44,Gnai3,Rap1b,Ctnnb1,Cldn1,Actg1,Ocln,Vasp
		Adipocytokine signaling pathway	0.0118835	Pck1,Irs2,Acsl4,Mapk9,Prkag2,Tnfrsf1b,Irs1,Slc2a1,Acsl3
		Bile secretion	0.0130755	Slc9a3,Atp1b4,Cyp7a1,Slco1a6,Atp1b1,Prkx,Slc4a4,Slc2a1,Hmgcr
		Long-term potentiation	0.019025	Itpr1,Raf1,Rap1b,Grm1,Ppp3r1,Prkx,Ppp1cb,Gria2
		Bacterial invasion of epithelial cells	0.0282127	Cd2ap,Cblb,Vcl,RSA-14-44,Ctnnb1,Actg1,Dock1,Cav2
		Basal transcription factors	0.00644613	Tbp,Taf2,Taf9b,Gtf2a1,Ccnh,Gtf2e1,Gtf2b
		Colorectal cancer	0.0417402	Smad3,Dcc,Casp3,RSA-14-44,Raf1,Ctnnb1,Mapk9
		Proximal tubule bicarbonate reclamation	0.0011893	Slc9a3,Pck1,Atp1b4,Atp1b1,Slc4a4,Gls2
		SNARE interactions in vesicular transport	0.0159453	Stx5,Vamp1,Stx6,Sec22b,Bet1,Gosr1
		Mineral absorption	0.0394109	Slc9a3,Atp1b4,Atp2b1,Trpm7,Atp1b1,Slc26a3
		Lysine degradation	0.0394109	Suv420h2,Suv420h1,Suv39h2,Plod2,Dlst,Aadat
		Nucleotide excision repair	0.0394109	Ercc6,Rad23b,Pole4,Cul4b,Pold4,Ccnh
		Maturity onset diabetes of the young	0.0144394	Hhex,Nr5a2,Foxa2,Hnf4g,Nkx2-2
		Protein export	0.0144394	Sec63,Srp9,Hspa5,Srp54a,Sec61a1
		Pentose phosphate pathway	0.027456	Tktl1,Rpe,Rgn,Rpia,Kif1b
		Thyroid cancer	0.0288354	Pax8,Ctnnb1,Ncoa4,Tpr,Tpm3
	GO	positive regulation of transcription from RNA polymerase II promoter (BP)	0.00495691	Sfrp2,Nfatc3,Six4,Hhex,Gabpb1,Mllt10,Ybx1-ps3,Ctnnb1,Pax9,Nfat5,Zic3,Satb2,Hipk2,Nfe2l2,Pou2f1,Nrip1
		regulation of transcription, DNA-dependent (BP)	0.0204996	Tle1,Cry1,Nfatc3,Hipk1,Suv420h2,Ybx1-ps3,Ctnnb1,Suv420h1,Phf10,Zfp68,Khdrbs3,Ctcf,Sim1,Apbb2,Nfe2l2,Atxn3
		negative regulation of transcription from RNA polymerase II promoter (BP)	0.00344885	Tle1,Cry1,Ube2i,Hhex,Ybx1-ps3,Sik1,Ctnnb1,Calr,Klf11,St18,Satb2,Tsc22d3,Hipk2,Nrip1
		positive regulation of transcription, DNA-dependent (BP)	0.00488012	Psrc1,Nfatc3,Six4,MGC112830,Eny2,Rnf111,Ctnnb1,Zic3,Bcl10,Ctcf,Hipk2,Nfe2l2,Ebf2,Ebf3
		negative regulation of transcription, DNA-dependent (BP)	0.00889798	Tle1,Sfrp2,Ube2i,Hhex,Ctnnb1,Nrg1,Snw1,Calr,Tshz3,Klf11,Pax9,Ctcf,Pou2f1
		negative regulation of apoptotic process (BP)	0.0415299	Sfrp2,Casp3,Hmgcr,Ybx1-ps3,Ctnnb1,Cd44,Hspa5,Fignl1,Apbb2
		cell proliferation (BP)	0.00465641	Tspan5,Hhex,Ctnnb1,Nrg1,Usp28,Gnb1,Rap1b,Col4a3bp
		ubiquitin-dependent protein catabolic process (BP)	0.00540729	Ube2i,Usp28,Fbxo8,Usp32,Trpc4ap,Usp25,Atxn3
		anterior/posterior pattern specification (BP)	0.00556923	Sfrp2,Hipk1,Hhex,Zic3,Grsf1,Acvr2a,Hipk2
		positive regulation of gene expression (BP)	0.0161515	Rbm4b,Ctnnb1,Gja1,Calr,Cd44,Nfat5,Ctcf
		negative regulation of gene expression (BP)	0.0203946	Sfrp2,Gja1,Ctcf,Fyn,Slit3
		sodium ion transport (BP)	0.0439152	Slc4a4,Scn2a1,Slc9a3,Slc38a2,Slc9a2
		lens induction in camera-type eye (BP)	0.00653219	Hipk1,Hipk2,Pou2f1
		positive regulation of natural killer cell mediated cytotoxicity (BP)	0.0246711	RT1-M3-1,Sh2d1a,Crtam
		DNA damage response, signal transduction by p53 class mediator resulting in induction of apoptosis (BP)	0.026621	Hipk1,Usp28,Hipk2
		embryonic heart tube development (BP)	0.0274778	Hhex,Ctnnb1,Gja1
		regulation of pH (BP)	0.0295642	Slc4a4,Slc9a3,Slc9a2
		protein localization to nucleus (BP)	0.0324342	Irs1,Hhex,Calr
		cardiac muscle cell differentiation (BP)	0.0324342	Sik1,Nrg1,Calr
		negative regulation of secretion (BP)	0.0266043	Nrg1,Gnai3
		iris morphogenesis (BP)	0.0266043	Hipk1,Hipk2
		negative regulation of mature B cell apoptosis (BP)	0.0348067	Cd44,Bcl10
		cellular defense response (BP)	0.0348067	Bcl10,Sh2d1a
		peptidyl-lysine methylation (BP)	0.042885	Suv420h2,Suv420h1
miR-370-3p	KEGG	Wnt signaling pathway	1.19791e-08	Plcb4,Smad3,Nfat5,Nfatc3,Axin1,Ppp2r1b,Wnt5a,Cul1,Ctnnb1,Wnt9b,Ppp2r5e,Ppp3r1,Wnt6,Crebbp,Wnt3,Camk2b,Wnt1,Map3k7,Ctnnbip1,Nkd2,Fosl1,Wnt7a
		Pathways in cancer	0.000793496	Smad3,Cul2,Axin1,Fadd,Wnt5a,Pdgfra,Arnt2,Raf1,Ctnnb1,Lama1,Wnt9b,Kitlg,Wnt6,Crebbp,Wnt3,Gli3,Mtor,Wnt1,Tgfbr2,Traf4,Wnt7a,Crk
		MAPK signaling pathway	0.0125972	Pla2g2c,Map3k14,Cacnb3,Pdgfra,Raf1,Dusp3,Dusp9,Dusp5,Ppp3r1,Map3k8,Map3k7,Tgfbr2,Mapk11,Dusp1,Mknk1,Mras,Crk
		Melanogenesis	1.45142e-05	Plcb4,Wnt5a,Raf1,Ctnnb1,Adcy6,Wnt9b,Kitlg,Wnt6,Crebbp,Wnt3,Camk2b,Adcy3,Wnt1,Wnt7a
		Axon guidance	0.00402307	Ephb3,Nfat5,Nfatc3,Plxnb3,Ntng1,Ppp3r1,Cfl1,Robo3,Ablim2,Efna1,Sema4g,Sema4f
		Glycerophospholipid metabolism	0.00065689	Pla2g2c,Cept1,Cds1,Pld2,Dgkz,Etnk2,Pcyt2,Gpd1l,Gpd1,Mboat2,Pla2g15
		Calcium signaling pathway	0.0481576	Plcb4,P2rx4,Ntsr1,Ppid,Trhr2,Bdkrb1,Pdgfra,Ppp3r1,Camk2b,Tacr1,Adcy3
		T cell receptor signaling pathway	0.0133479	Map3k14,Nfat5,Nfatc3,Raf1,Ppp3r1,Map3k8,Pdcd1,Map3k7,Mapk11,Vav2
		Insulin signaling pathway	0.0289247	Prkab1,Raf1,Irs2,Sh2b2,Mtor,Ppp1r3d,Ptpn1,Mknk1,Ppp1r3a,Crk
		Ubiquitin mediated proteolysis	0.0364409	Ube2i,Cul2,Cul1,Ube2q1,Ube2g1,Anapc7,Rhobtb1,Uba7,Herc3,Fancl
		Hedgehog signaling pathway	0.000478811	Csnk1d,Wnt5a,Wnt9b,Wnt6,Wnt3,Gli3,Wnt1,Dhh,Wnt7a
		Basal cell carcinoma	0.000478811	Axin1,Wnt5a,Ctnnb1,Wnt9b,Wnt6,Wnt3,Gli3,Wnt1,Wnt7a
		Lysosome	0.0348872	Ctsf,Laptm5,Ap3d1,Ap3m1,Gga3,Ap4m1,Ap4e1,Ppt1,Pla2g15
		Adherens junction	0.00869784	Tjp1,Smad3,Ctnnd1,Ctnnb1,Crebbp,Map3k7,Tgfbr2,Ptpn1
		Gap junction	0.0293091	Plcb4,Drd2,Tjp1,Csnk1d,Pdgfra,Raf1,Adcy6,Adcy3
		GnRH signaling pathway	0.0433611	Plcb4,Pla2g2c,Raf1,Pld2,Adcy6,Camk2b,Adcy3,Mapk11
		Renal cell carcinoma	0.0361676	Cul2,Ptpn11,Arnt2,Raf1,Ets1,Crebbp,Crk
		VEGF signaling pathway	0.0367745	Pla2g2c,Pxn,Nfat5,Nfatc3,Raf1,Ppp3r1,Mapk11
		Non-homologous end-joining	0.0421792	Poll,Rad50,Lig4
	GO	regulation of transcription, DNA-dependent (BP)	0.00231552	Nfatc3,Sox10,Gtf2f2,Gata4,E2f5,Rfx7,Ing3,Arnt2,Hcfc1,Zfp563,Rnf20,Rfx3,Kcnh4
		positive regulation of transcription from RNA polymerase II promoter (BP)	0.0330779	Nfatc3,Sox10,Gtf2f2,Cbfa2t2,Gata4,Arnt2,Ablim2,Wnt7a,Rfx3
		cytoskeleton organization (BP)	0.00202091	Cntnap1,Limd1,Ablim2,Raf1,Cfl1
		vesicle-mediated transport (BP)	0.0166093	Gga3,Stx1b,Sft2d2,Sar1a,Ap4m1
		intracellular protein transport (BP)	0.0187438	Sec24b,Gga3,Stx1b,Sar1a,Ap4m1
		neuron projection development (BP)	0.0156011	Cntn2,Cntnap1,Lama1,Ncdn
		synapse organization (BP)	0.00569325	Wnt7a,Nfasc,Ank3
		positive regulation of JNK cascade (BP)	0.0321473	Tpd52l1,Wnt7a,Ccl21
		protein localization to juxtaparanode region of axon (BP)	0.00522563	Cntn2,Nfasc
		protein localization to paranode region of axon (BP)	0.00522563	Cntnap1,Nfasc
		regulation of axon diameter (BP)	0.00744293	Cntn2,Wnt7a
		DNA ligation involved in DNA repair (BP)	0.00744293	Lig4,Lig3
		DNA ligation (BP)	0.0108219	Lig4,Lig3
		paranodal junction assembly (BP)	0.0143863	Cntnap1,Nfasc
		V(D)J recombination (BP)	0.020021	Lig4,Lig3
		histone H2A acetylation (BP)	0.0349752	Ing3,Ep400
		protein localization to myelin sheath abaxonal region (BP)	0.0497062	Mpp5
		type B pancreatic cell maturation (BP)	0.0497062	Rfx3
		mesangial cell-matrix adhesion (BP)	0.0497062	Ccl21
		positive regulation of myeloid dendritic cell chemotaxis (BP)	0.0497062	Ccl21
		thiamine diphosphate biosynthetic process (BP)	0.0497062	Tpk1
		Wnt receptor signaling pathway involved in wound healing, spreading of epidermal cells (BP)	0.0497062	Wnt7a
		satellite cell activation (BP)	0.0497062	Wnt7a
		reactivation of latent virus (BP)	0.0497062	Hcfc1
		branchiomotor neuron axon guidance (BP)	0.0497062	Mycbp2
		DNA ligation involved in DNA recombination (BP)	0.0497062	Lig4
		lung lobe formation (BP)	0.0497062	Gata4
		NADH oxidation (BP)	0.0497062	Gpd1
		regulation of cell morphogenesis involved in differentiation (BP)	0.0497062	Cntn2
		establishment of protein localization to juxtaparanode region of axon (BP)	0.0497062	Cntn2
		positive regulation of adenosine receptor signaling pathway (BP)	0.0497062	Cntn2
		positive regulation of protein processing (BP)	0.0497062	Cntn2
		response to magnetism (BP)	0.0497062	Tjp1
miR-379-5p	GO	regulation of transcription, DNA-dependent (BP)	0.000218448	Ccnt2,Tada2b,Nfatc3,Zfp189,Sox10,Sec14l2,Igsf1,Wt1,Ncoa3,Mzf1,Zfp84,Hdac8,Arntl,Bzw1,Ylpm1,Pax6,Carhsp1,Zfp583,Rnf6,Gcm2,Sin3a,Sim1,Psip1,Mybl1,Ebf1,Ino80c,Creb1,Atf3,Pogz
		positive regulation of transcription from RNA polymerase II promoter (BP)	0.0410991	Rxrb,Nfatc3,Plagl2,Sox10,Lmo4,Wt1,Ncoa3,Myd88,Tbl1xr1,Arntl,Epas1,Pou2f3,Agap2,Nfat5,Pax6,Pbx2,Psip1,Ss18,Creb1
		signal transduction (BP)	0.0308497	Arhgap12,Vapa,Igsf1,Ppp2r2b,Gna15,Kras,Akap12,Ppp2r2a,Pde2a,Ms4a2,Rapgef2,Mul1,Il1rap,Slc20a1,Stard13,Tgfbr1,Rgs14
		protein phosphorylation (BP)	0.00519274	Pdk3,Lck,Clk2,Ikbkb,Trpm7,Eif2ak3,Limk2,Acvr1c,Hus1,P2rx7,Tyro3,Creb1,Tgfbr1,Stk39,Bmpr1a,Araf
		response to drug (BP)	0.045782	Car9,Lck,Dpysl2,Ikbkb,Lhcgr,Acvr1c,P2rx7,Abcb1a,Crot,Htr2c,Gk,Ss18,Creb1,Dusp6,Edn1
		negative regulation of apoptotic process (BP)	0.0350418	Bcl2l1,Sox10,Alox12,Wt1,Ccng1,Cd44,Hspa5,Agap2,Cbs,Gcm2,Sin3a,Tgfbr1,Araf
		in utero embryonic development (BP)	0.0415588	Bcl2l1,Sox10,Cul3,Acvr1c,Tie1,Cdk2ap1,Sin3a,Tgfbr1,Edn1,Bmpr1a
		ubiquitin-dependent protein catabolic process (BP)	0.00453312	Usp5,Usp46,Ube4a,Usp29,Usp26,Rnf6,Trpc4ap,Ube2g1,Bap1
		induction of apoptosis (BP)	0.0281826	Lck,Plagl2,Sap30bp,Wt1,Ptprv,Aifm2,Dedd,Mul1,Tgfbr1
		heart development (BP)	0.0395877	Nfatc3,Wt1,Tek,Vcan,Sema3c,Tgfbr1,Agtr1a,Edn1,Bmpr1a
		positive regulation of gene expression (BP)	0.0439071	Lck,Alox12,Il2rg,Ncoa3,Cd44,Pde2a,Nfat5,Pax6
		response to oxidative stress (BP)	0.04659	Bcl2l1,Epas1,Ercc6,Cygb,Psip1,Rgs14,Epx
		calcium-mediated signaling (BP)	0.0044257	Grm1,Eif2ak3,Carhsp1,Gprc6a,Agtr1a,Edn1
		receptor-mediated endocytosis (BP)	0.00500508	Nlgn3,Pla2r1,Clec9a,Olr1,Adrb3,Cap1
		cell morphogenesis (BP)	0.0136102	Gp1ba,Cul3,Shroom2,P2rx7,Cap1,Ss18
		dorsal/ventral pattern formation (BP)	0.0270443	Pax6,Lrp4,Dusp6,Edn1,Bmpr1a
		activation of protein kinase C activity by G-protein coupled receptor protein signaling pathway (BP)	0.0436406	Sphk2,Dgkg,Ms4a2,Edn1
		protein targeting to mitochondrion (BP)	0.0346192	Ppp2r2b,Mfn2,Pde2a
		activation of phospholipase D activity by G-protein coupled receptor protein signaling pathway (BP)	0.0286876	Htr2c,Edn1
		mitochondrion localization (BP)	0.0286876	Mfn2,Mul1
		metanephric ureteric bud development (BP)	0.0426164	Wt1,Calb1
		phosphatidylserine biosynthetic process (BP)	0.0426164	Ptdss2,Slc27a1
		medium-chain fatty acid transport (BP)	0.0426164	Slc27a1,Crot
miR-381-3p	KEGG	Pathways in cancer	3.0165e-09	Mecom,Lamc1,Grb2,Cul2,Tgfb3,Prkca,Ctbp1,Nfkbia,Jak1,Birc2,Mitf,Chuk,Egln1,Arnt2,Fgf16,Tgfbr1,Cdh1,Ctnnb1,Kitlg,Vegfa,Wnt4,Stat3,Fgfr2,Col4a1,Ptk2,Sos2,Mtor,Stk4,Kit,Stk36,Skp2,Hif1a,Ppard,Pias4,Max,Rhoc,Fzd1,Pias1,Traf4,Foxo1,Hdac2,Jup,Crk
		MAPK signaling pathway	4.75014e-07	Mecom,Grb2,Dusp10,Rasgrp3,Tgfb3,Prkca,Elk4,Rapgef2,Chuk,Fgf16,Tgfbr1,Rasgrp2,Rap1b,Ptprr,Srf,Fgfr2,Cacnb2,Prkx,Mknk2,Sos2,Rps6ka5,Stk4,Map4k3,Cacna1d,Rasgrf1,Mef2c,Rps6ka3,Max,Rras2,Dusp1,Ppm1a,Rap1a,Dusp22,Ppp5c,Crk
		Endocytosis	3.43989e-06	Dnajc6,Tgfb3,Rab7a,Prkci,Rab31,Psd2,Tgfbr1,Rab5c,Pard6b,Git1,Zfyve16,Il2ra,Rab5b,Fgfr2,Dnm2,Rab11b,Stam,Arfgap2,Kit,Agap1,Git2,Cav2,Rhoc,Zfyve20,Eea1,Wwp1,Tfrc,Nedd4,Pip5k1a
		Chemokine signaling pathway	5.79216e-05	Grb2,Nfkbia,Chuk,Gnai3,Rasgrp2,Rap1b,Cx3cl1,Stat3,Elmo1,Gngt1,Prkx,Ptk2,Sos2,Prkcd,Adcy2,Ccl28,Cxcl10,Rhoc,Rap1a,Vav3,Adcy8,Crk,Cxcl13
		Wnt signaling pathway	2.65943e-05	Nfat5,Nfatc3,Prkca,Ctbp1,Prickle2,Cul1,Ctnnb1,Prickle1,Wnt4,Sfrp2,Ppp2r5e,Prkx,Daam1,Cxxc4,Tbl1xr1,Lrp6,Ppard,Nkd2,Ppp2r5a,Rhoc,Ppp2ca,Fzd1
		Focal adhesion	0.000846182	Lamc1,Grb2,Prkca,Birc2,Col1a1,Rap1b,Ctnnb1,Vegfa,Reln,Col4a1,Actg1,Dock1,Ptk2,Sos2,Rasgrf1,Cav2,Rhoc,Rap1a,Vav3,Itga10,Crk
		Ubiquitin mediated proteolysis	4.29928e-05	Ube2b,Ube2i,Cul2,Ube3a,Birc2,Cul1,Ube2g1,Ube2k,Ube4a,Ube2n,Ercc8,Ubr5,Skp2,Cul3,Ube2c,Ube2d3,Pias4,Pias1,Wwp1,Nedd4
		RNA transport	0.000138401	Nup35,Eif4e,Ube2i,Pnn,Nup98,Xpo5,Nxt2,Ran,Magohb,Nup133,Eif4a1,Nupl1,Eif3a,Srrm1,Eif1,Nup153,Pom121,Nmd3,Eif4a2,Tgs1
		Tight junction	0.000230963	Prkca,Prkci,Cldn2,Mpp5,Gnai3,Vapa,Ctnnb1,Pard6b,Cldn1,Actg1,Prkcd,Mpdz,Ppp2r2d,Ocln,Rras2,Rhoc,Ppp2ca
		Hepatitis C	0.000344578	Grb2,Ripk1,Nfkbia,Jak1,Chuk,Tlr3,Cldn2,Oas1b,Cldn1,Stat3,Sos2,Ppp2r2d,Ocln,Pias4,Ppp2ca,Pias1,Ifit1lb
		Insulin signaling pathway	0.00411362	Eif4e,Grb2,Socs4,Prkci,Irs2,Prkx,Mknk2,Sos2,Ppp1r3b,Mtor,Rhoq,Prkag2,Foxo1,Ppp1r3a,Crk
		Axon guidance	0.00470025	Slit2,Sema3c,Nfat5,Nfatc3,Gnai3,Ntng1,Ablim3,Sema5a,Epha4,Ptk2,Efna4,Sema6d,Sema3f,Rhoc,Dpysl5
		Cell adhesion molecules (CAMs)	0.0125114	Mag,Cdh3,Cd8a,Vcan,Cldn2,Cdh1,Vcam1,Cldn1,Sdc4,Ptprm,Alcam,Ocln,Sdc2,Nfasc,Ptprc
		TGF-beta signaling pathway	0.000253385	Id3,Tgfb3,Bmp5,Cul1,Tgfbr1,Zfyve16,Id1,Sp1,Smad5,Pitx2,Rhoc,Ppp2ca,Acvr1,Chrd
		Neurotrophin signaling pathway	0.00802444	Grb2,Nfkbia,Gab1,Irs2,Rap1b,Sos2,Prkcd,Rps6ka5,Frs2,Rps6ka3,Rhoc,Ripk2,Rap1a,Crk
		Jak-STAT signaling pathway	0.0128041	Grb2,Socs4,Jak1,Spry2,Clcf1,Il2ra,Stat3,Il13ra1,Ifngr2,Il10rb,Sos2,Stam,Pias4,Pias1
		Purine metabolism	0.0363162	Dck,Pde7a,Ppat,Polr3d,Adss,Gucy1b3,Polr3k,Prps1,Adcy2,Nudt9,Papss2,Pnpt1,Adcy8,Ampd3
		Renal cell carcinoma	0.00025148	Grb2,Cul2,Tgfb3,Gab1,Egln1,Arnt2,Rap1b,Ets1,Vegfa,Sos2,Hif1a,Rap1a,Crk
		mRNA surveillance pathway	0.000429549	Pnn,Nxt2,Magohb,Etf1,Ppp2r5e,Cpsf2,Cpsf1,Srrm1,Ppp2r2d,Papolg,Ppp2r5a,Cpsf6,Ppp2ca
		Gap junction	0.00102558	Grb2,Csnk1d,Prkca,Itpr1,Gnai3,Gucy1b3,Grm1,Prkx,Sos2,Adcy2,Adcy8,Htr2a,Cdk1
		Melanogenesis	0.00248987	Prkca,Creb3l1,Mitf,Gnai3,Ctnnb1,Kitlg,Wnt4,Prkx,Adcy2,Tyr,Kit,Fzd1,Adcy8
		Leukocyte transendothelial migration	0.00626634	Prkca,Cldn2,Gnai3,Rap1b,Ctnnb1,Vcam1,Cldn1,Actg1,Ptk2,Ocln,Rhoc,Rap1a,Vav3
		Oocyte meiosis	0.00929504	Smc3,Itpr1,Cul1,Ppp2r5e,Aurka,Prkx,Adcy2,Rps6ka3,Ppp2r5a,Ppp2ca,Pgr,Adcy8,Cdk1
		Glutamatergic synapse	0.015324	Prkca,Itpr1,Gnai3,Grm1,Gngt1,Grm3,Slc38a2,Prkx,Adcy2,Cacna1d,Slc17a6,Adcy8,Slc38a1
		Cell cycle	0.0382543	Ccna2,Tgfb3,Smc3,Stag2,Cul1,Rad21,Ttk,Skp2,Hdac2,Cdk1,Wee1,Stag1
		Bacterial invasion of epithelial cells	0.00219397	Gab1,Cdh1,Ctnnb1,Elmo1,Actg1,Dock1,Ptk2,Dnm2,Cav2,Rhoc,Crk
		Small cell lung cancer	0.003662	Lamc1,Nfkbia,Birc2,Chuk,Col4a1,Ptk2,Skp2,Pias4,Max,Pias1,Traf4
		T cell receptor signaling pathway	0.042236	Grb2,Nfat5,Nfatc3,Nfkbia,Chuk,Cd8a,Tec,Sos2,Rhoc,Vav3,Ptprc
		Bile secretion	0.00825013	Cyp7a1,Slc22a1,Cftr,Prkx,Adcy2,Abcg2,Abcb1a,Atp1b3,Adcy8,Hmgcr
		Chronic myeloid leukemia	0.00961437	Mecom,Grb2,Tgfb3,Ctbp1,Nfkbia,Chuk,Tgfbr1,Sos2,Hdac2,Crk
		Adipocytokine signaling pathway	0.0175401	Nfkbia,Chuk,Irs2,Stat3,Npy,Acsl4,Mtor,Prkag2,Acsl3
		Acute myeloid leukemia	0.0125908	Grb2,Chuk,Stat3,Sos2,Mtor,Kit,Ppard,Jup
		Cytosolic DNA-sensing pathway	0.0134336	Ripk1,Nfkbia,Chuk,Polr3d,Polr3k,Pycard,Adar,Cxcl10
		Long-term potentiation	0.0315632	Prkca,Itpr1,Rap1b,Grm1,Prkx,Rps6ka3,Rap1a,Adcy8
		Gastric acid secretion	0.0466156	Prkca,Itpr1,Gnai3,Cftr,Prkx,Adcy2,Atp1b3,Adcy8
		ECM-receptor interaction	0.0497018	Lamc1,Col1a1,Reln,Sdc4,Col4a1,Sdc2,Itga10,Gp1ba
		B cell receptor signaling pathway	0.0497018	Grb2,Rasgrp3,Nfat5,Nfatc3,Nfkbia,Chuk,Sos2,Vav3
		Mineral absorption	0.0202935	Cybrd1,Clcn2,Slc6a19,Hmox2,Atp1b3,Slc26a3,Slc34a2
		mTOR signaling pathway	0.027579	Eif4e,Ulk1,Cab39,Vegfa,Mtor,Hif1a,Rps6ka3
		Hedgehog signaling pathway	0.0469521	Csnk1d,Csnk1g3,Bmp5,Wnt4,Prkx,Zic2,Stk36
		Circadian rhythm - mammal	0.00280728	Csnk1d,Cul1,Arntl,Fbxl3,Npas2,Cry1
		SNARE interactions in vesicular transport	0.0207268	Vamp4,Stx1a,Vamp1,Stx7,Gosr1,Snap25
		Basal transcription factors	0.0275346	Gtf2i,Tbpl1,Gtf2h1,Taf2,Gtf2a1,Gtf2b
		Vasopressin-regulated water reabsorption	0.0491879	Creb3l1,Rab5c,Rab5b,Dync1li2,Prkx,Rab11b
		Notch signaling pathway	0.0491879	Numbl,Ctbp1,Dll4,Jag1,Dll1,Hdac2
	GO	positive regulation of transcription from RNA polymerase II promoter (BP)	5.94255e-14	Nfkbia,Nfatc3,Elf1,Cbfb,Runx2,Mitf,Scx,Lmo4,Fgfr2,Sall1,Mycn,Meis2,Ets1,Mllt10,Tbl1xr1,Ctnnb1,Vegfa,Rhoq,Med14,Arntl,Cnbp,Mecom,Grhl3,Pax9,Zfpm2,Nfat5,Lrp6,Cnot7,Tcf3,Mef2c,Med12,Morf4l2,Zmiz1,Nfia,Tgfb3,Psip1,Med6,Med13,Ube3a,Foxo1,Stat3,Nr3c1,Ets2,Stk16
		positive regulation of transcription, DNA-dependent (BP)	1.38425e-16	Nfkbia,Mdfic,Acvr1,Nfatc3,Elf1,Runx2,Mitf,Scx,Nolc1,Sall1,Mycn,Smarca5,Eny2,Klf5,Rnf111,Ets1,Tbl1xr1,Ctnnb1,Med14,Cnbp,Mecom,Grhl3,Ccna2,Zfpm2,Lrp6,Mstn,Tcf3,Mef2c,Nfyb,Med12,Nfia,Tgfb3,Med13,Foxo1,Stat3,Tgfbr1,Pias1,Tox3,Irf6,Elf2,Ets2,Arid1a,Ebf3
		regulation of transcription, DNA-dependent (BP)	4.97976e-09	Ccnt2,Tle1,Cry1,Baz1b,Nfatc3,Hipk1,Gtf2a1,Ccnk,Elf1,Cbfb,Runx2,Mitf,Rfx5,Rnf2,Lin54,Klf5,Arid4b,Gtf2i,Rfx7,Ctnnb1,Zfp260,Arntl,Hivep2,Zfp26,Lrp6,Pnrc1,Tcf3,Mef2c,Nfyb,Morf4l2,Hbp1,Ccnl2,Psip1,Yeats4,Foxo1,Nkx6-1,Brf2,Stat3,Zfp57,Nr3c1
		multicellular organismal development (BP)	5.78835e-07	Cd24,Mitf,Id1,Smpd3,Spast,Msx2,Dkk3,Fam3c,Ptp4a1,Vegfa,Jag1,Meox2,Zfp260,Tshz3,Dll1,Pax9,Ndel1,Pafah1b1,Numbl,Sema5a,Dll4,Nkx6-1,Zfp57,Sema6d,Ick,Spry2,Ebf3
		negative regulation of transcription, DNA-dependent (BP)	9.11025e-05	Mdfic,Tle1,Tbx22,Runx2,Scx,Cbx5,Id1,Sall1,Msx2,Dkk3,Tbl1xr1,Ctnnb1,Arid4a,Prickle1,Tshz3,Mecom,Bhlhe22,Pax9,Zfpm2,Nr0b1,Elf2,Bcl6
		negative regulation of transcription from RNA polymerase II promoter (BP)	9.34453e-05	Tle1,Cry1,Tbx22,Rfx5,Id1,Rnf2,Fgfr2,Sall1,Msx2,Pkia,Cdc73,Tbl1xr1,Ctnnb1,Nkx6-2,Zfpm2,Dnajb5,Nr0b1,Mef2c,Kdm2b,Pias1,Zfp57,Bcl6
		in utero embryonic development (BP)	5.10039e-08	Rpgrip1l,Acvr1,Fgfr2,Gdf3,Cul3,Ube2b,Ctnnb1,Vegfa,Slc34a2,Tpm1,Tshz3,Mecom,Zfand5,Zfpm2,Xrcc2,Col4a3bp,Zmiz1,Tgfb3,Gad1,Tgfbr1
		cell cycle (BP)	3.21059e-06	Rab11b,Cdk1,Pds5b,Smpd3,Spast,Lin54,Cdc73,Ptp4a1,Ska2,Lzts2,Pafah1b1,Calm2,LOC100362620,Nasp,Clasp2,Cast,Wee1,Pmp22,Ppp6c
		positive regulation of cell proliferation (BP)	0.00436437	Hipk1,Runx2,Scx,Fgfr2,Nolc1,Mycn,Klf5,Ets1,Kitlg,Hmgcr,Ctnnb1,Vegfa,Cnbp,Ptk2,Clcf1,Tgfbr1,Htr2a
		signal transduction (BP)	0.0214951	Arhgap12,Vapa,Agtr1b,Mier1,Plekhg5,Ppp2r5a,Ppp2r5e,Akap12,Rap1b,Spock3,Rras2,Stk4,Col4a3bp,Agap1,Sema5a,Tgfbr1,Mtss1
		protein transport (BP)	0.0016656	Rab11b,Slc15a4,Arf1,Gdi2,Scamp1,Dnajc14,Rab2a,Snx16,Nupl1,Rab8b,Nasp,Rab6b,Calcr,Appbp2,Rab33a,Tmed7
		cell differentiation (BP)	0.00343728	Serpine2,Cd24,Mitf,Scx,Ptma,Spast,Ctnnb1,Jag1,Nkx6-2,Ndel1,Usp42,Pafah1b1,Nr0b1,Nkx6-1,Tgfbr1,Pmp22
		response to drug (BP)	0.0251409	Cdk1,Snca,Agtr1b,Serpina7,Ube2b,Ctnnb1,Cftr,Tcf3,Abcb1a,Ppat,Ptk2,Gad1,Nkx6-1,Stat3,Slc18a2,Htr2a
		negative regulation of apoptotic process (BP)	0.00761461	Acvr1,Mitf,Scx,Msx2,Kitlg,Hmgcr,Ube2b,Ctnnb1,Vegfa,Fignl1,Ptk2,Tgfbr1,G2e3,Spry2,Bcl6
		protein phosphorylation (BP)	0.00881129	Cdk1,Acvr1,Epha4,Morc3,Mark1,Aak1,Stk4,Stk24,Wee1,Tgfbr1,Brd4,Lats2,Ick,Ptpra,Stk16
		regulation of transcription from RNA polymerase II promoter (BP)	0.000185135	Tle1,Mitf,Ets1,Ctnnb1,Med14,Grhl3,Tcf3,Mef2c,Med12,Foxo1,Nkx6-1,Stat3,Elf2,Sub1
		small GTPase mediated signal transduction (BP)	0.00027769	Rab11b,Rhot1,Rab28,Arf1,Gdi2,Arl1,Rab2a,Rhoq,Rap1b,Rab8b,Agap1,Rab6b,Rab33a
		negative regulation of cell proliferation (BP)	0.0139075	Serpine2,Pds5b,Fgfr2,Msx2,Ctnnb1,Spry1,Stk4,Tgfb3,Btg1,Pmp22,Irf6,Spry2,Bcl6
		apoptotic process (BP)	0.0202918	Rhot1,Cdk1,Gulp1,Hipk1,Hip1,Id1,Cul1,Ctnnb1,Ube2d3,Stk24,Gad1,Tox3,Rnf34
		lung development (BP)	4.22698e-05	Fgfr2,Mycn,Ctnnb1,Vegfa,Tshz3,Zfpm2,Eif4e,Cftr,Tgfb3,Tgfbr1,Nr3c1,Spry2
		regulation of cell proliferation (BP)	0.000162552	Nfkbia,Pds5b,Mitf,Fgfr2,Ctnnb1,Jag1,Mecom,Lrp6,Ptk2,Foxo1,Nr3c1,Bcl6
		ubiquitin-dependent protein catabolic process (BP)	0.000196976	Usp1,Cul1,Ube2b,Ube4a,Ube2c,Psma3,Usp42,Ube2d3,Usp25,Usp31,Ube3a
		protein ubiquitination (BP)	0.0002442	Cul1,Rnf2,Rnf111,Cul3,Ube2b,Ube2c,Ube2d3,Ubr5,Ube3a,Trim63,Rnf34
		aging (BP)	0.00416863	Hmgcr,Serpina7,Slc34a2,Cast,F3,Tgfb3,Tgfbr1,Slc18a2,Nr3c1,Htr2a,Vcam1
		heart development (BP)	0.00501328	Acvr1,Nfatc3,Id1,Sall1,Ctnnb1,Adam19,Zfpm2,Mef2c,Sema3c,Tgfbr1,Vcam1
		response to hypoxia (BP)	0.016859	Cd24,Agtr1b,Trh,Ets1,Ube2b,Vegfa,Itpr1,Abcb1a,Tgfb3,Tgfbr1,Vcam1
		response to organic cyclic compound (BP)	0.0191827	Calu,Cdk1,Trh,Ctnnb1,Slc37a4,Abcb1a,Nfia,Ptk2,Stat3,Tgfbr1,Acsl3
		post-embryonic development (BP)	0.000554781	Fgfr2,Morc3,Serpina7,Itpr1,Mecom,Stk36,Sema3c,Tgfbr1,Slc18a2
		Wnt receptor signaling pathway (BP)	0.00121407	Cxxc4,Mitf,Cul3,Ctnnb1,Lzts2,Rnf138,Lrp6,Mark1,Hbp1
		cell division (BP)	0.00819695	Cdk1,Pds5b,Spast,Ska2,Lzts2,Ccna2,Pafah1b1,Clasp2,Wee1
		cell proliferation (BP)	0.0194811	Ptma,Cul1,Ctnnb1,Vegfa,Rap1b,Nasp,Col4a3bp,Nkx6-1,Stat3
		negative regulation of neuron apoptosis (BP)	0.00652005	Snca,Agtr1b,Xrcc2,Mef2c,Tgfb3,Clcf1,Kdm2b,Tox3
		response to estrogen stimulus (BP)	0.00652005	Cd24,Agtr1b,Ctnnb1,Slc34a2,Cftr,Mstn,Tgfb3,Tgfbr1
		cell migration (BP)	0.00923339	Cd24,Cul3,Vegfa,Lrrc16a,Ndel1,Pafah1b1,Dock1,Clasp2
		response to estradiol stimulus (BP)	0.025583	Ets1,Ctnnb1,Insig1,Slc34a2,Ccna2,F3,Ptk2,Stat3
		positive regulation of gene expression (BP)	0.0281632	Cdk1,Scx,Ctnnb1,Grhl3,Nfat5,Tcf3,Mef2c,Spry2
		protein autophosphorylation (BP)	0.0304666	Epha4,Fgfr2,Aak1,Stk4,Ptk2,Stk24,Tgfbr1,Stk16
		transcription from RNA polymerase II promoter (BP)	0.0158836	Gtf2a1,Lmo4,Msx2,Ets1,Mef2c,Nkx6-1,Stat3
		mitosis (BP)	0.0168681	Cdk1,Pds5b,Ska2,Lzts2,Pafah1b1,Clasp2,Wee1
		kidney development (BP)	0.0179582	Rpgrip1l,Agtr1b,Sall1,Ctnnb1,Vegfa,Ppat,Tgfbr1
		sodium ion transport (BP)	0.0192888	Slc23a2,Slc38a2,Slc34a2,Slc6a8,Slc38a1,Slc24a3,Slc5a5
		response to oxidative stress (BP)	0.029222	Slc23a2,Ppp1r15b,Atrn,Selk,Btg1,Psip1,Oxr1
		response to nutrient (BP)	0.030628	Hat1,Agtr1b,Hmgcr,Slc37a4,Slc6a19,Vcam1,Acsl3
		DNA repair (BP)	0.0318492	Cry1,Ube2b,Smc2,Xrcc2,Ube2d3,Rev3l,Morf4l2
		embryo development (BP)	0.032043	Acvr1,Smarca5,Hmgcr,Gtf2i,Tpm1,Tgfb3,Tgfbr1
		response to peptide hormone stimulus (BP)	0.0332663	Serpina7,Insig1,Lrp6,Nr0b1,Cftr,Btg1,Stat3
		patterning of blood vessels (BP)	0.000569192	Acvr1,Nfatc3,Ctnnb1,Vegfa,Stk4,Sema5a
		protein polyubiquitination (BP)	0.00751226	Rnf111,Ube2b,Ube4a,Ube2d3,Ubr5,G2e3
		palate development (BP)	0.0116309	Meox2,Insig1,Lrp6,Mef2c,Tgfb3,Tgfbr1
		GTP catabolic process (BP)	0.0136094	Rab11b,Rab28,Arl1,Rab2a,Rhoq,Rap1b
		forebrain development (BP)	0.0203908	Frs2,Ctnnb1,Mecom,Lrp6,Numbl,Kdm2b
		organ regeneration (BP)	0.0277986	Cdk1,Ccna2,Cast,Ppat,Eif4a1,Tgfbr1
		elevation of cytosolic calcium ion concentration (BP)	0.041382	Cd24,Agtr1b,Itpr1,Trhr,Lrp6,Calcr
		axon guidance (BP)	0.0453541	Epha4,B3gnt2,Pgrmc1,Sema5a,Nfasc,Alcam
		androgen receptor signaling pathway (BP)	0.00180418	Med14,Med12,Med13,Ube3a,Arid1a
		gastrulation with mouth forming second (BP)	0.00180418	Acvr1,Frs2,Rnf2,Ctnnb1,Lrp6
		negative regulation of fat cell differentiation (BP)	0.00426767	Msx2,Jag1,Insig1,Zfpm2,Lrp6
		embryonic hindlimb morphogenesis (BP)	0.00559776	Rpgrip1l,Msx2,Ctnnb1,Mecom,Lrp6
		negative regulation of cell differentiation (BP)	0.00698784	Ctnnb1,Jag1,Dll1,Nr0b1,Bcl6
		positive regulation of mesenchymal cell proliferation (BP)	0.00819367	Fgfr2,Mycn,Ctnnb1,Vegfa,Lrp6
		ureteric bud development (BP)	0.011428	Fgfr2,Sall1,Bmper,Tshz3,Spry1
		embryonic digit morphogenesis (BP)	0.0158155	Sall1,Mycn,Msx2,Ctnnb1,Lrp6
		positive regulation of osteoblast differentiation (BP)	0.0163361	Acvr1,Runx2,Msx2,Ctnnb1,Mef2c
		microtubule cytoskeleton organization (BP)	0.0174704	Ndel1,Pafah1b1,Mark1,Ptk2,Wee1
		proteasomal ubiquitin-dependent protein catabolic process (BP)	0.0183858	Cul3,Tbl1xr1,Ube2b,Ube2d3,Trim63
		lactation (BP)	0.018875	Csn1s2b,Vegfa,Abcb1a,Ppat,Slc30a4
		blood vessel development (BP)	0.0192715	Agtr1b,Vegfa,Mef2c,Ptk2,Foxo1
		protein stabilization (BP)	0.0192715	Morc3,Ube2b,Aak1,Tcf3,Stx12
		negative regulation of epithelial cell proliferation (BP)	0.0196342	Fgfr2,Cdc73,Lrp6,Mef2c,Mtss1
		osteoblast differentiation (BP)	0.0222585	Cbfb,Runx2,Msx2,Fignl1,Mef2c
		neural tube closure (BP)	0.0278056	Hectd1,Lmo4,Sall1,Prickle1,Lrp6
		cell communication (BP)	0.0295235	Pik3c2a,Jag1,Snx16,Dll1,Dll4
		transcription, DNA-dependent (BP)	0.0324436	Scx,Id1,Cdc73,Tcf3,Papolg
		positive regulation of neuron differentiation (BP)	0.0381373	Sall1,Actr3,Tcf3,Mef2c,Nkx6-1
		cellular response to growth factor stimulus (BP)	0.0494045	Msx2,Ctnnb1,Pax9,Mef2c,Tgfb3
		regulation of Rho GTPase activity (BP)	0.000174228	Epha4,Pafah1b1,Crk,Bcl6
		positive regulation of cellular component movement (BP)	0.00178915	Ets1,Vegfa,Tgfbr1,Bcl6
		positive regulation of filopodium assembly (BP)	0.00178915	Rhoq,Actr3,Tgfb3,Tgfbr1
		smooth muscle cell differentiation (BP)	0.00650363	Acvr1,Nfatc3,Ctnnb1,Mef2c
		negative regulation of smoothened signaling pathway (BP)	0.00750604	Serpine2,Runx2,Sall1,Sall3
		embryonic forelimb morphogenesis (BP)	0.0165711	Rpgrip1l,Msx2,Mecom,Lrp6
		protein deubiquitination (BP)	0.0178054	Usp1,Otud7b,Usp42,Usp15
		transcription initiation from RNA polymerase II promoter (BP)	0.0178054	Gtf2a1,Med14,Med12,Med13
		adrenal gland development (BP)	0.0190908	Sall1,Dkk3,Nr0b1,Nr3c1
		negative regulation of catalytic activity (BP)	0.0196978	Calu,Pkia,Ptms,Cast
		branching morphogenesis of a tube (BP)	0.0203885	Mycn,Vegfa,Sema5a,Spry2
		protein K48-linked ubiquitination (BP)	0.0213321	Ube2b,Ube2c,Ube2d3,Ube3a
		fibroblast growth factor receptor signaling pathway (BP)	0.0261988	Frs2,Kif16b,Fgfr2,Fgf16
		response to corticosterone stimulus (BP)	0.0264052	Trh,Serpina7,Slc18a2,Nr3c1
		chromatin remodeling (BP)	0.0278805	Baz1b,Smarca5,Nr3c1,Arid1a
		heart morphogenesis (BP)	0.0278805	Baz1b,Vegfa,Col4a3bp,Zmiz1
		cilium assembly (BP)	0.0278805	Rpgrip1l,Stk36,Mkks,Wdr35
		protein ubiquitination involved in ubiquitin-dependent protein catabolic process (BP)	0.0278805	Hectd1,Rnf144b,Ubr5,Ube3a
		cell maturation (BP)	0.0296514	Cbfb,Runx2,Ctnnb1,Vegfa
		positive regulation of B cell proliferation (BP)	0.0296514	Tcf3,Mef2c,Clcf1,Bcl6
		skeletal system morphogenesis (BP)	0.0344993	Runx2,Zfand5,Lrp6,Tgfbr1
		BMP signaling pathway (BP)	0.0344993	Acvr1,Scx,Id1,Msx2
		keratinocyte differentiation (BP)	0.0344993	Clic4,Stk4,Lats2,Irf6
		response to antibiotic (BP)	0.0376843	Id1,Ets1,Actr3,Cyb5r4
		cell fate commitment (BP)	0.0405388	Mitf,Fgfr2,Mef2c,Spry2
		positive regulation of MAP kinase activity (BP)	0.0405388	Cd24,Kitlg,Vegfa,Htr2a
		G1/S transition of mitotic cell cycle (BP)	0.0412924	Acvr1,Eif4e,Ppat,Lats2
		vasculogenesis (BP)	0.0486617	Ctnnb1,Zfpm2,Zmiz1,Ptk2
		mitotic anaphase (BP)	0.0017367	Kif3b,Cul3,Ska2
		synaptic vesicle transport (BP)	0.00535921	Snca,Fgfr2,Ctnnb1
		lateral ventricle development (BP)	0.00771528	Rpgrip1l,Numbl,Kdm2b
		outflow tract septum morphogenesis (BP)	0.00997056	Fgfr2,Msx2,Zfpm2
		regulation of osteoblast differentiation (BP)	0.0157961	Runx2,Ctnnb1,Ptk2
		ventricular septum development (BP)	0.0157961	Frs2,Lmo4,Sall1
		brain morphogenesis (BP)	0.0182887	Pafah1b1,Mkks,Gad1
		neuroblast proliferation (BP)	0.0194881	Frs2,Pafah1b1,Numbl
		regulation of epithelial cell proliferation (BP)	0.0214382	Frs2,Fgfr2,Tgfb3
		regulation of ossification (BP)	0.0214382	Acvr1,Runx2,Lrp6
		positive regulation of Notch signaling pathway (BP)	0.0214382	Jag1,Aak1,Stat3
		embryonic camera-type eye morphogenesis (BP)	0.0214382	Hipk1,Lrp6,Kdm2b
		olfactory bulb development (BP)	0.0214382	Rpgrip1l,Sall1,Gad1
		positive regulation of protein serine/threonine kinase activity (BP)	0.0253831	Snca,Stk4,Spry2
		mesoderm development (BP)	0.0253831	Acvr1,Gdf3,Vegfa
		intracellular steroid hormone receptor signaling pathway (BP)	0.0253831	Med14,Med12,Med13
		endochondral ossification (BP)	0.026703	Runx2,Scx,Mef2c
		myoblast differentiation (BP)	0.026703	Hmgcr,Ctnnb1,Cast
		eye photoreceptor cell development (BP)	0.026703	Vegfa,Gngt1,Olfm3
		positive regulation of cardiac muscle cell proliferation (BP)	0.026703	Cdk1,Fgfr2,Mef2c
		limb development (BP)	0.0291069	Sall1,Ctnnb1,Meox2
		cell fate determination (BP)	0.0291069	Ctnnb1,Jag1,Dll1
		artery morphogenesis (BP)	0.0291069	Vegfa,Zmiz1,Tgfbr1
		protein import into nucleus, translocation (BP)	0.0308161	Nfkbia,Arntl,Bcl6
		limb morphogenesis (BP)	0.0308161	Rpgrip1l,Lrp6,Gad1
		bone morphogenesis (BP)	0.0308161	Fgfr2,Msx2,Lrp6
		blastocyst development (BP)	0.0353614	Nasp,Tgfbr1,G2e3
		motor axon guidance (BP)	0.0406909	Epha4,Mycbp2,Alcam
		negative regulation of ERK1 and ERK2 cascade (BP)	0.043016	Spry1,Cnksr3,Spry2
		oligodendrocyte differentiation (BP)	0.0474184	Nkx6-2,Nkx6-1,Ptpra
		cholesterol biosynthetic process (BP)	0.0474184	Hmgcr,Insig1,Cftr
		protein K11-linked ubiquitination (BP)	0.0474184	Ube2b,Ube2c,Ube2d3
		cytokine production (BP)	0.0474184	Slc37a4,Nfat5,Zcchc11
		osteoclast differentiation (BP)	0.0474184	Mitf,Ctnnb1,Calcr
		regulation of cyclin-dependent protein kinase activity (BP)	0.0474184	Ccnt2,Ccnk,Ccnl2
		epithelial cell proliferation involve in renal tubule morphogenesis (BP)	0.00972949	Mef2c,Mtss1
		cellular response to fluid shear stress (BP)	0.00972949	Mef2c,Mtss1
		nephron tubule epithelial cell differentiation (BP)	0.00972949	Mef2c,Mtss1
		nuclear envelope disassembly (BP)	0.00972949	Ndel1,Pafah1b1
		canonical Wnt receptor signaling pathway involved in positive regulation of cardiac outflow tract cell proliferation (BP)	0.00972949	Ctnnb1,Lrp6
		loop of Henle development (BP)	0.00972949	Jag1,Dll1
		negative regulation of Ras GTPase activity (BP)	0.0180339	Spry1,Spry2
		somite specification (BP)	0.0180339	Meox2,Dll1
		glomerulus morphogenesis (BP)	0.0180339	Mef2c,Mtss1
		renal tubule morphogenesis (BP)	0.0180339	Mef2c,Mtss1
		negative regulation of glial cell differentiation (BP)	0.0180339	Nkx6-2,Nkx6-1
		regulation of transcription from RNA polymerase II promoter involved in spinal cord motor neuron fate specification (BP)	0.0180339	Nkx6-2,Nkx6-1
		neutrophil homeostasis (BP)	0.0180339	Slc37a4,Mecom
		regulation of microtubule polymerization or depolymerization (BP)	0.0180339	Ska2,Clasp2
		negative regulation of protein import into nucleus (BP)	0.0180339	Mdfic,Pkia
		mesenchymal cell proliferation involved in lung development (BP)	0.0180339	Fgfr2,Ctnnb1
		negative regulation of nerve growth factor receptor signaling pathway (BP)	0.0243797	Spry1,Spry2
		microtubule nucleation (BP)	0.0243797	Clasp2,Tubgcp5
		chromatin-mediated maintenance of transcription (BP)	0.0243797	Baz1b,Nr3c1
		iodide transport (BP)	0.0243797	Cftr,Slc5a5
		positive regulation of smooth muscle cell differentiation (BP)	0.0243797	Tshz3,Pias1
		skeletal muscle atrophy (BP)	0.0243797	Mstn,Trim63
		regulation of transcription from RNA polymerase II promoter involved in ventral spinal cord interneuron specification (BP)	0.0243797	Nkx6-2,Nkx6-1
		ribose phosphate metabolic process (BP)	0.0243797	Rpia,Ppat
		mesenchymal to epithelial transition involved in metanephros morphogenesis (BP)	0.0243797	Sall1,Ctnnb1
		microtubule organizing center organization (BP)	0.0243797	Pafah1b1,Clasp2
		cyclin catabolic process (BP)	0.0243797	Cul3,Ube2c
		negative regulation of establishment of protein localization in plasma membrane (BP)	0.0243797	Ppp2r5a,Rhoq
		glucocorticoid receptor signaling pathway (BP)	0.0311242	Nr3c1,Arid1a
		regulation of fibroblast growth factor receptor signaling pathway (BP)	0.0311242	Runx2,Fgfr2
		frontal suture morphogenesis (BP)	0.0311242	Msx2,Tgfb3
		interleukin-6-mediated signaling pathway (BP)	0.0311242	Zcchc11,Stat3
		positive regulation of glial cell differentiation (BP)	0.0311242	Nkx6-2,Nkx6-1
		negative regulation of protein serine/threonine kinase activity (BP)	0.0311242	Pkia,Lrp6
		positive regulation of protein homodimerization activity (BP)	0.0311242	Trhr,Mef2c
		positive regulation of axon regeneration (BP)	0.0311242	Ndel1,Stk24
		retrograde axon cargo transport (BP)	0.0311242	Ndel1,Pafah1b1
		neuronal stem cell maintenance (BP)	0.0311242	Jag1,Dll1
		ATP-dependent chromatin remodeling (BP)	0.0398242	Baz1b,Smarca5
		neural crest cell differentiation (BP)	0.0398242	Lrp6,Mef2c
		chromatin assembly or disassembly (BP)	0.0398242	Baz1b,Smarca5
		G1 phase of mitotic cell cycle (BP)	0.0398242	Cdk1,Tcf3
		sister chromatid cohesion (BP)	0.0398242	Smc2,Stag2
		central nervous system neuron axonogenesis (BP)	0.0398242	Ndel1,Ptk2
		histone H2A monoubiquitination (BP)	0.0398242	Rnf2,Kdm2b
		prostate epithelial cord arborization involved in prostate glandular acinus morphogenesis (BP)	0.0398242	Frs2,Fgfr2
		purine ribonucleoside monophosphate biosynthetic process (BP)	0.0398242	Ampd3,Ppat
		protein monoubiquitination (BP)	0.0398242	Ube2b,Ube2d3
		positive regulation of skeletal muscle tissue development (BP)	0.0398242	Hmgcr,Mef2c
		germinal center formation (BP)	0.0472835	Mef2c,Bcl6
		response to muramyl dipeptide (BP)	0.0472835	Nfkbia,Jag1
		mammary gland duct morphogenesis (BP)	0.0472835	Lrp6,Nr3c1
		positive regulation of SMAD protein import into nucleus (BP)	0.0472835	Tgfb3,Tgfbr1
		monoamine transport (BP)	0.0472835	Slc22a1,Slc18a2
		embryonic retina morphogenesis in camera-type eye (BP)	0.0472835	Hipk1,Lrp6
		response to prostaglandin E stimulus (BP)	0.0472835	Serpina7,Tgfbr1
		SMAD protein import into nucleus (BP)	0.0472835	Tgfb3,Tob1
		protein targeting to lysosome (BP)	0.0472835	Snx16,Zfyve16
		cell motility (BP)	0.0472835	Ets1,Tgfbr1
		growth hormone receptor signaling pathway (BP)	0.0472835	Ptk2,Stat3
		lymphocyte differentiation (BP)	0.0472835	Cbfb,Tcf3
		positive regulation of astrocyte differentiation (BP)	0.0472835	Serpine2,Clcf1
		lung-associated mesenchyme development (BP)	0.0472835	Fgfr2,Ctnnb1
		regulation of epithelial cell differentiation (BP)	0.0472835	Ctnnb1,Tgfb3
		retina morphogenesis in camera-type eye (BP)	0.0472835	Bhlhe22,Lrp6
		respiratory burst (BP)	0.0472835	Cd24,Slc37a4
miR-770-3p	GO	positive regulation of transcription from RNA polymerase II promoter (BP)	1.84482e-05	Foxi1,Nfatc3,Igf2,Irf1,Myod1,Scx,E2f1,Thrap3,Btg2,Grin1,Tcf20,Arntl,Irak1,Apbb1,Foxp3,Mavs,Tbr1,Elk1,Pax9,Onecut1,Drd2,Taf2,Srf,Zmiz1,Bhlha15,Rfx3,Hipk2,Cd40,Ripk1,Ciita
		regulation of transcription, DNA-dependent (BP)	0.0309561	Tada2b,Nfatc3,Hipk1,Irf1,Mnt,E2f1,Thrap3,Mzf1,Tfip11,Btg2,Cbx7,Arntl,Apbb1,Hcfc1,Maf1,Elk1,Pogk,Tfdp2,Txnip,Smarcd2,Srf,Bhlha15,Rfx3
		signal transduction (BP)	0.00501961	Efhb,Rrad,Rhov,Rasl12,Pde1b,P2rx4,Rin3,Nek6,Nkiras1,Irak1,Mavs,Ocrl,Ralbp1,Traip,Magi2,Ripk1,Tgfbr3,Cd74,Rasd2,Snx27
		positive regulation of transcription, DNA-dependent (BP)	0.00816935	Foxi1,Nfatc3,Irf1,Myod1,Scx,E2f1,Thrap3,Sp100,Apbb1,Foxp3,Elk1,Ptges2,Wnt11,Ppard,Src,Srf,Hipk2,Tbx21,Ciita,Tfb2m
		cell differentiation (BP)	0.00421726	Myod1,Scx,Cntf,Uhrf2,Tcp11,Cspg4,Camk2b,Hlx,Lrrc8a,Onecut1,Mea1,Wnt11,Ppard,Cdc42,Srd5a1,Dcx,Fgfr3
		negative regulation of transcription from RNA polymerase II promoter (BP)	0.0235598	Jup,E2f1,Sp100,Cbx7,Efna1,Lcor,Foxp3,Tbx15,Psen1,Ppard,Txnip,St18,Hipk2,Trps1,Ciita,Fgfr3
		protein phosphorylation (BP)	0.0261403	Chuk,Nek6,Irak1,Csnk1d,Srpk3,Wnt11,Snrk,Brsk1,Adrbk1,Pdk4,Src,Hipk2,Brd4,Araf
		ion transport (BP)	0.0420526	Chrna5,Slc22a23,Atp6v0c,Kcnc1,Scn3b,Mrs2,P2rx4,Grin1,Cacnb2,Scnn1g,Kcnd1,Panx2,Kcnv2,Scn4b
		nervous system development (BP)	0.0240395	Alk,Cntf,Jup,Scn3b,Camk2b,Numbl,Brsk1,Epm2a,Cdc42,Dcx,Snx27
		positive regulation of protein phosphorylation (BP)	0.0039193	Igf2,Mavs,Flt4,Csnk1d,Wnt11,Psen1,Cdc42,Dok7,Cd40
		neuron differentiation (BP)	0.00595558	Hipk1,Dpysl5,Btg2,Snph,Efna1,Psen1,Brsk1,Aldh1a2,Hipk2
		protein autophosphorylation (BP)	0.0252727	Alk,Nek6,Irak1,Camk2b,Flt4,Brsk1,Src,Ripk1,Fgfr3
		small GTPase mediated signal transduction (BP)	0.0329699	Arf1,Rrad,Rhov,Rasl12,Rab3d,Nkiras1,Ralbp1,Cdc42,Rasd2
		forebrain development (BP)	0.00482069	E2f1,Drd2,Psen1,Numbl,Ndst1,Src,Aldh1a2,Fgfr3
		positive regulation of gene expression (BP)	0.0448002	Scx,E2f1,Hcfc1,Foxp3,Wnt11,Src,Aldh1a2,Cdc42
		positive regulation of peptidyl-tyrosine phosphorylation (BP)	0.0118982	Igf2,Cspg4,Efna1,Itga5,Tnfrsf14,Cd74,Fgfr3
		cell-cell adhesion (BP)	0.0181058	Cdh13,Jup,Psen1,Src,Srf,Myh9,Cdc42
		wound healing (BP)	0.0270693	Igf2,Arhgef19,Hpse,Fmod,P2ry2,Ppard,Pecam1
		response to oxidative stress (BP)	0.0448563	Pebp1,Xpa,Psen1,Adrbk1,Txnip,Cygb,Epx
		memory (BP)	0.0098251	Jph3,Igf2,Grin1,Itga5,Psen1,Cnr1
		neuron migration (BP)	0.0430661	Cntn2,Barhl1,Apbb1,Psen1,Srf,Dcx
		neuron projection development (BP)	0.0430661	Cntn2,Btg2,Tbc1d24,Srf,Map2,Ccdc64
		axonogenesis (BP)	0.0440362	Ptpn11,Cntn2,Drd2,Numbl,Brsk1,Map2
		calcium ion transport (BP)	0.0450745	P2rx4,Grin1,Camk2b,Cacnb2,Psen1,Atp2a3
		Rho protein signal transduction (BP)	0.0118184	Cdh13,Tax1bp3,Chuk,Cdc42ep1,Pecam1
		cell-cell signaling (BP)	0.0357699	Panx2,Gjb2,Gja5,Bhlha15,Fgfr3
		peptidyl-serine phosphorylation (BP)	0.0436999	Nek6,Camk2b,Adrbk1,Src,Sbk1
		regulation of exocytosis (BP)	0.0158214	Rab3d,Stx1b,Cdc42,Nsf
		glycogen metabolic process (BP)	0.0298145	Ppp1ca,Gys1,Agl,Epm2a
		response to electrical stimulus (BP)	0.032541	Pebp1,Btg2,Src,Dcx
		associative learning (BP)	0.0366616	Btg2,Grin1,Drd2,Srf
		smoothened signaling pathway (BP)	0.0447091	Hipk1,Ndst1,Evc2,Hipk2
		cilium assembly (BP)	0.0447091	Rpgrip1l,Dync2li1,Onecut1,Rfx3
		adherens junction organization (BP)	0.00820125	Numbl,Src,Cdc42
		positive regulation of protein kinase C signaling cascade (BP)	0.0140099	Flt4,Wnt11,Cd40
		regulation of synaptic transmission, GABAergic (BP)	0.0140099	Usp46,Drd2,Cnr1
		regulation of circadian rhythm (BP)	0.0270254	Opn4,Arntl,Csnk1d
		regulation of synaptic transmission, glutamatergic (BP)	0.0270254	Grm2,Psen1,Cnr1
		long term synaptic depression (BP)	0.0326362	Mgll,Abhd6,Srf
		keratinocyte proliferation (BP)	0.03924	Cdh13,Fermt1,Ppard
		striated muscle cell differentiation (BP)	0.0446466	Igf2,Chuk,Myod1
		negative regulation of protein kinase B signaling cascade (BP)	0.0454121	Drd2,Phlda3,Magi2
		regulation of endocannabinoid signaling pathway (BP)	0.0215416	Mgll,Abhd6
		positive regulation of dopamine uptake (BP)	0.0215416	Nat8l,Drd2
		regulation of tumor necrosis factor-mediated signaling pathway (BP)	0.0310531	Hipk1,Sharpin
		positive regulation of Cdc42 GTPase activity (BP)	0.0310531	Ralbp1,Cd40
		glomerular visceral epithelial cell development (BP)	0.0310531	Podxl,Magi2
		regulation of resting membrane potential (BP)	0.0310531	Cntf,Psen1
		negative regulation of dopamine receptor signaling pathway (BP)	0.0310531	Palm,Drd2
		regulation of neurotransmitter levels (BP)	0.0310531	Pebp1,Pde1b
		cerebral cortex GABAergic interneuron migration (BP)	0.0438873	Cntn2,Drd2
		iris morphogenesis (BP)	0.0438873	Hipk1,Hipk2
		keratinocyte migration (BP)	0.0438873	Fermt1,Ppard
miR-29a-3p	KEGG	Focal adhesion	9.83863e-14	Igf1,Lamc1,Col3a1,Col6a1,Birc2,Ibsp,Vcl,Pdgfrb,Parvb,Col1a1,Col5a3,Pdgfra,Col6a2,Pdgfa,Col1a2,Elk1,Pdgfb,Itga11,Vegfa,Itgb1,Col4a1,Col5a2,Fyn,Itga5,Rasgrf1,Col2a1,Cav2,Flnb,Ccnd1
		Pathways in cancer	1.37946e-06	Igf1,Lamc1,Tgfb3,Birc2,Pdgfrb,Fzd6,Pdgfra,Pdgfa,Wnt9b,Pdgfb,Vegfa,Itgb1,Col4a1,Ncoa4,Traf3,Wnt9a,Stk4,Rb1,Ccne1,Stk36,Hif1a,Abl1,Rela,Vhl,Traf4,Ccnd1
		MAPK signaling pathway	4.8629e-05	Tgfb3,Rasgrp4,Cdc25b,Pdgfrb,Dusp2,Pdgfra,Pdgfa,Elk1,Tnfrsf1a,Ptprr,Pdgfb,Nfatc4,Cacna1f,Stk4,Rasgrf1,Map4k4,Rela,Rras2,Dusp22,Flnb,Map2k6
		ECM-receptor interaction	6.74939e-09	Lamc1,Col3a1,Col6a1,Ibsp,Col1a1,Col5a3,Col6a2,Agrn,Col1a2,Itga11,Itgb1,Col4a1,Col5a2,Itga5,Col2a1
		Amoebiasis	2.53796e-05	Serpinb1a,Lamc1,Col3a1,Tgfb3,Vcl,Col1a1,Col5a3,Col1a2,Serpinb1b,Col4a1,Col5a2,Rela,Col2a1
		Regulation of actin cytoskeleton	0.0106751	Myh14,Vcl,Pdgfrb,Pdgfra,Pdgfa,Pdgfb,Itga11,Itgb1,Itga5,Arhgef7,Chrm2,Baiap2,Rras2
		Cytokine-cytokine receptor interaction	0.0206279	Tgfb3,Pdgfrb,Pdgfra,Pdgfa,Il17rb,Tnfrsf1a,Cx3cl1,Bmpr1a,Ltbr,Lep,Tnfrsf17,Ccr9
		Protein digestion and absorption	4.72454e-05	Col3a1,Col6a1,Atp1b4,Col1a1,Col5a3,Col6a2,Col1a2,Col4a1,Col5a2,Eln,Col2a1
		Wnt signaling pathway	0.0112856	Nfat5,Nfatc3,Prickle2,Fzd6,Wnt9b,Nfatc4,Daam1,Wnt9a,Ctnnbip1,Ppp2ca,Ccnd1
		Small cell lung cancer	0.000221528	Lamc1,Birc2,Itgb1,Col4a1,Traf3,Rb1,Ccne1,Rela,Traf4,Ccnd1
		Cell cycle	0.00979965	Ccna2,Tgfb3,Stag2,Cdc25b,Ywhah,Rb1,Ccne1,Abl1,Cdc23,Ccnd1
		Axon guidance	0.0102899	Ephb3,Nfat5,Nfatc3,Nfatc4,Dpysl2,Itgb1,Fyn,Efna2,Abl1,Dpysl5
		Prostate cancer	0.00503297	Igf1,Pdgfrb,Pdgfra,Pdgfa,Pdgfb,Rb1,Ccne1,Rela,Ccnd1
		Renal cell carcinoma	0.00541135	Tgfb3,Gab1,Pdgfa,Ets1,Pdgfb,Vegfa,Hif1a,Vhl
		Hypertrophic cardiomyopathy (HCM)	0.0088674	Igf1,Tgfb3,Itga11,Itgb1,Cacna1f,Itga5,Sgcb,Atp2a2
		Dilated cardiomyopathy	0.010844	Igf1,Tgfb3,Itga11,Itgb1,Cacna1f,Itga5,Sgcb,Atp2a2
		Glioma	0.00874145	Igf1,Pdgfrb,Pdgfra,Pdgfa,Pdgfb,Rb1,Ccnd1
		Melanoma	0.0107948	Igf1,Pdgfrb,Pdgfra,Pdgfa,Pdgfb,Rb1,Ccnd1
		PPAR signaling pathway	0.0136215	Olr1,Scd1,Ehhadh,Apoa5,Angptl4,Slc27a4,Lpl
		Arrhythmogenic right ventricular cardiomyopathy (ARVC)	0.038023	Itga11,Itgb1,Cacna1f,Itga5,Sgcb,Atp2a2
		Cysteine and methionine metabolism	0.0119327	Bhmt,Mpst,Dnmt3b,Sms,Dnmt3a
		Valine, leucine and isoleucine degradation	0.0339166	Pccb,Hmgcs1,Ehhadh,Dbt,Bcat2
		Butanoate metabolism	0.0248842	Bdh1,Hmgcs1,Ehhadh,Aacs
		Terpenoid backbone biosynthesis	0.024295	Ggps1,Hmgcs1,Hmgcr
		Glyoxylate and dicarboxylate metabolism	0.029636	Pgp,Pccb,Aco1
		Other glycan degradation	0.0401404	Mrfap1,Aga,Neu2
	GO	regulation of transcription, DNA-dependent (BP)	0.00102798	Ccnt2,Nfatc3,Tfec,Zim1,Suv420h2,Pcgf6,Hif1a,Foxo4,Atp1b4,Rfx7,Taf5,Suv420h1,Btg2,Vhl,Plag1,LOC100125368,Zfp26,Dnmt3a,Elk1,Mybl2,Pnrc1,Ascc1,Tnfaip1,Carhsp1,Ing2,Gcm2,Morf4l2,Hbp1,Etv5,Ccnl2,Sp1,Sim1,Mxi1,Ahr,Nfatc4,Ncor2,Hdgf
		positive regulation of transcription, DNA-dependent (BP)	3.33256e-06	Col1a1,Nfatc3,Hnf4g,Pdgfb,Mycn,Igf1,Zfp36,Ets1,Hivep3,Hif1a,Klf4,Foxo4,Ankrd49,Rela,Nsd1,Cd38,Vhl,Etv4,Glis2,Elk1,Tfeb,Ccna2,Nr5a2,Ing2,Mstn,Etv5,Sp1,Nfia,Tgfb3,Foxj2,Ahr,Mllt11,Tbx21,Elf2,Ywhah
		positive regulation of transcription from RNA polymerase II promoter (BP)	0.00100897	Ash2l,Nfatc3,Plagl2,Rarg,Mycn,Igf1,Gabpb1,Csrnp2,Ets1,Hif1a,Klf4,Tnfrsf1a,Foxo4,Msx1,Cela1,Vegfa,Btg2,Rela,Dab2ip,Glis2,Elk1,Tfeb,Nfat5,Nr5a2,Agrn,Strn3,Morf4l2,Sp1,Nfia,Tgfb3,Nfatc4,Rb1,Hmgn3
		multicellular organismal development (BP)	5.39525e-05	Angptl4,Dpysl2,Pdgfb,Smpd3,Spast,Wnt9a,Cspg4,Adcyap1r1,Vegfa,Shroom2,Pdgfa,Tdrd9,Spry4,Eya3,Rere,Zfp354a,Pdgfra,Gas7,Ina,Wnt9b,Pdgfrb,B3gnt5,Fyn,Itgb1,Slc7a5,Ppdpf,Angpt1,Htt,Dcx,Dclk1
		proteolysis (BP)	0.000130491	Sppl2b,Pcsk4,Adamts3,Blmh,Casp6,Cela1,Cpvl,Adam19,Adamts15,Dpp7,Tinagl1,Ermp1,Senp1,Trhde,Usp29,Tmprss5,Usp42,Josd1,Phex,Scpep1,Plg,Mmp13,Prss35,Cpxm1,Adamts7,Mmp15,Pcolce,Dpp3,Tmprss3
		protein transport (BP)	1.43856e-05	Col1a1,Arfgap1,Pex5,Rab21,Tmed9,Rab31,Rab30,Bet1l,Arf2,Sec22b,Gcc2,Rab15,Arf5,Rab40c,Sec31a,Sec61a1,Rab33b,Snx4,Vamp3,Snx24,Grip1,Calcr,Appbp2,Atg9a,Chmp6
		signal transduction (BP)	0.0101524	Angptl4,Baiap2,Traf3,Nkiras2,Sparc,Hif1a,Ppp1r1a,Slc35b2,Dab2ip,Traf4,Ephb3,Rras2,Stard8,Gab1,Ppp1r1c,Ophn1,Stk4,Pde7a,Pdgfrb,Mul1,Arhgap28,Zdhhc13,Angpt1,Ywhah
		response to drug (BP)	0.010293	Dpysl2,Pdgfb,Blmh,Adcyap1r1,Rela,Pdgfa,Cd38,Oxct1,Ccnd1,Bdh1,Bak1,Abcg8,Aacs,Hmgcs1,Ccne1,Fyn,Itgb1,Acot2,Map2k6,Srd5a1,Dnmt3b,Lox,Lpl
		cell differentiation (BP)	0.00170862	Hormad1,Angptl4,Dpysl2,Spast,Hif1a,Klf4,Cspg4,Adcyap1r1,Tdrd9,Ina,Usp42,Rasgrp4,Gcm2,Slc7a5,Pmp22,Ppdpf,Angpt1,Srd5a1,Bmpr1a,Dcx,Dclk1
		negative regulation of transcription from RNA polymerase II promoter (BP)	0.0147288	Rarg,Zfp36,Klf4,Msx1,Cela1,Lep,Vhl,Tdg,Dab2ip,Glis2,Zfp354a,Dnmt3a,Ctnnbip1,Aurkb,Strn3,Tsc22d3,Mxi1,Rlim,Ahr,Rb1,Ncor2
		response to hypoxia (BP)	5.17506e-05	Angptl4,Pdgfb,Birc2,Ets1,Hif1a,Tnfrsf1a,Vegfa,Cx3cl1,Pdgfa,Lep,Cd38,Tek,Vhl,Crhr1,Zfp354a,Mmp13,Tgfb3,Acot2,Angpt1,Vcam1
		positive regulation of apoptotic process (BP)	0.00010806	Rarg,Hif1a,Casp6,Msx1,Arhgef7,Ltbr,Dab2ip,Ing4,Uaca,Ppp2r4,Bak1,Stk4,Diablo,Tgfb3,Itgb1,Cnr1,Nfatc4,Mllt11,Abl1,Map2k6
		negative regulation of cell proliferation (BP)	0.00106721	Rarg,Igf1,Tmem127,Klf4,Wnt9a,Foxo4,Msx1,Grm4,Fktn,Plk5,Ing4,Cav2,Bak1,Spry1,Stk4,Tgfb3,Fntb,Itgb1,Pmp22,Rb1
		response to estradiol stimulus (BP)	1.14824e-06	Pdgfb,Ets1,Grn,Casp6,Adcyap1r1,Pdgfa,Cd38,Insig1,Pdgfra,Ccnd1,Bdh1,Ccna2,Strn3,Pdgfrb,Ccne1,Ahr,Mmp15,Ncor2,Srd5a1
		protein phosphorylation (BP)	0.0105693	Clk2,Pdgfb,Srpk2,Cdc25b,Dyrk2,Polr2h,Ccnd1,Prkra,Tlk2,Srpk3,Aurkb,Stk4,Pdgfrb,Ccne1,Fyn,Sgk1,Map2k6,Bmpr1a,Dclk1
		negative regulation of transcription, DNA-dependent (BP)	0.0404205	Smyd1,Pdgfb,Pcgf6,Kdm4a,Klf4,Msx1,Rela,Cd38,Glis2,Set,Limd1,Lims1,Ing4,Strn3,Kdm5b,Rb1,Ncor2,Dnmt3b,Elf2
		response to ethanol (BP)	1.76754e-06	Birc2,Sparc,Hmgcr,G6pd,Tnfrsf1a,Adcyap1r1,Vhl,Oxct1,Slc2a4,Ccnd1,Bdh1,Bak1,Mstn,Aacs,Ccne1,Neu2,Fyn,Cnr1
		response to organic cyclic compound (BP)	0.00173524	Calu,Pdgfb,Igf1,Birc2,G6pd,Btg2,Rela,Ccnd1,Bak1,Pdgfrb,Aacs,Hmgcs1,Ccne1,Nfia,Fntb,Ahr,Srd5a1
		negative regulation of apoptotic process (BP)	0.0286742	Angptl4,Col2a1,Birc2,Hif1a,Hmgcr,Msx1,Vegfa,Btg2,Cx3cl1,Rb1cc1,Rela,Grm4,Lep,Cd38,Gcm2,Sgk1,Angpt1
		in utero embryonic development (BP)	0.00210426	Mib1,Msx1,Vegfa,Tpm1,Pdgfra,Ric8a,Wnt9b,Pdgfrb,Sp1,Add1,Ptprr,Tgfb3,Itgb1,Angpt1,Ncor2,Bmpr1a
		nervous system development (BP)	0.00238877	Dpysl2,Spast,Igf1,Vegfa,Arhgef7,Dynlt1,Gas7,Ina,Ophn1,Ptprr,Nav2,Grip1,Slc7a5,Bmpr1a,Dcx,Dclk1
		cell adhesion (BP)	0.0318278	Ibsp,Col5a3,Nlgn3,Lamc1,Col16a1,Nid2,Nrcam,Mog,Itga5,Olr1,Mcam,Cpxm1,Itgb1,Itga11,Vcl,Vcam1
		heart development (BP)	0.00112221	Smyd1,Nfatc3,Mib1,Pdgfb,Sparc,Msx1,Adam19,Rb1cc1,Tek,Oxct1,Gab1,Col3a1,Nfatc4,Bmpr1a,Vcam1
		metabolic process (BP)	0.0359468	Dffb,Wdfy3,Smpd3,Ireb2,Blmh,Ggps1,Cd38,Oxct1,Agpat5,Parg,B3gnt5,Mmp13,Neu2,Mmp15,Aco1
		response to estrogen stimulus (BP)	0.000338818	Ash2l,Pdgfb,Hif1a,Tek,Pdgfra,Ccnd1,Mstn,Pdgfrb,Mmp13,Tgfb3,Angpt1,Srd5a1
		response to organic substance (BP)	0.00318492	Dgkd,Pdgfb,Igf1,Casp6,Btg2,Rela,Pdgfa,Tek,Sqle,Casq1,Pdgfra,Ccnd1
		regulation of apoptotic process (BP)	0.00623833	Hip1,Traf3,Bmf,Birc2,Hif1a,Tnfrsf1a,Msx1,Fem1b,Traf4,Dusp2,Bak1,Bcl2l2
		induction of apoptosis (BP)	0.010195	Dffb,Plagl2,Hip1,Ets1,Prkra,Ppp1r13b,Stk4,Diablo,Plg,Mul1,Tradd,Tgfb3
		small GTPase mediated signal transduction (BP)	0.0151903	Rhobtb1,Rab21,Nkiras2,Rab31,Arhgef7,Rab30,Rnd3,Arf2,Rab15,Arf5,Rab40c,Rab33b
		wound healing (BP)	0.00113314	Pdgfb,Sparc,Cx3cl1,Pdgfa,Tpm1,Pdgfra,Pdgfrb,Col3a1,Tgfb3,Fntb,Lox
		liver development (BP)	0.00144337	Rb1cc1,Rela,Ccnd1,Bdh1,Cyp2d3,Aacs,Hmgcs1,Ccne1,Sp1,Ahr,Srd5a1
		positive regulation of cell migration (BP)	0.0022321	Col1a1,Pdgfb,Ets1,Vegfa,Cx3cl1,Pdgfa,Pdgfra,Rras2,Itga5,Pdgfrb,Itgb1
		response to nutrient (BP)	0.00482983	Col1a1,Slc27a4,Hmgcr,Agl,Lep,Oxct1,Bdh1,Abcg8,Aacs,Cnr1,Vcam1
		angiogenesis (BP)	0.00723141	Angptl4,Srpk2,Hif1a,Cspg4,Vegfa,Pdgfa,Tek,Vhl,Nrcam,Ephb3,Angpt1
		response to stress (BP)	0.0126339	Zfp36,Rela,Ppp1r15b,Casq1,Crhr1,Prkra,Erp44,Sgk1,Ahr,Cnr1,Serpinh1
		cellular response to amino acid stimulus (BP)	2.04183e-06	Col1a1,Col6a1,Col16a1,Pdgfra,Dnmt3a,Col5a2,Col3a1,Col1a2,Dnmt3b,Col4a1
		response to hormone stimulus (BP)	0.00246678	Agl,Cd38,Oxct1,Pdgfra,Bdh1,Apoa5,Hmgcs1,Acot2,Ncoa4,Lox
		inner ear development (BP)	0.000730583	Col2a1,Igf1,Sparc,Bmper,Lppr4,Pdgfa,Pdgfra,Pdgfrb,Tgfb3
		protein localization (BP)	0.00102644	Akap7,Palm,Ddx42,Nrcam,Katna1,Ulk1,Akap13,Vps13d,Grip1
		palate development (BP)	0.00102644	Col2a1,Msx1,Insig1,Pdgfra,Ephb3,Plekha1,Wnt9b,Tgfb3,Bmpr1a
		positive regulation of ERK1 and ERK2 cascade (BP)	0.00311786	Pdgfb,Hmgcr,Bmper,Pdgfa,Tek,St5,Pdgfra,Pdgfrb,Angpt1
		response to cytokine stimulus (BP)	0.00836838	Sparc,Casp6,Rela,Cd38,Pdgfra,Ccne1,Col3a1,Trafd1,Fntb
		Wnt receptor signaling pathway (BP)	0.0104265	Wnt9a,Cela1,Rnf138,Ccnd1,Fzd6,Wnt9b,Ctnnbip1,Hbp1,Ccne1
		cell migration (BP)	0.0170268	Vegfa,Shroom2,Lamc1,Lrrc16a,Pdgfra,Limd1,Ephb3,Tnfaip1,Pdgfrb
		lung development (BP)	0.0244054	Mycn,Igf1,Sparc,Vegfa,Pdgfra,Sp1,Tgfb3,Lox,Bmpr1a
		cell division (BP)	0.0407063	Spast,Cdc25b,Dynlt1,Ccnd1,Ccna2,Katna1,Ccne1,Rb1,Haus1
		transforming growth factor beta receptor signaling pathway (BP)	0.00117865	Dusp22,Pdgfb,Pdgfa,Mstn,Pdgfrb,Col3a1,Tgfb3,Col1a2
		blood vessel development (BP)	0.00128924	Col1a1,Mib1,Hif1a,Vegfa,Col3a1,Ahr,Col1a2,Lox
		response to organic nitrogen (BP)	0.00495561	Birc2,Casp6,Btg2,Ccnd1,Aacs,Hmgcs1,Ccne1,Ncor2
		regulation of cell cycle (BP)	0.0100547	Ccng2,Ccnd1,Bak1,Ccne1,Itgb1,Sgk1,Abl1,Rb1
		positive regulation of MAPK cascade (BP)	0.0100547	Pdgfb,Igf1,Pdgfa,Grm4,Lep,Lpar3,Gab1,Itgb1
		cellular response to growth factor stimulus (BP)	0.0102748	Ibsp,Col1a1,Sparc,Klf4,Plk5,Fyn,Tgfb3,Srd5a1
		neuron projection development (BP)	0.0154097	Prickle2,Btg2,Grm4,Lamc1,Rasgrf1,Ulk1,Itgb1,Rb1
		synaptic transmission (BP)	0.0320108	Grm4,Grm2,Cav2,Agrn,Gjd2,Chrm2,Stx1a,Htr7
		anterior/posterior pattern specification (BP)	0.0442265	Rarg,Wnt9a,Msx1,Btg2,Wnt9b,Ctnnbip1,Bmpr1a,Htt
		collagen fibril organization (BP)	0.000115548	Col1a1,Col2a1,Col5a2,Col3a1,Serpinh1,Col1a2,Lox
		platelet-derived growth factor receptor signaling pathway (BP)	0.000267926	Pdgfb,Vegfa,Pdgfa,Pdgfra,Gab1,Plekha1,Pdgfrb
		visual learning (BP)	0.00174363	Hif1a,Hmgcr,Nlgn3,Crhr1,Ric8a,Sgk1,Htt
		multicellular organism growth (BP)	0.00851108	Rarg,Igf1,Cela1,Zfx,Plag1,Plekha1,Add1
		peptidyl-tyrosine phosphorylation (BP)	0.0129552	Clk2,Pdgfb,Tek,Pdgfra,Pdgfrb,Fyn,Abl1
		response to hydrogen peroxide (BP)	0.0129552	Col1a1,Casp6,Rela,Ppp1r15b,Bak1,Olr1,Pdgfrb
		positive regulation of smooth muscle cell proliferation (BP)	0.0146512	Pdgfb,Igf1,Hif1a,Hmgcr,Vegfa,Cx3cl1,Pdgfrb
		response to retinoic acid (BP)	0.016883	Clk2,Rarg,Klf4,Pdgfa,Cd38,Tek,Pdgfrb
		positive regulation of peptidyl-tyrosine phosphorylation (BP)	0.0259482	Pdgfb,Igf1,Cspg4,Vegfa,Itga5,Itgb1,Angpt1
		positive regulation of angiogenesis (BP)	0.0259482	Ets1,Tnfrsf1a,Vegfa,Cx3cl1,Tek,Vash2,Add1
		response to mechanical stimulus (BP)	0.0317571	Col1a1,Igf1,Ets1,Hif1a,Btg2,Rela,Mmp13
		chromatin modification (BP)	0.0395649	Suv420h2,Suv420h1,Dnmt3a,H2afy,Morf4l2,Rb1,Hmgn3
		regulation of gene expression (BP)	0.0395649	Col2a1,Rarg,Ireb2,Hif1a,Ahr,Aco1,Lmx1a
		protein dephosphorylation (BP)	0.0438299	Ppm1d,Dusp22,Ptpn1,Ppp2ca,Eya3,Dusp2,Ptprr
		organ regeneration (BP)	0.0438299	Tek,Ccnd1,Ccna2,Bak1,Apoa5,Ccne1,Angpt1
		positive regulation of cell adhesion (BP)	0.00565878	Vegfa,Cx3cl1,Tek,Tpm1,Cyth3,Angpt1
		positive regulation of phosphatidylinositol 3-kinase cascade (BP)	0.00724256	Pdgfb,Igf1,Pdgfa,Tek,Pdgfrb,Angpt1
		skeletal system morphogenesis (BP)	0.0101281	Col1a1,Col2a1,Pdgfra,Prkra,Plekha1,Pdgfrb
		positive regulation of fibroblast proliferation (BP)	0.0127602	Pdgfb,Igf1,Pdgfa,Pdgfra,Ccna2,Fntb
		ovarian follicle development (BP)	0.0148153	Lfng,Vegfa,Ermp1,Zfx,Ahr,Angpt1
		positive regulation of DNA replication (BP)	0.0148153	Pdgfb,Igf1,Pdgfa,Pdgfra,Tnfaip1,Tgfb3
		cell-matrix adhesion (BP)	0.0171711	Col5a3,Tek,Nid2,Lims1,Col3a1,Itgb1
		integrin-mediated signaling pathway (BP)	0.0247756	Plp1,Adamts15,Itga5,Col3a1,Itgb1,Itga11
		activation of MAPK activity (BP)	0.0374978	Cspg4,Grm4,Lpar3,Gab1,Tgfb3,Map2k6
		cellular calcium ion homeostasis (BP)	0.0414279	Cacna1f,Sypl2,Trpv4,Atp2a2,Gcm2,Itgb1
		protein heterotrimerization (BP)	0.000121553	Col1a1,Col6a2,Ppp2ca,Col6a1,Col1a2
		behavior (BP)	0.0103418	Vegfa,Zfx,Crhr1,Cnr1,Htt
		regulation of protein phosphorylation (BP)	0.0103418	Igf1,Ppp2ca,Lep,Wnt9b,Agrn
		face morphogenesis (BP)	0.0128569	Col1a1,Msx1,Pdgfra,Plekha1,Tgfb3
		blood vessel remodeling (BP)	0.0128569	Eln,Igf1,Vegfa,Bak1,Ahr
		patterning of blood vessels (BP)	0.0147943	Nfatc3,Vegfa,Stk4,Ahr,Nfatc4
		heart morphogenesis (BP)	0.0248037	Col2a1,Msx1,Vegfa,Ncor2,Bmpr1a
		response to inorganic substance (BP)	0.0303005	Col1a1,Rela,Pdgfa,Pdgfra,Fntb
		positive regulation of anti-apoptosis (BP)	0.0319159	Igf1,Rnf144b,Btg2,Pdgfrb,Angpt1
		cell growth (BP)	0.0334942	Lepre1,Pdgfb,Rasgrp4,Tgfb3,Emp1
		skin development (BP)	0.040073	Col1a1,Slc27a4,Pdgfa,Col5a2,Col3a1
		cholesterol homeostasis (BP)	0.040073	Ldlrap1,Nr5a2,Abcg8,Apoa5,Plscr3
		negative regulation of vasoconstriction (BP)	0.000780513	Hif1a,Cx3cl1,Lep,Ahr
		axon extension (BP)	0.00271871	Nlgn3,Ulk1,Dcx,Dclk1
		endoplasmic reticulum organization (BP)	0.00566633	Pex5,Casq1,Cav2,Htt
		positive regulation of protein serine/threonine kinase activity (BP)	0.0106862	Igf1,Ppp2ca,Dab2ip,Stk4
		myoblast differentiation (BP)	0.0128277	Igf1,Hmgcr,Plg,Rb1
		cell chemotaxis (BP)	0.0166437	Pdgfb,Elmo2,Pdgfra,Pdgfrb
		response to vitamin E (BP)	0.0166437	Lep,Ccnd1,Hmgcs1,Ccne1
		adipose tissue development (BP)	0.0166437	Lep,Oxct1,Bdh1,Aacs
		cAMP-mediated signaling (BP)	0.0248995	Rims2,Adcyap1r1,Lep,Pde7a
		retrograde transport, endosome to Golgi (BP)	0.0280794	Fam109b,Bet1l,Gcc2,Vamp3
		positive regulation of phosphatidylinositol 3-kinase activity (BP)	0.0312048	Pdgfb,Tek,Pdgfra,Pdgfrb
		leukocyte cell-cell adhesion (BP)	0.0312048	Itga5,Olr1,Itgb1,Vcam1
		cholesterol biosynthetic process (BP)	0.0312048	Hmgcr,G6pd,Insig1,Hmgcs1
		substrate adhesion-dependent cell spreading (BP)	0.0312048	Lamc1,Tek,Ephb3,Vamp3
		isoprenoid biosynthetic process (BP)	0.0321142	Pex5,Ggps1,Hmgcr,Hmgcs1
		receptor internalization (BP)	0.0350766	Ldlrap1,Ulk1,Mmp13,Calcr
		amino acid transmembrane transport (BP)	0.0350766	Slc43a2,Slc6a6,Slc22a5,Slc7a5
		digestive tract development (BP)	0.0400901	Pdgfa,Col3a1,Tgfb3,Rb1
		embryonic placenta development (BP)	0.0400901	Pdgfb,Hif1a,Tfeb,Sp1
		negative regulation of neuron projection development (BP)	0.043145	Trpv4,Stmn2,Katna1,Pmp22
		Ras protein signal transduction (BP)	0.043145	Ccna2,Rras2,Ulk1,Rb1
		positive regulation of metanephric mesenchymal cell migration by platelet-derived growth factor receptor-beta signaling pathway (BP)	0.00132149	Pdgfb,Pdgfa,Pdgfrb
		retina vasculature development in camera-type eye (BP)	0.00336277	Hif1a,Pdgfra,Pdgfrb
		response to purine-containing compound (BP)	0.00693364	Aacs,Hmgcs1,Ccne1
		collagen biosynthetic process (BP)	0.00693364	Col1a1,Col3a1,Serpinh1
		negative regulation of cartilage development (BP)	0.0098107	Rarg,Wnt9a,Lep
		negative regulation of platelet activation (BP)	0.0098107	Pdgfb,Pdgfa,Pdgfra
		central nervous system projection neuron axonogenesis (BP)	0.0177154	Ephb3,Dcx,Dclk1
		very long-chain fatty acid metabolic process (BP)	0.0177154	Pex5,Slc27a4,Acot2
		estrogen metabolic process (BP)	0.0242034	Hsd17b8,Pdgfra,Plekha1
		positive regulation of receptor-mediated endocytosis (BP)	0.0242034	Hip1,Bicd1,Ldlrap1
		response to muscle activity (BP)	0.0242034	Hif1a,Mstn,Srd5a1
		dopaminergic neuron differentiation (BP)	0.0316552	Hif1a,Vegfa,Lmx1a
		regulation of synaptic transmission, glutamatergic (BP)	0.0316552	Grm2,Ophn1,Cnr1
		regulation of mRNA stability (BP)	0.032964	Zfp36,Carhsp1,Calcr
		positive regulation of release of cytochrome c from mitochondria (BP)	0.032964	Bmf,Bak1,Mllt11
		androgen metabolic process (BP)	0.032964	Hsd17b8,Plekha1,Srd5a1
		white fat cell differentiation (BP)	0.032964	Scd1,Aacs,Ncor2
		ruffle organization (BP)	0.032964	Lrrc16a,Tpm1,Plekha1
		positive regulation of protein autophosphorylation (BP)	0.032964	Pdgfb,Vegfa,Pdgfa
		tissue homeostasis (BP)	0.032964	Col2a1,Pdgfrb,Itgb1
		reproductive structure development (BP)	0.032964	Rarg,Slc22a5,Ahr
		response to gravity (BP)	0.0396194	Sparc,Mstn,Stx1a
		triglyceride homeostasis (BP)	0.0396194	Angptl4,Apoa5,Lpl
		positive regulation of endocytosis (BP)	0.0396194	Mib1,Add1,Itgb1
		regulation of Rac GTPase activity (BP)	0.0437302	Dynlt1,Ephb3,Agrn
		positive regulation of blood vessel endothelial cell migration (BP)	0.0437302	Pdgfb,Vegfa,Angpt1
		regulation of peptidyl-tyrosine phosphorylation (BP)	0.0437302	Pdgfb,Pdgfa,Pdgfrb
		AMP catabolic process (BP)	0.0148784	Ampd3,Nt5e
		regulation of catecholamine metabolic process (BP)	0.0148784	Vhl,Ywhah
		C-5 methylation of cytosine (BP)	0.0148784	Dnmt3a,Dnmt3b
		metanephric glomerular mesangial cell proliferation involved in metanephros development (BP)	0.0148784	Pdgfb,Pdgfrb
		regulation of ubiquitin-protein ligase activity (BP)	0.0148784	Zer1,Fem1b
		negative regulation of phosphatidylinositol biosynthetic process (BP)	0.0148784	Pdgfb,Pdgfa
		positive regulation of nuclear-transcribed mRNA poly(A) tail shortening (BP)	0.0148784	Zfp36,Btg2
		negative regulation of Ras GTPase activity (BP)	0.0293652	Dab2ip,Spry1
		regulation of endothelial cell proliferation (BP)	0.0293652	Angpt1,Bmpr1a
		regulation of endothelial cell differentiation (BP)	0.0293652	Tgfb3,Bmpr1a
		DNA methylation involved in embryo development (BP)	0.0293652	Dnmt3a,Dnmt3b
		S-adenosylmethioninamine metabolic process (BP)	0.0293652	Dnmt3a,Dnmt3b
		Tie receptor signaling pathway (BP)	0.0293652	Tek,Angpt1
		chondroitin sulfate proteoglycan biosynthetic process (BP)	0.0293652	Igf1,Csgalnact2
		very long-chain fatty acid catabolic process (BP)	0.0293652	Slc27a4,Acot2
		microtubule severing (BP)	0.0293652	Spast,Katna1
		positive regulation of microtubule depolymerization (BP)	0.0293652	Trpv4,Stmn2
		metanephric glomerular capillary formation (BP)	0.0293652	Pdgfra,Pdgfrb
		ovulation cycle process (BP)	0.0293652	Cmpk1,Mstn
		bone mineralization involved in bone maturation (BP)	0.0293652	Igf1,Lep
		regulation of establishment or maintenance of cell polarity (BP)	0.0293652	Igf1,Tek
		elastic fiber assembly (BP)	0.042608	Eln,Lox
		DNA methylation on cytosine within a CG sequence (BP)	0.042608	Dnmt3a,Dnmt3b
		methylation-dependent chromatin silencing (BP)	0.042608	Dnmt3a,Dnmt3b
		cellular response to testosterone stimulus (BP)	0.042608	Aacs,Srd5a1
		skeletal muscle atrophy (BP)	0.042608	Mstn,Trim63
		lipid glycosylation (BP)	0.042608	Alg13,Slc35c1
		muscle cell development (BP)	0.042608	Nfatc3,Nfatc4
		cell-cell adhesion mediated by integrin (BP)	0.042608	Itga5,Itgb1
		regulation of establishment of protein localization in plasma membrane (BP)	0.042608	Ldlrap1,Appl1
		angiogenesis involved in wound healing (BP)	0.042608	Ets1,Cx3cl1
		extracellular matrix disassembly (BP)	0.042608	Lamc1,Plg
miR-148a-3p	KEGG	MAPK signaling pathway	3.75518e-05	Elk4,Pdgfrb,Chuk,Il1b,Tgfbr1,Rasgrp2,Ikbkb,Dusp3,Fgfr2,Map4k2,Pla2g5,Cacnb2,Gadd45a,Prkx,Sos2,Rps6ka5,Map4k3,Rasgrf1,Rps6ka3,Max,Dusp1,Gadd45g,Mras,Rps6ka2
		Pathways in cancer	0.000373503	Wnt10b,Smad2,Pdgfrb,Chuk,Ralbp1,Tgfbr1,Ikbkb,Wnt9b,Wnt2b,Kitlg,Fn1,Fgfr2,Col4a1,Tgfa,Cdkn2b,Sos2,Apc2,Max,Pik3cd,Slc2a1,Wnt10a,Tcf7l1,Cdkn1b,Pias3
		Wnt signaling pathway	1.15342e-06	Nfat5,Nfatc3,Wnt10b,Smad2,Ppp2r1b,Prickle2,Skp1,Wnt9b,Wnt2b,Ppp2r5e,Prkx,Cxxc4,Psen1,Apc2,Tbl1xr1,Lrp6,Fbxw11,Wnt10a,Tcf7l1,Senp2
		Chemokine signaling pathway	0.00119981	Chuk,Cxcr3,Rasgrp2,Ikbkb,Prkcz,Shc2,Elmo1,Prkx,Sos2,Prkcd,Adcy2,Pik3cd,Vav2,Ccr9,Ccl25,Cxcl13
		Focal adhesion	0.0101192	Itgb6,Pdgfrb,Itga11,Shc2,Fn1,Col4a1,Ppp1cb,Sos2,Fyn,Itga5,Rasgrf1,Col2a1,Pik3cd,Vav2
		Regulation of actin cytoskeleton	0.0161685	Itgb6,Pdgfrb,Abi2,Enah,Itga11,Fn1,Fgfr2,Ppp1cb,Sos2,Apc2,Itga5,Pik3cd,Vav2,Mras
		Neurotrophin signaling pathway	0.00142682	Gab1,Ikbkb,Shc2,Sos2,Prkcd,Rps6ka5,Frs2,Psen1,Ntrk3,Rps6ka3,Irs1,Pik3cd,Rps6ka2
		Insulin signaling pathway	0.00156817	Eif4e,Ikbkb,Prkcz,Shc2,Flot2,Gys1,Prkx,Ppp1cb,Sos2,Prkag2,Ptpn1,Irs1,Pik3cd
		Endocytosis	0.0372034	Ehd4,Smad2,Tgfbr1,Prkcz,Rab5b,Fgfr2,RT1-CE2,Stam,Epn3,Arfgap2,Cltc,Tfrc,Usp8
		Protein processing in endoplasmic reticulum	0.0151154	Sel1l,Pdia3,Ube2g1,Skp1,Stt3a,Calr,Ube2d3,Plaa,Hspa4l,Ssr1,Hsph1,Derl1
		Cytokine-cytokine receptor interaction	0.0426157	Pdgfrb,Il1b,Cxcr3,Tgfbr1,Kitlg,Il13ra1,Csf1,Ccr9,Ifnar1,Ccl25,Acvr1,Cxcl13
		Chagas disease (American trypanosomiasis)	0.0020537	Smad2,Ppp2r1b,Ppp2r2a,Chuk,Il1b,Tgfbr1,Ikbkb,Calr,Tlr4,Serpine1,Pik3cd
		Prostate cancer	0.00380202	Pdgfrb,Chuk,Creb3l2,Ikbkb,Fgfr2,Tgfa,Sos2,Pik3cd,Tcf7l1,Cdkn1b
		Oocyte meiosis	0.0140442	Ppp2r1b,Skp1,Anapc7,Ppp2r5e,Prkx,Ppp1cb,Adcy2,Fbxw11,Rps6ka3,Rps6ka2
		Ubiquitin mediated proteolysis	0.0267856	Ube2g1,Uba6,Skp1,Ube2z,Anapc7,Ube2n,Cul3,Ube2d3,Fbxw11,Pias3
		Small cell lung cancer	0.00416731	Chuk,Ikbkb,Fn1,Col4a1,Cdkn2b,Max,Pik3cd,Cdkn1b,Pias3
		TGF-beta signaling pathway	0.00792002	Smad2,Ppp2r1b,Tgfbr1,Skp1,Inhbb,Cdkn2b,Pitx2,MGC112830,Acvr1
		Melanogenesis	0.0134994	Wnt10b,Creb3l2,Wnt9b,Wnt2b,Kitlg,Prkx,Adcy2,Wnt10a,Tcf7l1
		Amoebiasis	0.016106	Il1b,Rab5b,Fn1,Col4a1,Prkx,Tlr4,Serpinb13,Col2a1,Pik3cd
		T cell receptor signaling pathway	0.0263061	Nfat5,Nfatc3,Chuk,Ikbkb,Sos2,Pdcd1,Fyn,Pik3cd,Vav2
		Hepatitis C	0.0381446	Ppp2r1b,Ppp2r2a,Chuk,Ikbkb,Sos2,Pik3cd,Ifnar1,Ifit1lb,Pias3
		Arrhythmogenic right ventricular cardiomyopathy (ARVC)	0.0101384	Itgb6,Itga11,Cacnb2,Itga5,Cdh2,Sgcb,Tcf7l1,Atp2a2
		ECM-receptor interaction	0.0106029	Itgb6,Agrn,Itga11,Fn1,Col4a1,Itga5,Sdc2,Col2a1
		Peroxisome	0.0156359	Gnpat,Sod2,Hsd17b4,Cat,Acsl4,Pxmp4,Abcd3,Pex5
		Dilated cardiomyopathy	0.0216273	Itgb6,Itga11,Cacnb2,Prkx,Adcy2,Itga5,Sgcb,Atp2a2
		Natural killer cell mediated cytotoxicity	0.039135	Nfat5,Nfatc3,Shc2,Sos2,Fyn,Pik3cd,Vav2,Ifnar1
		Pancreatic cancer	0.0219697	Smad2,Chuk,Ralbp1,Tgfbr1,Ikbkb,Tgfa,Pik3cd
		Bacterial invasion of epithelial cells	0.0230352	Gab1,Shc2,Fn1,Elmo1,Itga5,Cltc,Pik3cd
		B cell receptor signaling pathway	0.026373	Nfat5,Nfatc3,Chuk,Ikbkb,Sos2,Pik3cd,Vav2
		Chronic myeloid leukemia	0.027804	Chuk,Tgfbr1,Ikbkb,Shc2,Sos2,Pik3cd,Cdkn1b
		Hypertrophic cardiomyopathy (HCM)	0.0372447	Itgb6,Itga11,Cacnb2,Prkag2,Itga5,Sgcb,Atp2a2
		Sphingolipid metabolism	0.010338	Cerk,Sgms1,B4galt6,Smpd3,Ugt8,Galc
		Hedgehog signaling pathway	0.0270322	Wnt10b,Wnt9b,Wnt2b,Prkx,Fbxw11,Wnt10a
		Basal cell carcinoma	0.0270322	Wnt10b,Wnt9b,Wnt2b,Apc2,Wnt10a,Tcf7l1
		Vasopressin-regulated water reabsorption	0.0400479	Aqp4,Creb3l2,Dynll2,Rab5b,Prkx
		Type II diabetes mellitus	0.0431186	Ikbkb,Prkcz,Prkcd,Irs1,Pik3cd
		Collecting duct acid secretion	0.0375906	Atp6v1b1,Atp6v1c1,Atp6v1e1,Slc12a7
	GO	regulation of transcription, DNA-dependent (BP)	0.000335466	Rqcd1,LOC691135,Tada2b,Nfatc3,Hipk1,Sec14l2,Zbtb24,Runx2,Pou4f2,Zfp819,Mnt,Drap1,Hnf1a,Tfip11,Csrnp1,LOC100365915,Rem2,Med31,Rfx7,Dmrta2,Pitx2,Maf1,Zfp563,Ahrr,Tceb3,Lrp6,Pogk,Dmtf1,Ncoa1,Tgs1,Nfyc,Ing2,Sox2,Etv5,Abcg1,Creg1,Rps6ka5,Egr2,Ahr,Max,Nkx6-1,Pias3,Meis1,Zbtb8a
		positive regulation of transcription, DNA-dependent (BP)	9.54724e-07	Mdfic,Acvr1,Nfatc3,Brpf1,Creb3l2,Tbp,Six4,Notch1,Runx2,Fbxw11,Hnf1a,MGC112830,Rnf111,Ets1,Hivep3,Mapre3,Tbl1xr1,Klf4,Etv1,Med4,Pitx2,Smad2,Glis2,Mtf1,Zfpm2,Lrp6,Tal1,Nfyc,Ing2,Sox2,Etv5,Myocd,Egr2,Ahr,Tgfbr1,Esrrg,Ciita,Trim16,Sertad2,Ebf3
		positive regulation of transcription from RNA polymerase II promoter (BP)	0.000354559	Nfatc3,Il1b,Six4,Notch1,Runx2,Gtf2h1,Pou4f2,Fgfr2,Hnf1a,Ets1,Csrnp1,Mllt10,Tbl1xr1,Klf4,Wnt10b,Grin1,Pitx2,Cytl1,Smad2,Cops5,Glis2,S1pr1,Mtf1,Zfpm2,Nfat5,Lrp6,Bmp3,Ncoa1,Tal1,Agrn,Mospd1,Sox2,Myocd,Ss18,Rps6ka5,Egr2,Tlr4,Atxn1,Ciita
		multicellular organismal development (BP)	1.0457e-06	C1galt1,Odf4,Cd24,Notch1,Gap43,Smpd3,Spast,Csf1,Gadd45g,Cspg4,Sik1,Meox2,Wnt10b,Pitx2,Vamp5,Spry4,Siah2,Rere,Slit2,Wnt10a,Dll1,Ntrk3,Bmp3,Pafah1b1,Wnt9b,Nnat,Pdgfrb,Micalcl,Itgb6,Sema5a,Angpt2,Fyn,Nkx6-1,Slc7a5,Cux1,Spry2,Ebf3,Nphs1
		signal transduction (BP)	0.00031289	Prkcz,Rasal2,Arhgap21,Mier1,Pik3cd,Rem2,Dlc1,Ppp2r5e,Pde4c,Ptprm,Plau,Ppp2r2a,Arrdc2,Gab1,Tollip,Ralbp1,Rassf4,Ndfip1,Mras,Arhgap1,Pde7a,Pdgfrb,Sema5a,Angpt2,Sectm1a,Arhgap28,Tlr4,Stard13,Tgfbr1,Mtss1,Sparcl1,Cxcl13,Snx27
		protein transport (BP)	1.05802e-06	Slc15a4,Rab27a,Arf1,Pex5,Exoc3,Nup153,Rab5b,Exoc2,Rab35,Trim3,Chchd4,Gdi1,Rab34,Senp2,Gabarapl2,Snx15,Rab6a,Slc15a2,Timm22,Sft2d2,Yipf5,Psen1,Lin7c,Rhbdf1,Cox18,Snap29,Arf3,Tmed7,Snx27,Arfgap2
		negative regulation of transcription from RNA polymerase II promoter (BP)	0.00027084	Nrarp,Hey2,Notch1,Pou4f2,Drap1,Fgfr2,Hnf1a,Nfx1,Pkia,Tbl1xr1,Klf4,Sik1,Cops2,Wnt10b,Pitx2,Efna1,Calr,Glis2,Ahrr,Zfpm2,Tal1,Psen1,Ovol1,Mospd1,Sox2,Myocd,Ahr,Kdm2b,Ciita,Cux1
		response to drug (BP)	0.00312739	Rph3al,Il1b,Chuk,Adam17,Ikbkb,Slc1a2,Nppc,Gnpat,Srp14,Prkcd,Usp47,Gstt3,Lhcgr,Calr,Cyp2b1,Ptprm,Emx2,Hadh,Abcg8,Sod2,Tgfa,Abcd3,Fyn,Ss18,Nkx6-1,Dbh,Cdkn1b,Snx27
		protein phosphorylation (BP)	0.000366858	Prkcz,Acvr1,Chuk,Map4k3,Ikbkb,Gtf2h1,Dyrk1a,Cdc42bpb,Oxsr1,Prkcd,Sik1,Prkd3,Dyrk2,Map4k2,Smad2,Ros1,Hus1,Rps6ka2,Pdgfrb,Pdk4,Stradb,Fyn,Rps6ka5,Tgfbr1,Brd4,Lmtk2
		ion transport (BP)	0.00322511	Atp6v1e1,Cnga4,Kcna4,Tmem38b,Slc5a7,Slc22a23,Slc12a7,Slc6a15,Slc13a2,Slc17a6,Grin1,Clcn3,Cacnb2,Slc23a1,Atp5b,Slc39a13,SLC24A2,Kcnj8,Slco4a1,Panx2,Kcna6,Slc17a1,Grid2,Kcnv2,Cp
		proteolysis (BP)	0.0175418	Adam17,Tpp1,Adam23,Ece1,Usp49,Usp46,Usp47,Adamts15,Senp2,Ermp1,Mmp17,Tfrc,Pcsk9,Plau,Npepl1,Josd1,Psen1,Usp32,Rhbdf1,Usp25,Usp31,Usp8,Ncln,Mmp15,Dpp3
		cell cycle (BP)	0.000132293	Dusp1,Ccnf,Smpd3,Spast,Ccng1,Mapre3,Sik1,Zfyve26,Siah2,Pafah1b1,Dmtf1,Ralbp1,Rassf4,Cdkn2b,Ppp1cb,Cast,Chtf8,Klhl21,Ahr,Blcap,Arl8b,Spc25,Cdkn1b
		positive regulation of cell proliferation (BP)	0.0180044	Prkcz,Hipk1,Adam17,Notch1,Runx2,Fgfr2,Csf1,Ets1,Kitlg,Il6r,Wnt10b,Calr,Apln,Cckbr,S1pr1,Casr,Icmt,Tgfa,Pdgfrb,Myocd,Tgfbr1,Cdkn1b
		transmembrane transport (BP)	0.0256629	Cplx3,Cnga4,Kcna4,Slc5a7,Slc12a7,Slc13a2,Slc17a6,Clcn3,Slc16a7,Slc39a14,Slc24a3,Slc23a1,Aqp9,Slc39a13,SLC24A2,Abcd3,Kcna6,Slc17a1,Aqp4,Kcnv2,Slc25a44,Ucp3
		negative regulation of transcription, DNA-dependent (BP)	0.0399281	Mdfic,Pbxip1,Hey2,Gclc,Runx2,Fbxw11,Dnajb6,Tbl1xr1,Klf4,Cops2,Usp47,Smad2,Calr,Glis2,Ahrr,Prmt6,Zfpm2,Tcf7l1,Rps6ka5,Atxn1,Ciita,Cdkn1b
		intracellular signal transduction (BP)	0.00140459	Prkcz,Shc2,Arhgef3,Depdc1b,Dusp1,Cnih4,Plcl2,Sh2d2a,Adcy2,Cdc42bpb,Cspg4,Dcdc2,Prkcd,Prkd3,Smad2,Depdc5,Stac2,Psen1,Cit,Asb10,Pdzd8
		cell differentiation (BP)	0.0340687	C1galt1,Odf4,Cd24,Notch1,Spast,Klf4,Gadd45g,Cspg4,Vamp5,Slit2,Ntrk3,Ros1,Bmp3,Pafah1b1,Micalcl,Angpt2,Nkx6-1,Tgfbr1,Slc7a5
		response to hypoxia (BP)	0.00315604	Il1b,Cd24,Adam17,Nppc,Ece1,Ets1,Prkcd,Tfrc,Plau,Crp,Cat,Sod2,Angpt2,Sdc2,Tlr4,Tgfbr1,Cdkn1b,Ucp3
		angiogenesis (BP)	3.3917e-05	C1galt1,Prkx,Fgfr2,Cspg4,Meox2,Efna1,Plau,S1pr1,Atp5b,Fn1,Gpi,Tal1,Tgfa,Rtn4,Angpt2,Meis1,Serpine1
		heart development (BP)	0.000937127	Acvr1,Nfatc3,Hey2,Notch1,Ece1,Gys1,Rb1cc1,Pitx2,Smad2,Zfpm2,Gab1,Rps6ka2,Psen1,Sod2,Kcnj8,Myocd,Tgfbr1
		regulation of transcription from RNA polymerase II promoter (BP)	0.00186472	Notch1,Hnf1a,Ets1,Klf4,Wnt10b,Med4,Pitx2,Tceb3,Trak2,Tal1,Sod2,Sox2,Txk,Myocd,Ahr,Nkx6-1,Meis1
		small GTPase mediated signal transduction (BP)	0.00526439	Rab27a,Arf1,Rab5b,Rab35,Rem2,Rab34,Rab6a,Rnd3,Vav2,Ralbp1,Mras,Arhgap1,Arhgef18,Arl8b,Arf3
		nervous system development (BP)	0.024903	Tpp1,Pou4f2,Slc1a2,Gap43,Spast,Dyrk1a,Dcdc2,Slit2,Dll1,Ntrk3,Cntn4,Pafah1b1,Rtn4,Slc7a5,Snx27
		intracellular protein transport (BP)	0.00847961	Rph3al,Ipo7,Kpna1,Stam,Cltc,Ipo4,Kpnb1,Arfip1,Mal,Timm23,Bcap29,Tom1l2,RGD1559672,Ap3m1
		aging (BP)	0.0104797	Il1b,Prkcd,Cyp2b2,Tfrc,Cat,Sod2,Lrp1,Rtn4,Cast,F3,Cp,Cnr1,Tgfbr1,Ucp3
		brain development (BP)	0.0362279	Ccng1,Pfkfb3,Pitx2,S1pr1,Slit2,Slc23a1,Cntn4,Pafah1b1,Emx2,Nnat,Psen1,Synj1,Cast,Pygo2
		in utero embryonic development (BP)	0.0400886	Acvr1,Notch1,Fgfr2,Cul3,Pitx2,Smad2,Slit2,Zfpm2,Wnt9b,Icmt,Pdgfrb,Tgfbr1,Dusp3,Pygo2
		ubiquitin-dependent protein catabolic process (BP)	0.00176132	Skp1,Ube2n,Usp49,Usp46,Usp47,Siah2,Uba6,Ube2d3,Usp32,Usp25,Ube2g1,Usp31,Usp8
		lipid metabolic process (BP)	0.0118485	Hsd17b4,Srd5a3,Lipi,Gpcpd1,Plcl2,Wnt10b,Atp5b,Acsl4,Hadh,Gdpd2,Acly,Lipa,Sgms1
		cell proliferation (BP)	0.0176906	Ptges3,Foxn1,Sh2d2a,Csf1,Cspg4,Appl2,Cops2,Ros1,Rasgrf1,Lrp1,Rhbdf1,Lipa,Nkx6-1
		neuron differentiation (BP)	0.0017696	Hipk1,Notch1,Pou4f2,Cops2,Pitx2,Efna1,Pcsk9,S1pr1,Emx2,Nnat,Tal1,Psen1
		lung development (BP)	0.00487897	Notch1,Fgfr2,Pitx2,Smad2,Zfpm2,Slc23a1,Eif4e,Lipa,Cp,Tgfbr1,Cux1,Spry2
		response to oxidative stress (BP)	0.00616763	Gclc,Hnf1a,Oxsr1,Prkcd,Ndufa6,Mtf1,Cat,Gab1,Psen1,Sod2,Tlr4,Epx
		protein ubiquitination (BP)	0.00616763	March2,Skp1,Fbxw11,Ube2n,Ccnf,Rnf111,Cul3,Siah2,Uba6,Ube2d3,Klhl21,Ube2g1
		protein autophosphorylation (BP)	0.0254527	Prkx,Fgfr2,Dyrk1a,Prkcd,Sik1,Ntrk3,Pdgfrb,Fyn,Txk,Tgfbr1,Eef2k,Lmtk2
		actin cytoskeleton organization (BP)	0.00799282	Enah,Cdc42bpb,Dlc1,Tmsb10,Coro6,Pafah1b1,Elmo1,Xirp2,Cap1,Arhgef18,Coro1c
		cell migration (BP)	0.00799282	Prkcz,Cd24,Cdc42bpb,Cul3,Abi2,Efna1,Vav2,Pafah1b1,Pdgfrb,Cdh2,Rhbdf1
		response to estradiol stimulus (BP)	0.0352209	Dusp1,Il1b,Ets1,Calr,Ncoa1,Pdgfrb,F3,Ahr,Dbh,Mmp15,Cdkn1b
		Wnt receptor signaling pathway (BP)	0.010615	Apc2,Cxxc4,Cul3,Senp2,Wnt10b,Wnt2b,Pitx2,Lrp6,Wnt9b,Pygo2
		memory (BP)	0.000839657	Jph3,Il1b,Nqo2,Grin1,Itga5,Psen1,SLC24A2,Cnr1,Dbh
		positive regulation of peptidyl-tyrosine phosphorylation (BP)	0.00788001	Mlst8,Cd24,Kitlg,Il6r,Cspg4,Efna1,Itga5,Tlr4,Ehd4
		forebrain development (BP)	0.0104238	Frs2,Notch1,Dlc1,Lrp6,Emx2,Psen1,Sox2,Fyn,Kdm2b
		intracellular protein kinase cascade (BP)	0.0119264	Map4k3,Oxsr1,Sik1,Map4k2,Dok1,Prkag2,Pdgfrb,Ss18,Rps6ka5
		response to insulin stimulus (BP)	0.0147514	Irs1,Cyp2b1,Cckbr,Hadh,Egr2,Ogt,Max,Tlr4,Ucp3
		sensory perception of sound (BP)	0.0171349	Col2a1,Pou4f2,Fbxo11,Sod2,Sox2,Atp6v1b1,Aqp4,Cdkn1b,Spry2
		mitosis (BP)	0.0253481	Ccnf,Ccng1,Cltc,Mapre3,Pafah1b1,Ralbp1,Klhl21,Arl8b,Spc25
		transcription from RNA polymerase II promoter (BP)	0.0254265	Tbp,Gtf2h1,Hnf1a,Ets1,Klf4,Med4,Egr2,Ahr,Nkx6-1
		kidney development (BP)	0.0286808	C1galt1,Pcsk9,Wnt9b,Lrp4,Ovol1,Pdgfrb,Kcnj8,Tgfbr1,Pygo2
		negative regulation of neuron apoptosis (BP)	0.0308043	Gclc,Six4,Grin1,Ube2v2,Gpi,Psen1,Sod2,Tgfa,Kdm2b
		liver development (BP)	0.0356267	Notch1,Hnf1a,Rb1cc1,Pcsk9,Sod2,Icmt,Cast,Ahr,Cp
		sodium ion transport (BP)	0.0377412	Slc5a7,Slc12a7,Slc6a15,Slc13a2,Slc17a6,Slc24a3,Slc23a1,SLC24A2,Slc17a1
		positive regulation of cell migration (BP)	0.048049	Irs1,Adam17,Cbll1,Csf1,Ets1,S1pr1,Myo1f,Itga5,Pdgfrb
		cell fate commitment (BP)	0.00182039	Hey2,Notch1,Gap43,Fgfr2,Smad2,Tal1,Sox2,Spry2
		learning or memory (BP)	0.00211231	Il1b,Abi2,Grin1,Pafah1b1,Gpi,Psen1,Egr2,Cnr1
		cell-cell signaling (BP)	0.00613472	Cd24,Fgfr2,Dll1,Gjd2,Dlgap5,Panx2,Panx1,Cxcl13
		negative regulation of neuron differentiation (BP)	0.00703766	Cd24,Notch1,Calr,Dll1,Cntn4,Rtn4,Sox2,Meis1
		palate development (BP)	0.0112654	Col2a1,Csrnp1,Meox2,Smad2,Lrp6,Wnt9b,Tgfbr1,Pygo2
		response to retinoic acid (BP)	0.0148872	Dusp1,Klf4,Tfrc,Ncoa1,Synj1,Pdgfrb,Sox2,Trim16
		positive regulation of NF-kappaB transcription factor activity (BP)	0.0240338	Prkcz,Il1b,Ikbkb,Ube2n,Il6r,Cat,Rps6ka5,Tlr4
		post-embryonic development (BP)	0.0402563	Nppc,Fgfr2,Csrnp1,Smad2,Psen1,Sod2,Tgfbr1,Pygo2
		regulation of gene expression (BP)	0.0402563	Irs1,Col2a1,Hey2,Notch1,Emx2,Sox2,Ahr,Tgfbr1
		insulin secretion (BP)	0.00217602	Cplx3,Irs1,Rims2,Hnf1a,Smad2,Fam3b,Cyb5r4
		skeletal system morphogenesis (BP)	0.00624307	Col2a1,Runx2,Csrnp1,Lrp6,Psen1,Pdgfrb,Tgfbr1
		positive regulation of catalytic activity (BP)	0.00683804	Sec14l2,Prkcd,Plaa,Wnt9b,Noxo1,Psen1,Ogt
		negative regulation of epithelial cell proliferation (BP)	0.0115104	Fgfr2,Wnt10b,Lrp6,Cdkn2b,Sox2,Mtss1,Cdkn1b
		exocytosis (BP)	0.0115104	Rph3al,Rab27a,Rims2,Exoc3,Exoc2,Anxa4,Lin7c
		cerebral cortex development (BP)	0.0115104	Grin1,Lrp6,Pafah1b1,Emx2,Psen1,Sox2,Bbs4
		response to activity (BP)	0.0128574	Tph2,Hadh,Sod2,Rtn4,Angpt2,Tlr4,Ucp3
		inner ear development (BP)	0.0255087	Col2a1,Bmper,Cytl1,Dll1,Pdgfrb,Sox2,Cdkn1b
		activation of MAPK activity (BP)	0.0310842	Il1b,Frs2,Cspg4,Efna1,Gab1,Tgfa,Tlr4
		negative regulation of canonical Wnt receptor signaling pathway (BP)	0.0401103	Apc2,Notch1,Bicc1,Siah2,Lrp4,Cdh2,Sox2
		chondrocyte differentiation (BP)	0.00598383	Col2a1,Creb3l2,Runx2,Wnt10b,Wnt2b,Cytl1
		calcium ion transmembrane transport (BP)	0.00689129	Grin1,Slc24a3,Gpm6a,Psen1,Atp2a2,Panx1
		patterning of blood vessels (BP)	0.00770079	Acvr1,Nrarp,Nfatc3,Pitx2,Sema5a,Ahr
		transmembrane receptor protein tyrosine kinase signaling pathway (BP)	0.0116222	Irs1,Frs2,Stap1,Cspg4,Dok1,Ntrk3
		negative regulation of Wnt receptor signaling pathway (BP)	0.0192625	Tax1bp3,Cxxc4,Lrp6,Lrp4,Lrp1,Sox2
		cytokinesis (BP)	0.0250676	Incenp,Rab35,Cul3,Zfyve26,Cit,Klhl21
		negative regulation of protein kinase activity (BP)	0.0265058	Gadd45a,Pkia,Gadd45g,Prkag2,Lrp6,Psen1
		Notch signaling pathway (BP)	0.0481291	Adam17,Hey2,Notch1,Sel1l,Dll1,Psen1
		cell morphogenesis (BP)	0.0499316	Cul3,Cap1,Stradb,Ss18,Lipa,Ahr
		negative regulation of cysteine-type endopeptidase activity involved in apoptotic process (BP)	0.0499316	Dnajb6,Klf4,Usp47,Siah2,Gpi,Rps6ka3
		regulation of ossification (BP)	0.00275918	Acvr1,Runx2,Csf1,Lrp6,Egr2
		positive regulation of transforming growth factor beta receptor signaling pathway (BP)	0.00699537	Adam17,Rnf111,Ing2,Cdkn2b,Myocd
		autophagic vacuole assembly (BP)	0.00699537	Rb1cc1,Atg14,Wipi2,Psen1,Atg12
		embryonic cranial skeleton morphogenesis (BP)	0.0114718	Six4,Runx2,Smad2,Wnt9b,Tgfbr1
		regulation of actin cytoskeleton organization (BP)	0.0157505	Mlst8,Dlc1,Myo1f,Lrp1,Pdgfrb
		blood vessel morphogenesis (BP)	0.0157505	Plau,Cdh2,Angpt2,Ahr,Meis1
		regulation of signal transduction (BP)	0.0213332	Ptpn1,Spry4,Cdc42se2,Ncln,Spry2
		response to hyperoxia (BP)	0.0251218	Plau,Cat,Sod2,Pdgfrb,Serpine1
		branching morphogenesis of a tube (BP)	0.028718	Notch1,Slit2,Wnt9b,Sema5a,Spry2
		protein hexamerization (BP)	0.000811166	Peo1,Spast,Panx2,Panx1
		regulation of receptor activity (BP)	0.011309	Pcsk9,Plau,Agrn,Serpine1
		sodium ion export (BP)	0.0214253	Slc1a2,Slc6a15,Slc24a3,Slc23a1
		regulation of endocytosis (BP)	0.025821	Rab5b,Dyrk1a,Ptpn1,Ehd4
		protein export from nucleus (BP)	0.0282603	Calr,Stradb,Egr2,Ahcyl1
		cellular response to organic substance (BP)	0.032728	Il1b,Wnt10b,Calr,Egr2
		cellular response to lithium ion (BP)	0.0386845	Nfatc3,Calr,Tph2,Cdkn1b
		motor axon guidance (BP)	0.0432197	Mycbp2,Slit2,Alcam,Egr2
		negative regulation of phosphorylation (BP)	0.0432197	Pkia,Cdkn2b,Atxn1,Cdkn1b
		negative regulation of insulin receptor signaling pathway (BP)	0.0432197	Prkcz,Irs1,Il1b,Prkcd
		regulation of neuronal synaptic plasticity (BP)	0.0455496	Jph3,Grin1,Rasgrf1,Egr2
		negative regulation of ERK1 and ERK2 cascade (BP)	0.0455496	Klf4,Tlr4,Dusp3,Spry2
		positive regulation of DNA binding (BP)	0.0455496	Pitx2,Myocd,Tlr4,Brd4
		positive regulation of glial cell differentiation (BP)	0.0115725	Notch1,Rtn4,Nkx6-1
		choline transport (BP)	0.0115725	Slc5a7,Psen1,Slc22a2
		regulation of protein kinase A signaling cascade (BP)	0.0179544	Akap7,Akap1,Akap6
		cell motility (BP)	0.025128	Adam17,Ets1,Tgfbr1
		proline transport (BP)	0.025128	Slc6a15,Slc1a4,Slc36a4
		protein targeting to Golgi (BP)	0.025128	Rab6a,Golga1,Pacs1
		estrous cycle phase (BP)	0.0315218	Ets1,Cckbr,Ncoa1
		kidney morphogenesis (BP)	0.0315218	Prkx,Wnt9b,Ahr
		positive regulation of epithelial cell differentiation (BP)	0.0315218	Wnt10b,Cdkn2b,Sox2
		cerebral cortex cell migration (BP)	0.0315218	Pex5,Lrp6,Psen1
		positive regulation of protein sumoylation (BP)	0.0399744	Ahrr,Tollip,Pias3
		negative regulation of axonogenesis (BP)	0.0399744	Cspg4,Psen1,Rtn4
		generation of neurons (BP)	0.0399744	Six4,Lrp6,Tal1
		epidermis morphogenesis (BP)	0.0455632	Fgfr2,Klf4,Wnt10a
		skeletal muscle contraction (BP)	0.0455632	Chuk,Ikbkb,Tlr4
		regulation of synaptic transmission, glutamatergic (BP)	0.0455632	Grm2,Psen1,Cnr1
		positive regulation of ATPase activity (BP)	0.0455632	Dnajb6,Rab6a,Casr
		positive regulation of G2/M transition of mitotic cell cycle (BP)	0.0241468	Wnt10b,Brd4
		response to high density lipoprotein particle stimulus (BP)	0.0241468	Adam17,Abcg1
		DNA double-strand break processing (BP)	0.0241468	Ube2n,Ube2v2
		endocardial cushion to mesenchymal transition involved in heart valve formation (BP)	0.0241468	Hey2,Efna1
		atrioventricular valve development (BP)	0.0241468	Hey2,Pitx2
		somite specification (BP)	0.0456698	Meox2,Dll1
		transferrin transport (BP)	0.0456698	Cltc,Lmtk2
		chondroitin sulfate proteoglycan biosynthetic process (BP)	0.0456698	Cytl1,Csgalnact2
		selenocysteine incorporation (BP)	0.0456698	RGD1562963,Eefsec
		glomerulus morphogenesis (BP)	0.0456698	Ahr,Mtss1
		regulation of protein processing (BP)	0.0456698	Rps6ka2,Inpp5b
		anaphase (BP)	0.0456698	Cul3,Klhl21
		regulation of myotube differentiation (BP)	0.0456698	Sik1,Rbm24
		glycosphingolipid biosynthetic process (BP)	0.0456698	B4galt6,Ugt8
		regulation of skeletal muscle tissue development (BP)	0.0456698	Acvr1,Wnt10b
		negative regulation of stress fiber assembly (BP)	0.0456698	Dlc1,S1pr1
		negative regulation of protein import into nucleus (BP)	0.0456698	Mdfic,Pkia
		blood vessel endothelial cell proliferation involved in sprouting angiogenesis (BP)	0.0456698	Nrarp,Bmper
miR-191a-5p	KEGG	Pathways in cancer	1.90241e-05	Mecom,Igf1,Tgfb3,Wnt10b,Smad2,Jak1,Fadd,Mitf,Csf3r,Pdgfa,Wnt9b,Wnt8b,Lamc2,Stat3,Col4a1,Wnt6,Wnt3,Akt2,Plcg1,Prkcg,Mtor,Casp8,Max,Rela,Rhoc,Fgfr3,Crk
		MAPK signaling pathway	2.51678e-05	Pla2g2c,Mecom,Cacnb3,Tgfb3,Elk4,Mapk13,Pdgfa,Mapk14,Dusp9,Map3k2,Akt2,Prkcg,Map3k4,Map3k12,Map4k4,Ptpn7,Max,Rela,Fgfr3,Flnb,Mras,Daxx,Rps6ka2,Cacna2d1,Crk
		Endocytosis	0.000462593	Smap2,Tgfb3,Rab7a,Prkci,Smad2,Rab31,Rab4a,Pld2,Pld1,Arfgap2,Agap2,Psd,Rab11fip4,Rhoc,Fgfr3,Ldlrap1,Wwp1,Adrbk1,Pip5k1a
		Focal adhesion	0.0007098	Igf1,Pak4,Col6a1,Ibsp,Col6a2,Pdgfa,Lamc2,Reln,Col4a1,Dock1,Akt2,Prkcg,Pak7,Rhoc,Flnb,Vav3,Crk
		Neuroactive ligand-receptor interaction	0.0105821	Adora3,Ghrhr,Tbxa2r,Gabrr2,Sstr3,Ptgir,Grm1,Nr3c1,F2rl1,Chrnb2,P2rx5,Grin2c,Lep,Aplnr,Sstr2,Gabbr2,Gabbr1
		Tuberculosis	0.0006381	Tgfb3,Rab7a,Jak1,Fadd,Mapk13,Mapk14,Itgb2,Nfyb,Akt2,Casp8,Rela,Syk,Rhoc,Ripk2,Pla2r1,Rfx5
		Wnt signaling pathway	0.00123077	Wnt10b,Smad2,Ppp2r1b,Wnt9b,Wnt8b,Sfrp2,Wnt6,Wnt3,Prkcg,Cxxc4,Tbl1xr1,Rhoc,Csnk2a1,Fosl1
		Alzheimer's disease	0.00396238	App,Atf6,Fadd,Adam10,Uqcrc1,Lrp1,Eif2ak3,Sdhd,Ndufs4,Grin2c,Casp8,Aph1a,Adam17,Atp2a2
		Regulation of actin cytoskeleton	0.0108613	Pak4,Pdgfa,Itgb2,Dock1,Pak7,Arhgef7,Myh10,Ssh3,Rhoc,Fgfr3,Vav3,Mras,Crk,Pip5k1a
		Tight junction	0.000581556	Tjp1,Prkci,Ppp2r1b,Cldn2,Akt2,Prkcg,Myh10,Cldn6,Rhoc,Csnk2a1,Cttn,Mras,Cldn19
		Neurotrophin signaling pathway	0.00075777	Gab1,Nfkbie,Ngfr,Mapk13,Mapk14,Akt2,Plcg1,Rela,Rhoc,Ripk2,Ywhag,Rps6ka2,Crk
		Glutamatergic synapse	0.000766207	Pla2g2c,Homer2,Adcy5,Pld2,Grm1,Pld1,Slc38a2,Prkcg,Grin2c,Slc1a2,Dlgap1,Slc1a3,Adrbk1
		Glycerophospholipid metabolism	0.000206437	Pla2g2c,Lpcat4,Etnk1,Cds1,Pld2,Pld1,Dgkd,Mboat2,Pcyt1a,Pla2g15,Agpat3,Ppap2b
		Leukocyte transendothelial migration	0.000791744	Cldn2,Mapk13,Mapk14,Ctnnd1,Vcam1,Itgb2,Plcg1,Prkcg,Cldn6,Rhoc,Vav3,Cldn19
		T cell receptor signaling pathway	0.000986991	Pak4,Nfkbie,Mapk13,Mapk14,Cd4,Akt2,Plcg1,Pak7,Rela,Rhoc,Vav3,Ptprc
		Hepatitis C	0.00211932	Ppp2r1b,Jak1,Cldn2,Mapk13,Mapk14,Stat3,Eif2ak3,Akt2,Cldn6,Rela,Irf9,Cldn19
		Cell adhesion molecules (CAMs)	0.00713078	Cldn2,Vcam1,Itgb2,Cd4,Sdc4,Cd80,Cldn6,Cdh2,Cldn19,Ptprc,Ncam1,Nrcam
		Fc gamma R-mediated phagocytosis	0.000603818	Pld2,Pld1,Akt2,Plcg1,Prkcg,Syk,Vav3,Ptprc,Ppap2b,Crk,Pip5k1a
		Insulin signaling pathway	0.0073668	Prkci,Flot2,Akt2,Ppp1r3b,Mtor,Rhoq,Ppp1r3d,Insr,Prkab2,Ppp1r3a,Crk
		Ubiquitin mediated proteolysis	0.00888581	Ube2b,Rhobtb2,Ube2e2,Uba6,Ddb1,Ube2k,Ube4a,Rhobtb1,Cul3,Wwp1,Aire
		Lysosome	0.00920695	Gnptg,Arsb,Ap1s1,Gm2a,Sumf1,Slc11a2,Ap3m2,Gga2,Gga3,Pla2g15
		Toxoplasmosis	0.0136277	Pla2g2c,Tgfb3,Jak1,Mapk13,Mapk14,Lamc2,Stat3,Akt2,Casp8,Rela
		ECM-receptor interaction	0.00199888	Sv2a,Col6a1,Ibsp,Col6a2,Lamc2,Reln,Sdc4,Col4a1,Gp1ba
		Phosphatidylinositol signaling system	0.00266264	Synj1,Cds1,Plcg1,Prkcg,Plcd1,Synj2,Dgkd,Ocrl,Pip5k1a
		TGF-beta signaling pathway	0.00472591	Tgfb3,Smad2,Ppp2r1b,Bmp7,Inhbc,Gdf6,MGC112830,Smad1,Rhoc
		Toll-like receptor signaling pathway	0.00863796	Fadd,Mapk13,Mapk14,Cd80,Akt2,Tlr5,Casp8,Rela,Tollip
		Chagas disease (American trypanosomiasis)	0.0103747	Tgfb3,Smad2,Ppp2r1b,Fadd,Mapk13,Mapk14,Akt2,Casp8,Rela
		Osteoclast differentiation	0.0182323	Jak1,Mitf,Mapk13,Mapk14,Akt2,Rela,Syk,Irf9,Fosl1
		Adipocytokine signaling pathway	0.00627857	Nfkbie,Stat3,Adipor1,Akt2,Lep,Mtor,Rela,Prkab2
		Renal cell carcinoma	0.00687422	Pak4,Tgfb3,Gab1,Pdgfa,Ets1,Akt2,Pak7,Crk
		Fc epsilon RI signaling pathway	0.0105203	Pla2g2c,Mapk13,Mapk14,Akt2,Plcg1,Prkcg,Syk,Vav3
		ErbB signaling pathway	0.0161382	Pak4,Gab1,Akt2,Plcg1,Prkcg,Mtor,Pak7,Crk
		Melanogenesis	0.0238993	Wnt10b,Mitf,Adcy5,Wnt9b,Wnt8b,Wnt6,Wnt3,Prkcg
		GnRH signaling pathway	0.0286464	Pla2g2c,Adcy5,Mapk13,Mapk14,Pld2,Map3k2,Pld1,Map3k4
		Amoebiasis	0.0318978	Tgfb3,Rab7a,Itgb2,Lamc2,Serpinb2,Col4a1,Prkcg,Rela
		Hedgehog signaling pathway	0.00706102	Wnt10b,Bmp7,Wnt9b,Wnt8b,Wnt6,Wnt3,Zic2
		Inositol phosphate metabolism	0.00714837	Synj1,Ipmk,Plcg1,Plcd1,Synj2,Ocrl,Pip5k1a
		Pancreatic cancer	0.0149703	Tgfb3,Smad2,Jak1,Stat3,Pld1,Akt2,Rela
		Gap junction	0.0433235	Tjp1,Tubb5,Adcy5,Pdgfa,Grm1,Map3k2,Prkcg
		Ether lipid metabolism	0.00472193	Pla2g2c,Enpp6,Lpcat4,Pld2,Pld1,Ppap2b
		Glioma	0.0327699	Igf1,Pdgfa,Akt2,Plcg1,Prkcg,Mtor
		Leishmaniasis	0.0425758	Tgfb3,Jak1,Mapk13,Mapk14,Itgb2,Rela
		Adherens junction	0.0485993	Tjp1,Smad2,Ctnnd1,Insr,Rhoc,Csnk2a1
		Pyruvate metabolism	0.0148172	Ldha,Pc,Ldhc,Aldh3a2,Me1
		Primary immunodeficiency	0.0148172	Cd4,Rag2,Ptprc,Rfx5,Aire
		mTOR signaling pathway	0.0473528	Igf1,Cab39,Akt2,Mtor,Rps6ka2
		Glycerolipid metabolism	0.0473528	Aldh3a2,Dgkd,Mboat2,Agpat3,Ppap2b
		Malaria	0.0487748	Tgfb3,Vcam1,Itgb2,Sdc4,Lrp1
		NOD-like receptor signaling pathway	0.0487748	Mapk13,Mapk14,Casp8,Rela,Ripk2
		Pentose phosphate pathway	0.0341475	Tktl1,Tkt,Prps1,Taldo1
		Glycosaminoglycan degradation	0.0467361	Arsb,Hyal4,Hyal5
		Caffeine metabolism	0.0479578	Cyp2a1,Uox
	GO	regulation of transcription, DNA-dependent (BP)	8.73821e-05	LOC691135,Dmrta1,Abt1,Zbtb24,Adar,Nr1i3,Mitf,Rfx5,Thrap3,Cxxc1,Lin54,Lrrfip1,Zfp84,Litaf,Zfp275,Prdm2,Ybx1-ps3,Rfx7,Egr1,Taf5,Suv420h1,Acvrl1,Csnk2a1,Zfp217,Srebf2,Plag1,Zfp26,Myf5,Per3,Pogk,Nfyb,Zfp398,Klf12,Smad1,Ube2l3,Zfp219,Max,Stat3,Atf3,Zfp9,Daxx,Insr,Aire,Elk3,Nkx2-6,Nr3c1
		positive regulation of transcription from RNA polymerase II promoter (BP)	1.15157e-05	Mapk14,Sfrp2,Tef,Ablim3,Notch1,Cbfa2t2,Mitf,App,Atf1,Sall1,Thrap3,Igf1,Akt2,Meis2,Ets1,Tbl1xr1,Ybx1-ps3,Egr1,Rhoq,Rela,Wnt10b,Rora,Smad2,Gata2,Srebf2,Bmp7,Mecom,Myf5,Zfpm2,Agap2,F2rl1,Zic3,Nr5a2,Fhod1,Tal1,Klf12,Pbx2,Smad1,Tgfb3,Stat3,Fadd,Aire,Nr3c1,Stk16
		positive regulation of transcription, DNA-dependent (BP)	1.01259e-05	Notch1,Mitf,Gdf6,Sall1,Thrap3,Cxxc1,Igf1,MGC112830,Ndp,Zfp36,Ets1,Mapre3,Tbl1xr1,Egr1,Acvrl1,Rela,Nsd1,Zic2,Smad2,Srebf2,Bmp7,Mecom,Trerf1,Zfpm2,Zic3,Nr5a2,Tal1,Wnt6,Nfyb,Ing5,Tgfb3,Foxj2,Mllt11,Map3k2,Stat3,Esrrg,Trim16,Aire
		protein phosphorylation (BP)	1.4195e-05	Mtor,Mapk13,Mapk14,App,Eif2ak3,Atm,Akt2,Dguok,Cdc42bpb,Syk,Oxsr1,Prkcg,Acvrl1,Csnk2a1,Smad2,Adam10,Map3k12,Prkci,Rps6ka2,Aak1,Rho,Adrbk1,Smad1,Tesk2,Sgk1,Mertk,Map3k2,Insr,Lmtk2,Stk16
		response to drug (BP)	0.00263442	Car4,Sfrp2,Tjp1,Adam17,Reln,Slc1a3,Slc1a2,Slc22a12,Anxa1,Ube2b,Egr1,Aqp1,Rela,Pdgfa,Srebf2,Ldha,Tbxa2r,Abcg8,Srp54a,Fosl1,Igfbp2,Smad1,Gad1,Xrcc1,Stat3,Pam,Vav3,Srd5a1,Snx27
		multicellular organismal development (BP)	0.00405875	Dlx1,Dixdc1,Reln,Notch1,Mitf,Gap43,Mtl5,Ndrg4,Akt2,Dkk3,Cspg4,Pdgfa,Wnt10b,Spry4,Eya3,Siah2,Rere,Tshz3,Wipf3,Slit2,Ndel1,Wnt9b,Wnt8b,Wnt3,Wnt6,Igfbp2,Cfdp1,Ngfr
		signal transduction (BP)	0.00724233	Grb7,Grasp,Grin2c,Plcg1,RGD1562987,Litaf,Il1rl2,Anxa1,Zfand6,Arhgap26,Acvrl1,Chrnb2,Nkiras1,Pkig,Rhpn1,Ocrl,Rhoc,Gab1,Tollip,Mras,Igfbp2,Cant1,Fadd,Ngfr,Smoc2,Ghrhr,Snx27,Ywhag
		cell adhesion (BP)	0.000111937	Ibsp,Cdh13,Gp1ba,Adam17,Maea,Reln,Itgb2,App,Cd99l2,Flot2,Fat4,Cd4,Hapln3,Sdc4,Ncam1,Ppap2b,Cercam,Hapln4,Nrcam,Otog,Cdh2,Spon1,Ctnnd1,Psme3,Cfdp1,Vcam1
		negative regulation of transcription from RNA polymerase II promoter (BP)	0.00774469	Dlx1,Msx3,Hey2,Notch1,Rfx5,Foxp4,Sall1,Zfp36,Pkia,Tbl1xr1,Ybx1-ps3,Egr1,Wnt10b,Lep,Pkig,Gata2,Zfpm2,Per3,Bcl6b,Tal1,Tsc22d3,Klf12,E4f1,Kdm2b,Fgfr3
		in utero embryonic development (BP)	9.69551e-06	Rpgrip1l,Xrcc4,Notch1,Myh10,Plcg1,Man2a1,Cul3,Cubn,Ybx1-ps3,Ube2b,Acvrl1,Kif3a,Smad2,Adam10,Tshz3,Ift88,Mecom,Slit2,Zfpm2,Wnt9b,Ell,Tgfb3,Gad1,Maff
		negative regulation of transcription, DNA-dependent (BP)	0.0162954	Zfp263,Sfrp2,Hey2,Brms1,Nr1i3,Cbfa2t2,Sall1,Dkk3,Tbl1xr1,Rela,Zfp217,Zic2,Smad2,Wwp1,Bmp7,Tshz3,Mecom,Zfpm2,Crebzf,Zfp219,Pex14,Atf3,Daxx,Elk3
		positive regulation of apoptotic process (BP)	7.11915e-05	Sfrp2,Notch1,Melk,Atm,Anxa1,Eef1e1,Wnt10b,Arhgef7,Bmp7,Slit2,Ldha,Uaca,Rps6ka2,Ppp2r4,Ptprc,S100b,Fosl1,Tgfb3,Mllt11,Fadd,Ngfr,Fgfr3,Ripk2
		positive regulation of cell proliferation (BP)	0.0214126	Sfrp2,Adam17,Rtkn2,Notch1,Igf1,Ets1,Ybx1-ps3,Sp6,Rela,Pdgfa,Wnt10b,Lep,Adam10,Epha1,S100b,Wnt3,Fntb,Atf3,Insr,Nkx2-6,Ghrhr,Fgfr3
		ion transport (BP)	0.0234113	Slc23a2,Kcnk15,Tmem38b,Slc38a2,Kcnc1,Slc22a12,P2rx5,Trpv5,Slc11a2,Slc6a8,Gabrr2,Kcnv1,Cacna2d1,Gabrr3,Kcnv2,Slc5a5,Scn4b,Slc39a6,Trpc3,Atp6v0e1,Cacnb3,Scn9a
		spermatogenesis (BP)	0.00292546	Sstr2,Nanos3,Rgs2,Sstr3,Phc2,Notch1,Cd55,Mtl5,Ube2b,Srebf2,Wipf3,Gamt,Usp42,Sstr1,Tesk2,Tdrd1,Mertk,Kdm2b,Insl6,Tdrd6
		intracellular signal transduction (BP)	0.003692	Dgkd,Depdc1b,Wsb2,Plcg1,Cdc42bpb,Cspg4,Syk,Prkcg,Lep,Arhgef7,Smad2,Depdc5,Prkci,Cnih2,Dclk2,Plekhm1,Plcd1,Tesk2,Adcy5,Vav3
		negative regulation of apoptotic process (BP)	0.0231671	Asns,Sfrp2,Adar,Notch1,Mitf,Atm,Akt2,Anxa1,Ybx1-ps3,Ube2b,Cx3cl1,Aqp1,Rela,Lep,Siah2,Agap2,Sgk1,Nkx2-6,G2e3,Fgfr3
		transport (BP)	0.00803049	Slc25a26,Slc14a1,Ndufs4,Akt2,Uqcrc1,Osbp2,Nxt2,Osbpl7,Fyco1,Ndel1,Sdhd,Dynll2,Cyb5b,Slc27a1,Abcg8,Apoa5,Ankh,Nup93,Slc25a28
		negative regulation of cell proliferation (BP)	0.0115897	Cdh13,Sfrp2,Serpine2,Rnf139,Igf1,Eef1e1,Acvrl1,Smad2,Fktn,Bmp7,Slit2,Rps6ka2,Gabbr1,Fosl1,Ing5,Smad1,Tgfb3,Fntb,Fgfr3
		apoptotic process (BP)	0.0266727	Sfrp2,Rnf152,Pak7,Brms1,Eif2ak3,Casp8,Melk,Atm,Litaf,Siah2,Smndc1,Ciapin1,Parm1,Tesk2,Gad1,Blcap,Insl6,Fadd,Daxx
		protein autophosphorylation (BP)	0.000240166	Mtor,Mapk14,Eif2ak3,Clk1,Melk,Atm,Syk,Prkcg,Csnk2a1,Map3k12,Epha1,Aak1,Insr,Eef2k,Lmtk2,Fgfr3,Stk16
		response to hypoxia (BP)	0.00698504	Adam17,Slc2a8,Atm,Ets1,Ube2b,Cx3cl1,Chrnb2,Pdgfa,Slc11a2,Lep,Ldha,Pld2,Tgfb3,Xrcc1,Pam,Plod2,Vcam1
		cell cycle (BP)	0.0184197	RGD1564379,Rgs2,Dixdc1,Mapk13,Maea,Lin54,Mapre3,Anxa1,Csnk2a1,RGD1306730,Siah2,Katna1,Calm2,Erh,Blcap,Haus1,Cdc123
		metabolic process (BP)	0.0439033	Asns,Car4,Wdfy3,Chst10,Casp8,Hs3st6,Polg2,Poli,Cecr5,Dph5,Csrp2bp,Gcnt3,Lpcat4,Adam10,Gstm6l,Agpat3,Tgm2
		small GTPase mediated signal transduction (BP)	0.00297464	Arl11,Rhobtb1,Arl13a,Rab31,Rhobtb2,Rhoq,Arhgef7,Nkiras1,Rab4a,Agap2,Rhoc,Rab40c,Rab7a,Mras,Lrrk1,Vav3
		positive regulation of cell migration (BP)	8.47771e-05	Grb7,Cdh13,Adam17,Cbll1,Akt2,Ets1,Cx3cl1,Aqp1,Pdgfa,Adam10,Epha1,F2rl1,Pld1,Pld2,Insr
		heart development (BP)	0.00649762	Hey2,Notch1,Casp8,Foxp4,Sall1,Atm,Kif3a,Smad2,Zfpm2,Gab1,Rps6ka2,Adrbk1,Pam,Nkx2-6,Vcam1
		nervous system development (BP)	0.0452381	Serpine2,Slc1a2,Gap43,Igf1,Arhgef7,Zic2,Csrp1,Ift88,Gfra1,Slit2,Ndel1,Nav2,Prps1,Snx27
		regulation of cell proliferation (BP)	0.00553791	Sfrp2,Notch1,Mitf,Igf1,Anxa1,Csnk2a1,Anp32b,Mecom,Nr5a2,Tal1,Plcd1,Cfdp1,Nr3c1
		response to stress (BP)	0.0181128	Herpud1,Mapk13,Mapk14,Eif2ak3,Zfp36,Prkcg,Rela,Hspb7,Igfbp2,Sgk1,Psme3,Serpinh1
		intracellular protein transport (BP)	0.0411099	Ap3m2,Kif13a,Sytl4,Vamp1,Sec23b,Gga3,Stx16,Ston2,Stx6,Tom1l2,Tomm22,Ap1s1
		canonical Wnt receptor signaling pathway (BP)	0.00133661	Dixdc1,Ndp,Tbl1xr1,Ube2b,Wnt10b,Ppap2b,Ndel1,Wnt9b,Wnt8b,Wnt3,Wnt6
		positive regulation of I-kappaB kinase/NF-kappaB cascade (BP)	0.0225895	Casp8,RGD1562987,Litaf,Rela,F2rl1,Rhoc,S100b,Cant1,Fadd,Tgm2,Ripk2
		anti-apoptosis (BP)	0.0268056	Nanos3,Pak7,Adam17,Igf1,Rela,Ciapin1,Tsc22d3,Lhx4,Cfdp1,Nr3c1,Supv3l1
		response to estradiol stimulus (BP)	0.0377964	Casp8,Ets1,Prdm2,Anxa1,Pdgfa,Bmp7,Igfbp2,Stat3,Pam,Srd5a1,Insr
		peptidyl-serine phosphorylation (BP)	0.00063806	Mtor,Mapk14,Clk1,Atm,Map3k12,Tnks,Rps6ka2,Adrbk1,Sgk1,Lmtk2
		cellular response to insulin stimulus (BP)	0.00348259	Akt2,Ube2b,Egr1,Rhoq,Prkci,Akap1,Sgk1,Srd5a1,Insr,Ghrhr
		organ morphogenesis (BP)	0.00379678	Rela,Pdgfa,Bmp7,Ift88,Gamt,Tgm1,Ndst1,Lhx4,Tgfb3,Insr
		forebrain development (BP)	0.00412935	Sstr2,Dixdc1,Sstr3,Notch1,App,Mecom,Sstr1,Ndst1,Kdm2b,Fgfr3
		response to mechanical stimulus (BP)	0.0046926	Asns,Reln,Igf1,Meis2,Ets1,Mpo,Rela,Fosl1,Igfbp2,Acta1
		response to insulin stimulus (BP)	0.0059478	Mtor,Akt2,Egr1,Rela,Lep,Slc27a1,Max,Insr,Nr3c1,Ghrhr
		cell-cell adhesion (BP)	0.0059478	Cdh13,Fndc3a,Itgb2,Cbll1,Ppap2b,Slit2,Nrcam,Cdh2,Tcam1,Ctnnd1
		response to nutrient (BP)	0.0373941	Sfrp2,Cubn,Agl,Lep,Arsb,Ldha,Tbxa2r,Abcg8,Igfbp2,Vcam1
		angiogenesis (BP)	0.0483898	Mapk14,Tbx4,Casp8,Cspg4,Acvrl1,Pdgfa,Nrcam,Tal1,Plcd1,Elk3
		response to wounding (BP)	0.00446744	Serpine2,Slc1a3,Grin2c,Slc1a2,Ets1,Pdgfa,Fgfr1op2,Gfap,Ngfr
		negative regulation of canonical Wnt receptor signaling pathway (BP)	0.00565061	Sfrp2,Notch1,Scyl2,Dkk3,Egr1,Siah2,Acad11,Cdh2,Ctnnd1
		positive regulation of peptidyl-tyrosine phosphorylation (BP)	0.00823372	Mtor,Cd80,Igf1,Cd4,Cspg4,Syk,Ppap2b,Tnfrsf14,Fgfr3
		positive regulation of angiogenesis (BP)	0.00823372	Sfrp2,Itgb2,Plcg1,Ets1,Cx3cl1,Aqp1,Gata2,Epha1,Tbxa2r
		positive regulation of MAPK cascade (BP)	0.00897005	Igf1,Pdgfa,Lep,Gab1,Ptprc,Cdh2,Insr,Ngfr,Fgfr3
		wound healing (BP)	0.0280012	Serpinb2,Cx3cl1,Aqp1,Pdgfa,F13a1,Smad1,Tgfb3,Fntb,Elk3
		anterior/posterior pattern specification (BP)	0.0487097	Sfrp2,Kif3a,Smad2,Ift88,Zic3,Wnt9b,Wnt8b,Wnt3,Wnt6
		activation of MAPK activity (BP)	0.0106993	Grm1,Cspg4,Syk,Gab1,Ptprc,Tgfb3,Map3k2,Insr
		response to hormone stimulus (BP)	0.0491511	Reln,Anxa1,Agl,Aqp1,Srebf2,Apoa5,Insr,Me1
		neuromuscular process controlling balance (BP)	0.00592006	Slc1a3,Grin2c,Myh10,App,Gm2a,Adcy5,Pou4f3
		ureteric bud development (BP)	0.00631426	Sall1,Sdc4,Smad2,Bmp7,Tshz3,Slit2,Smad1
		response to antibiotic (BP)	0.00678504	Slc1a3,Casp8,Ets1,Jak1,Alpl,Cyb5r4,Psme3
		learning or memory (BP)	0.00777143	Gm2a,Prkcg,Egr1,Ncam1,Slc11a2,S100b,Lhx8
		positive regulation of fibroblast proliferation (BP)	0.00777143	Xrcc4,Ndufs4,Igf1,Aqp1,Pdgfa,Fntb,Ngfr
		multicellular organism growth (BP)	0.0215245	Slc1a2,Igf1,Plag1,Gad1,Psme3,Insl6,Bbs1
		inner ear development (BP)	0.0270417	Igf1,Pdgfa,Frem2,Gpr98,Tgfb3,Pou4f3,Fgfr3
		peptidyl-tyrosine phosphorylation (BP)	0.0314245	Reln,Clk1,Syk,Epha1,Jak1,Insr,Fgfr3
		response to hydrogen peroxide (BP)	0.0314245	Plcg1,Aptx,Rela,Ldha,Pld2,Adrbk1,Fosl1
		extracellular matrix organization (BP)	0.0488963	Ibsp,App,Reck,Myf5,Fbln1,Gfap,Smoc2
		peptidyl-threonine phosphorylation (BP)	0.00353962	Mtor,Clk1,Map3k12,Tnks,Adrbk1,Lmtk2
		positive regulation of glucose import (BP)	0.00571187	Slc1a2,Igf1,Akt2,Rhoq,Prkci,Insr
		branching morphogenesis of a tube (BP)	0.00764898	Notch1,Igf1,Bmp7,Slit2,Wnt9b,Wnt6
		receptor-mediated endocytosis (BP)	0.0233245	Cubn,Pla2r1,Ldlrap1,Pld2,Lrp1,Cttn
		cell fate commitment (BP)	0.0258487	Hey2,Notch1,Mitf,Gap43,Smad2,Tal1
		cellular response to hormone stimulus (BP)	0.0263725	Asns,Akt2,Slit2,Igfbp2,Stat3,Plod2
		neurotransmitter transport (BP)	0.0263725	Sv2a,Slc1a3,Slc1a2,Slc6a8,Trak2,Synj1
		proteasomal ubiquitin-dependent protein catabolic process (BP)	0.0376434	Ddb1,Cul3,Tbl1xr1,Ube2b,Wwp1,Fbxl3
		response to amino acid stimulus (BP)	0.0418301	Mtor,Asns,Reln,Slc1a2,Rela,Atp6v0e1
		transforming growth factor beta receptor signaling pathway (BP)	0.0418301	Acvrl1,Pdgfa,Ltbp3,Smad2,Smad1,Tgfb3
		positive regulation of protein kinase B signaling cascade (BP)	0.0439766	Mtor,RGD1309821,Igf1,Pdgfa,Insr,Ngfr
		regulation of catalytic activity (BP)	0.0451497	Csnk2a1,Ppp1r8,Rhpn1,Gopc,Vav3,Ywhag
		negative regulation of cysteine-type endopeptidase activity involved in apoptotic process (BP)	0.0489815	Herpud1,Sfrp2,Igf1,Akt2,Csnk2a1,Siah2
		hypothalamus development (BP)	0.00540291	Reln,Ets1,Wnt8b,Srd5a1,Nkx2-6
		peptide cross-linking (BP)	0.00944737	Anxa1,F13a1,Tgm1,Tgm3,Tgm2
		negative regulation of protein catabolic process (BP)	0.00944737	Serpine2,Grin2c,Prkcg,Rela,Agap2
		positive regulation of calcium-mediated signaling (BP)	0.0114032	Cdh13,Cd4,Syk,Ncam1,Adora3
		cellular response to cAMP (BP)	0.0232611	Egr1,Aqp1,Wnt10b,Slc5a5,Srd5a1
		negative regulation of neuron projection development (BP)	0.0264078	Dguok,Katna1,Gfap,Itm2c,Ngfr
		endoderm development (BP)	0.0316452	Notch1,Kif16b,Smad2,Wnt9b,Wnt8b
		T cell differentiation (BP)	0.0337309	Cd4,Egr1,Rag2,Sstr1,Ptprc
		regulation of multicellular organism growth (BP)	0.0337309	App,Igf1,Atrn,Gamt,Stat3
		insulin secretion (BP)	0.0378134	Eif2ak3,Anxa1,Lep,Smad2,Cyb5r4
		negative regulation of cell death (BP)	0.0378134	Notch1,Ncam1,Bmp7,Zfpm2,Ngfr
		positive regulation of cell adhesion (BP)	0.045678	Cx3cl1,Cyth3,Pld2,Vav3,Tgm2
		positive regulation of phosphatidylinositol 3-kinase cascade (BP)	0.0460008	Igf1,Pdgfa,F2rl1,Pld2,Adora3
		response to interleukin-1 (BP)	0.0460008	Ets1,Anxa1,Rela,Prkci,Ripk2
		determination of left/right symmetry (BP)	0.0460008	Rpgrip1l,Notch1,Kif3a,Ift88,Zic3
		response to inorganic substance (BP)	0.0499804	Slc1a3,Ncam1,Rela,Pdgfa,Fntb
		receptor recycling (BP)	0.00236024	Fam109b,Rab40c,Camlg,Lmtk2
		water homeostasis (BP)	0.00358219	Igf1,Aqp1,Tbxa2r,Ghrhr
		lateral ventricle development (BP)	0.00358219	Rpgrip1l,Myh10,Aqp1,Kdm2b
		pericardium development (BP)	0.00597269	Rpgrip1l,Smad2,Mecom,Nkx2-6
		positive regulation of receptor-mediated endocytosis (BP)	0.00597269	Kif3a,Ldlrap1,Synj1,Pld2
		hemopoietic stem cell proliferation (BP)	0.00597269	Sfrp2,Wnt10b,Mecom,Wnt3
		positive regulation of alpha-beta T cell proliferation (BP)	0.00798635	Cd80,Syk,Ptprc,Ripk2
		phosphatidylinositol dephosphorylation (BP)	0.00798635	Synj2,Mtm1,Ocrl,Synj1
		zinc ion transmembrane transport (BP)	0.0103976	Slc39a2,Slc11a2,Slc30a5,Slc39a6
		cellular response to estradiol stimulus (BP)	0.0136713	Sstr2,Sstr3,Sstr1,Srd5a1
		axis specification (BP)	0.0136713	Wnt10b,Wnt9b,Wnt8b,Wnt6
		olfactory bulb development (BP)	0.0183378	Rpgrip1l,Sall1,Slit2,Gad1
		positive regulation of erythrocyte differentiation (BP)	0.0275605	Mapk14,Ets1,Gata2,Tal1
		negative regulation of smoothened signaling pathway (BP)	0.0346728	Serpine2,Sall1,Sall3,Fgfr3
		cellular response to extracellular stimulus (BP)	0.0406346	Sfrp2,Slc1a2,Ldha,Fosl1
		positive regulation of JAK-STAT cascade (BP)	0.0406346	Notch1,Adipor1,Lep,Agap2
		endosome to lysosome transport (BP)	0.0440071	Kif13a,Scyl2,Mtm1,Rab7a
		cAMP-mediated signaling (BP)	0.0440071	Ndufs4,Lep,Eif4ebp2,Ghrhr
		negative regulation of cell adhesion (BP)	0.0440071	Cdh13,Cbll1,Acvrl1,Adam10
		long-term synaptic potentiation (BP)	0.0440071	Serpine2,Egr1,S100b,Gfap
		glial cell differentiation (BP)	0.0440071	Reln,Notch1,Gap43,Igf1
		response to light stimulus (BP)	0.046074	Asns,Slc1a3,Slc1a2,Rho
		leukocyte cell-cell adhesion (BP)	0.0489546	Itgb2,Syk,Ptprc,Vcam1
		epidermal growth factor receptor signaling pathway (BP)	0.0489546	Adam17,Kif16b,Gab1,Camlg
		cellular response to dexamethasone stimulus (BP)	0.0489546	Reln,Aqp1,Srd5a1,Nr3c1
		response to follicle-stimulating hormone stimulus (BP)	0.0112925	Asns,Egr1,Srd5a1
		regulation of protein metabolic process (BP)	0.026614	Igf1,Wnt10b,Ghrhr
		positive regulation of DNA damage response, signal transduction by p53 class mediator (BP)	0.026614	Atm,Eef1e1,Pla2r1
		Golgi vesicle transport (BP)	0.026614	Rab31,Spire1,Stx6
		secretion by cell (BP)	0.0338117	Serpine2,Aqp1,Mertk
		prostate gland growth (BP)	0.0338117	Igf1,Plag1,Rln1
		kidney morphogenesis (BP)	0.0338117	Gcnt3,Tshz3,Wnt9b
		regulation of glycogen biosynthetic process (BP)	0.0338117	Mtor,Ppp1r3b,Ppp1r3d
		dicarboxylic acid transport (BP)	0.0338117	Slc1a3,Slc1a2,Slc1a4
		negative regulation of Notch signaling pathway (BP)	0.0338117	Hey2,Gata2,Bmp7
		magnesium ion transport (BP)	0.0421097	Nipal4,Nipal1,Magt1
		negative regulation of vascular permeability (BP)	0.0421097	Tjp1,Slit2,Nr3c1
		regulation of protein ubiquitination (BP)	0.0421097	Rnf139,Siah2,Daxx
		neuron remodeling (BP)	0.0421097	App,Scarf1,Cspg4
		positive regulation of sodium ion transport (BP)	0.0421097	Akt2,Sgk1,Cnksr3
		positive regulation of positive chemotaxis (BP)	0.0421097	Cdh13,Akt2,F2rl1
		positive regulation of mast cell degranulation (BP)	0.0445885	Syk,Pld2,Adora3
		iron-sulfur cluster assembly (BP)	0.0445885	Iscu,Nfu1,Isca1
		ventricular cardiac muscle cell development (BP)	0.0445885	Hey2,Myh10,Nkx2-6
		apoptotic cell clearance (BP)	0.0445885	Lrp1,Mertk,Tgm2
		salivary gland morphogenesis (BP)	0.0445885	Bmp7,Tgfb3,Ctnnd1
		astrocyte differentiation (BP)	0.0445885	Notch1,S100b,Stat3
		skeletal muscle fiber development (BP)	0.0445885	RGD1309821,Wnt10b,Acta1
		negative regulation of G-protein coupled receptor protein signaling pathway (BP)	0.0445885	Rpgrip1l,Rgs2,Adrbk1
		regulation of insulin-like growth factor receptor signaling pathway (BP)	0.0253664	Igfbp2,Ghrhr
		glucocorticoid mediated signaling pathway (BP)	0.0253664	Sgk1,Nr3c1
		vestibulocochlear nerve development (BP)	0.0253664	Chrnb2,Pou4f3
		immunoglobulin biosynthetic process (BP)	0.0253664	Galnt2,Ptprc
		leptin-mediated signaling pathway (BP)	0.0253664	Adipor1,Lep
		secretory granule organization (BP)	0.0447303	Serpine2,Aqp1
		positive regulation of developmental growth (BP)	0.0447303	Lep,Insr
		regulation of protein processing (BP)	0.0447303	Rnf139,Rps6ka2
		fourth ventricle development (BP)	0.0447303	Myh10,Kdm2b
		third ventricle development (BP)	0.0447303	Myh10,Kdm2b
		regulation of glutamate secretion (BP)	0.0447303	Grm1,Gabbr1
		localization within membrane (BP)	0.0447303	Cdh13,Cnih2
		protein O-linked glycosylation via serine (BP)	0.0447303	Galnt2,Galnt1
		protein O-linked glycosylation via threonine (BP)	0.0447303	Galnt2,Galnt1
		bone mineralization involved in bone maturation (BP)	0.0447303	Igf1,Lep
		PMA-inducible membrane protein ectodomain proteolysis (BP)	0.0447303	Adam17,Adam10
		negative regulation of protein import into nucleus (BP)	0.0447303	Pkia,Pkig
		pre-B cell allelic exclusion (BP)	0.0447303	Atm,Rag2
		cardiac muscle hypertrophy (BP)	0.0447303	Hey2,Lep
		D-aspartate import (BP)	0.0447303	Slc1a3,Slc1a2
miR-195-3P	KEGG	MAPK signaling pathway	0.00231933	Mecom,Dusp6,Elk4,Rapgef2,Stk3,Tgfbr1,Rap1b,Faslg,Mapk10,Map4k2,Pla2g5,Map3k8,Cacnb2,Gadd45a,Sos2,Pla2g12a,Rps6ka5,Cacnb4,Stk4,Ntf3,Map3k7,Mef2c,Map4k4,Rela,Rras2,Fgf14,Rap1a,Rps6ka2
		Pathways in cancer	0.0110785	Mecom,Lamc1,Cul2,Dapk1,Xiap,Ralbp1,Tgfbr1,Faslg,Wnt9b,Mapk10,E2f1,Kitlg,Vegfa,Stat3,Ncoa4,Brca2,Traf3,Tgfa,Mmp9,Sos2,Stk4,Hif1a,Rela,Fgf14,Vhl,Ccnd1,Msh3,Jup
		Ubiquitin mediated proteolysis	3.68528e-05	Ube2b,Ube2a,Ube2i,Cul2,Xiap,Ube2q1,Uba6,Uba3,Ube2m,Ube2k,Rnf7,Ube4a,Ube2r2,Sae1,Ube2ql1,Cul4b,Ube2l6,Cul3,Ube2d3,Vhl,Trim32,Wwp1
		Cytokine-cytokine receptor interaction	0.0119758	Xcr1,Tnfrsf8,Tgfbr1,Faslg,Il22ra2,Cx3cl1,Kitlg,Bmpr1a,Il13ra1,Cntf,Il18,Il2,Tnfrsf1b,Tnfrsf21,Il21r,Eda2r,Cxcr7,Epor,Bmpr1b,Acvr1
		Neurotrophin signaling pathway	0.00107601	Calm1,Gab1,Ywhah,Irs2,Rap1b,Faslg,Mapk10,Sos2,Camk2b,Prkcd,Rps6ka5,Frs2,Ntf3,Irs1,Rela,Ripk2,Rap1a,Rps6ka2
		Focal adhesion	0.020358	Pak4,Lamc1,Xiap,Rap1b,Mapk10,Vegfa,Itga4,Ppp1cb,Sos2,Rock1,Fyn,Cav2,Rap1a,Vav3,Ccnd1,Thbs2,Cav1,Col11a2
		RNA transport	0.00971471	Rpp30,Eif4e,Ube2i,Magoh,Elac1,Pop4,Nxt2,Nup133,Rpp25,Thoc2,Eif5,Srrm1,Nup153,Thoc1,Nxf1,Strap,Tgs1
		Wnt signaling pathway	0.010297	Ppp2r1a,Nfat5,Ppp2r1b,Prickle2,Wnt9b,Mapk10,Prickle1,Sfrp2,Ppp2r5e,Sfrp4,Camk2b,Ppp2cb,Rock1,Map3k7,Sox17,Ppp2r5a,Ccnd1
		Calcium signaling pathway	0.0197209	Calm1,Ppid,Htr7,Phkb,Adora2b,Plce1,Ptk2b,Camk2b,Htr2c,Bst1,Adcy3,Adra1d,Cd38,Atp2a3,Gna14,Htr2a,Atp2a2
		TGF-beta signaling pathway	9.36037e-05	Ppp2r1a,Ppp2r1b,Bmp5,Tgfbr1,Id1,Bmpr1a,Sp1,Smad5,Ppp2cb,Rock1,Id2,Rps6kb1,Bmpr1b,Thbs2,Acvr1,Chrd
		Axon guidance	0.00933689	Slit2,Sema3c,Pak4,Nfat5,Plxna3,Plxna2,Sema4c,Dstn,Ntng1,Sema5a,Rock1,Fyn,Sema3d,Sema3f,Slit3,Sema4f
		Oocyte meiosis	0.00753233	Ppp2r1a,Calm1,Ppp2r1b,Ywhah,Spdya,Ppp2r5e,Aurka,Ppp1cb,Camk2b,Ppp2cb,Adcy3,Fbxo43,Ppp2r5a,Fbxo5,Rps6ka2
		Jak-STAT signaling pathway	0.0150156	Spry2,Il22ra2,Stat3,Spry4,Il13ra1,Socs5,Stat2,Sos2,Cntf,Stam,Il2,Il21r,Il13ra2,Epor,Ccnd1
		Hepatitis C	0.0154813	Ppp2r1a,Ripk1,Ppp2r1b,Tlr3,Mapk10,Stat3,Traf3,Eif2ak3,Stat2,Sos2,Ppp2cb,Rela,Mavs,Cldn11
		Insulin signaling pathway	0.0196537	Eif4e,Calm1,Phkb,Irs2,Mapk10,Flot2,Ppp1cb,Sos2,Ppp1r3b,Prkag2,Prkar2b,Rps6kb1,Irs1,Pde3b
		Pancreatic secretion	0.0119816	Slc12a2,Rab11a,Atp1b4,Rap1b,Pla2g5,Pla2g12a,Bst1,Adcy3,Cd38,Clca2,Atp2a3,Rap1a,Atp2a2
		Leukocyte transendothelial migration	0.0142972	Jam3,Rap1b,Itgb2,Msn,Itga4,Mmp9,Ptk2b,Rock1,Cybb,Rap1a,Vav3,F11r,Cldn11
		RNA degradation	0.00280113	Btg3,Btg1,C1d,Btg4,Lsm1,Zcchc7,Dis3,Cnot7,Cnot4,Dhx36,Pnpt1,Dcps
		Renal cell carcinoma	0.00945656	Pak4,Cul2,Gab1,Rap1b,Ets1,Vegfa,Tgfa,Sos2,Hif1a,Vhl,Rap1a
		mRNA surveillance pathway	0.0119223	Ppp2r1a,Magoh,Ppp2r1b,Nxt2,Hbs1l,Ppp2r5e,Ppp2cb,Srrm1,Ppp2r5a,Nxf1,Cpsf6
		Pancreatic cancer	0.0137887	Ralbp1,Tgfbr1,Mapk10,E2f1,Vegfa,Stat3,Brca2,Tgfa,Rela,Ccnd1
		Peroxisome	0.029649	Baat,Gnpat,Slc25a17,Acsl4,Idh2,Abcd3,Crot,Pex7,Abcd1,Far1
		N-Glycan biosynthesis	0.00958088	Alg6,Man2a1,B4galt2,Stt3a,Mgat4c,Mgat5b,Mgat4a,Alg9,Alg10
		Adipocytokine signaling pathway	0.0322865	Irs2,Mapk10,Stat3,Acsl4,Prkag2,Tnfrsf1b,Irs1,Rela,Cpt1a
		Amino sugar and nucleotide sugar metabolism	0.0147796	Nanp,Cyb5r3,Cmas,Gnpda2,Npl,Gnpnat1,Gfpt1,Ugdh
		NOD-like receptor signaling pathway	0.0189874	Xiap,Mapk10,Mefv,Cxcl1,Il18,Map3k7,Rela,Ripk2
		Vasopressin-regulated water reabsorption	0.0324265	Nsf,Creb3l1,Rab11a,Creb1,Creb3l2,Dync1i2,Adcy3
		Glycosphingolipid biosynthesis - lacto and neolacto series	0.0142093	B3gnt1,B3galt2,B3gnt5,B4galt2,B3galt1,St3gal6
		SNARE interactions in vesicular transport	0.0351649	Vamp4,Stx17,Stx3,Stx7,Bet1,Gosr1
	GO	regulation of transcription, DNA-dependent (BP)	5.19649e-14	Fam58b,LOC691135,Ccnt2,Cry1,Baz1b,Tada2b,Hipk1,Nono,Gtf2f2,Map3k7,Zbtb24,Sox17,Runx2,Pou4f2,Rfx5,E2f1,Ncoa3,Rab18,Lin54,Lrrfip1,Hif1a,Litaf,Csrnp1,Zfp275,Kdm3a,Neo1,Thoc1,Arid4b,Atp1b4,Rfx7,Egr1,Mafk,Ing3,Cbx7,Kcnh5,Zfp68,Arid2,Vhl,Hivep2,Six1,Maf1,LOC100125368,Zfp563,Zfp26,Ylpm1,Dnmt3a,Tceb3,Myf5,Pawr,Pogk,Pnrc1,Vgll2,Dmtf1,Jmjd1c,Tgs1,Nanog,Cdca7l,Ing2,Zfp472,Irf2,Mef2c,Nfyb,Rnf6,Zbtb44,Gcm2,Nr…
		positive regulation of transcription from RNA polymerase II promoter (BP)	2.83646e-06	Cyr61,Ash2l,Sfrp2,Plagl2,Gtf2f2,Sox17,Runx2,Gtf2h1,Cbfa2t2,Pou4f2,Lmo4,Smad5,E2f1,Ncoa3,Gabpb1,Csrnp2,Ets1,Hif1a,Csrnp1,Mllt10,Bcl11b,Egr1,Nr4a3,Vegfa,Ntf3,Rela,Med14,Ldb2,Tcf21,Gata2,Six1,Mecom,Irf4,Mavs,S1pr1,Myf5,Pax9,Nfat5,Vgll2,Nanog,Tal1,Agrn,Cnot7,Mef2c,Sox2,Sp1,Mta2,Psip1,Tlr3,Med13,Rps6ka5,Hoxd10,Egr2,Plscr1,Creb1,Stat3,Ripk1,Nrip1,Nr3c1,Ets2,Il2,Nck2
		positive regulation of transcription, DNA-dependent (BP)	2.93644e-07	Acvr1,Brpf1,Cep290,Creb3l2,Churc1,Sox17,Id2,Runx2,Hnrnpab,E2f1,Rnf111,Ehf,Zfp36,Ets1,Hif1a,Kdm3a,Egr1,Etv1,Rela,Med14,Cd38,Zic2,Vhl,Yaf2,Etv4,Six1,Mecom,Irf4,Npat,Brca2,Myf6,Nanog,Tal1,Ing2,Mstn,Mef2c,Nfyb,Rnf6,Ddx5,Sox2,Etv5,Sp1,Spi1,Med13,Foxj2,Egr2,Ahr,Stat3,Tgfbr1,Tox3,Irf6,Trim16,Ets2,Ywhah,Brf1,Ebf3
		signal transduction (BP)	2.50222e-07	Stk3,Arhgap12,Ndfip2,Fgl1,Map3k7,Epor,Traf3,Mier1,Pkn2,Hif1a,Litaf,Thoc1,Map3k8,Ppp2r5a,Arhgap26,Rap1a,Plxna3,Ppp2r5e,Ptprm,Rps6kb1,Rapgef6,Pde6a,Prkar2b,Mavs,Rap1b,Tnfrsf8,Spock3,Ocrl,Grb10,Dapk1,Fgb,Rras2,Gab1,Ralbp1,Ndfip1,Rapgef2,Ophn1,Stk4,Pde7a,Col4a3bp,Gem,Sema5a,Tlr11,Atp2c1,Stard13,Tgfbr1,Mtss1,Faslg,Pde3b,Zdhhc13,Ripk1,Tnfrsf21,Ywhah,Snx27
		multicellular organismal development (BP)	1.27881e-07	Dlx1,Amelx,Hist1h4b,Cd24,Churc1,Id2,Cntf,Strbp,Id1,Rab18,Spast,Msx2,Jph2,Cml3,Sema3f,Spdya,Ptp4a1,Plxna2,Vegfa,Shroom2,Jag1,Plxna3,Sema4c,Spry4,Pdilt,Tshz3,Wipf3,Slit2,Dll1,Pax9,Pafah1b1,Wnt9b,Dhh,Mak,Myf6,Numbl,Tmeff1,B3gnt5,Hoxc4,Sema5a,Fyn,Slit3,Prrx1,Nkx6-1,Slc7a5,Twist2,Tdrd5,Sema4f,Dcx,Ostn,Spry2,Ebf3,Dclk1
		response to drug (BP)	3.03101e-06	Car4,Gal,Amelx,Sfrp2,Snca,Atg5,Nppc,Gnpat,Blmh,Cpt1a,Arg2,Prkcd,Ube2b,Egr1,Maob,Aqp1,Rela,Map1b,Cd38,Ptprm,Ptk2b,Rps6kb1,Cybb,Oxct1,Ccnd1,Txnrd1,Mmp12,Tgfa,Abcd3,Crot,Srp54a,Fyn,Mmp9,Ppat,Htr2c,Cav1,Gk,Creb1,Nkx6-1,Stat3,Pam,Cyp11b2,Dusp6,Vav3,Fabp4,Add3,Dnmt3b,Htr2a,Snx27
		negative regulation of transcription from RNA polymerase II promoter (BP)	6.64416e-07	Dlx1,Msx3,Trim27,Cry1,Nrarp,Nr0b2,Ube2i,Sox17,Id2,Tbx22,Prdm1,Pou4f2,Rfx5,Jup,Id1,E2f1,Msx2,Zfp36,Pkia,Cdc73,Gzf1,Nptxr,Egr1,Cbx7,Tcf21,Vhl,Lcor,Strap,Tbx18,Gata2,Six1,Dnmt3a,Klf11,Mypop,Nanog,Tal1,Mef2c,Nr1d1,Sox2,Tsc22d3,Cav1,Mta2,Plk3,Ahr,Prrx1,Nrip1,Twist2,Bcl6
		protein phosphorylation (BP)	1.36987e-07	Pdk3,Acvr1,Stk3,Zak,Aurka,Map3k7,Gtf2h1,Trpm7,Eif2ak3,Smad5,Pkn2,Prkcd,Dyrk2,Map4k2,Ptk2b,Rps6kb1,Ccnd1,Dapk1,Prkra,Ros1,Mark1,Csnk1g3,Rps6ka2,Aak1,Mapk10,Tlk1,Stk4,Pdk4,Riok2,Cdc42bpg,Fyn,Plk3,Dyrk3,Bmpr1b,Tesk2,Rps6ka5,Creb1,Stk17b,Tgfbr1,Lmtk2,Bmpr1a,Ptpra,Polr2g,Dclk1
		cell differentiation (BP)	3.23392e-06	Dlx1,Hormad1,Hist1h4b,Cd24,Cntf,Strbp,Spast,Hif1a,Kdm3a,Jag1,Sfrp4,Ctgf,Btc,Zic2,Camk2b,Tbx18,Gata2,Ptk2b,Pdilt,Wipf3,Slit2,Ros1,Pafah1b1,Mak,Myf6,Nanog,Gcm2,Slit3,Bmpr1b,Nkx6-1,Tgfbr1,Slc7a5,Pmp22,Dusp6,Bmpr1a,Tdrd5,Sema4f,Dcx,Ostn,Dclk1
		positive regulation of cell proliferation (BP)	7.89218e-05	Adm,Ash2l,Sfrp2,Hipk1,Rtkn2,Id2,Runx2,Ndufaf4,Cntf,Ets1,Hif1a,Kitlg,Pdcd10,Spdya,Sp6,Vegfa,Rela,Ctgf,Btc,Calcrl,Mab21l1,Ptk2b,Ccnd1,S1pr1,Ube2a,Nanog,Cdca7l,Icmt,Tgfa,Adora2b,Irs2,Odc1,Aldh1a2,Acer2,Tgfbr1,Faslg,Fnta,Fabp4,Htr2a,Tns3
		negative regulation of apoptotic process (BP)	8.98987e-06	Acvr1,Cyr61,Sfrp2,Map3k7,Atg5,Msx2,Ccng1,Hif1a,Kitlg,Bcl11b,Pdcd10,Cxcr7,Ube2b,Nr4a3,Vegfa,Cx3cl1,Aqp1,Rb1cc1,Rela,Tex11,Cd38,Btc,Ptk2b,Rps6kb1,Cd44,Hspa5,Mthfs,Trim32,Gcm2,Ppp2cb,Apbb2,Plk3,Xiap,Tgfbr1,Fnta,Twist2,G2e3,Spry2,Bcl6
		negative regulation of transcription, DNA-dependent (BP)	0.00132336	Sfrp2,Nr0b2,Ube2i,Id2,Tbx22,Runx2,Cbfa2t2,Cbx5,Hnrnpab,Id1,E2f1,Msx2,Snx6,Kdm4a,Gzf1,Rela,Prickle1,Cd38,Zic2,Yaf2,Wwp1,Mlx,Tshz3,Mecom,C1d,Klf11,Pax9,Set,Hesx1,Lims1,Uba3,Myf6,Spi1,Mta2,Rps6ka5,Fabp4,Dnmt3b,Twist2,Bcl6
		cell cycle (BP)	5.72374e-08	Rgs2,Rab11a,Pds5b,Ube2i,Aurka,Arhgef2,Spast,Ccng1,Lin54,Cdc25a,Lzts1,Cdc73,Spdya,Map3k8,Ptp4a1,Nuf2,Rps6kb1,Bin3,Bex2,Ccnd1,Arl3,Pafah1b1,Dmtf1,Ralbp1,Brca2,Cgrrf1,Calm2,LOC100362620,Ppp1cb,Cast,Calm1,Plk3,Wdr6,Ahr,Cks1b,Pmp22,Haus1,Sycp1
		cell adhesion (BP)	0.000104701	Col11a2,Cyr61,Amelx,Cd24,Cldn11,Igsf11,Itgb2,Jup,Flot2,Pcdh19,Cdh9,Kitlg,Neo1,Nell1,Ctgf,Lamc1,Emb,Clstn1,Ptk2b,Cd9,Vcan,Amtn,Cd44,Flrt3,Nrcam,Thbs2,Cntn4,F11r,Pcdhb20,Olr1,Cdh17,Jam3,Itga4,Pcdh20,Dchs1
		transmembrane transport (BP)	0.00537741	Slc23a2,Kcnab1,Slc5a7,Hiatl1,Kcns3,Trpm7,Kcna2,Cnga1,Slc26a2,Slc17a6,Scn11a,Slc25a42,Aqp1,Kcnh5,Slc30a7,Kcna7,Slc30a2,Slc30a9,Slc9a4,Slc25a17,Slc30a6,Aqp9,Slc12a2,SLC24A2,Abcd3,Kcnc2,Kcnv2,Pkd2,Mfsd6,Slc25a24,Slc30a4,Tap2,Spns2,Slc35d2,Sfxn1
		ion transport (BP)	0.00592456	Slc23a2,Kcnab1,Tmem38b,Slc5a7,Kcns3,Slc38a2,Trpm7,Kcna2,Atp6v0e2,Cnga1,Slc17a6,Atp6v0d2,Scn3b,Scn11a,Mrs2,Heph,Kcnh5,Kcna7,Grik4,Clic4,Cacnb2,Chrne,Kcnj3,Glrb,Atp1b2,Gria2,Scnn1b,SLC24A2,Kcnc2,Gabrr3,Kcnv2,Scn4b,Gabra5,Chrnb3
		protein transport (BP)	0.000382989	Rabep1,Ccdc91,Tram1,Cep290,Gdi2,Rab21,Nup153,Scfd1,Rab35,Rab18,Cog6,Bet1,RGD1566265,Gabarapl2,Mtm1,Necap1,Nxt2,Rab6a,Snx16,Erc1,Calcrl,Mitd1,Gcc2,Arf5,Rab33b,Vps33b,Rab6b,Timm8b,Nsf,Tap2,Gosr1,Tmed7,Snx27
		spermatogenesis (BP)	2.59737e-05	Hormad1,Rgs2,Cldn11,Sox17,Strbp,E2f1,Cnga1,Cyp26b1,Kdm3a,Zfp386,Ube2b,Hprt1,Zfx,Pdilt,Dnmt3a,Wipf3,Ros1,Dmc1,Plekha1,Brca2,Mak,Piwil1,Phtf1,Btg1,Tesk2,Jam3,Tdrd1,Cnr1,Nanos2,Tdrd5,Tdrd6,Bcl6
		negative regulation of cell proliferation (BP)	0.000576405	Adm,Stk3,Gal,Sfrp2,Pds5b,Nppc,Msx2,Bcl11b,Sfrp4,Gtpbp4,Fktn,Ptk2b,Cd9,Slit2,Klf11,Btg3,Cav2,Rps6ka2,Stk4,Adora2b,Slit3,Cav1,Aldh1a2,Btg1,Wdr6,Pmp22,Tes,Irf6,Twist2,Spry2,Bcl6
		nervous system development (BP)	1.0119e-05	Gal,Tpp1,Pou4f2,Cntf,Jup,Spast,Scn3b,Atxn10,Mafk,Vegfa,Ntf3,Map1b,Rgs9,Zic2,Camk2b,Slit2,Dll1,Cntn4,Glrb,Pafah1b1,Numbl,Ophn1,Rtn4,Slit3,Slc7a5,Bmpr1a,Sema4f,Dcx,Snx27,Dclk1
		apoptotic process (BP)	0.00537291	Srgn,Rabep1,Ebag9,Sfrp2,Gulp1,Hipk1,Hip1,Rnf152,Eif2ak3,Id1,E2f1,Rock1,Melk,Litaf,Thoc1,Arg2,Prkcd,Bex2,Pawr,Mthfs,Ube2d3,Tp53inp1,Tesk2,Ahr,Plscr1,Stk17b,Faslg,Tox3,Ripk1,Polr2g
		positive regulation of apoptotic process (BP)	0.000427602	Stk3,Cyr61,Gal,Sfrp2,Zak,Msx2,Melk,Hif1a,Prkcd,Ing3,Sfrp4,Lpar1,Tnfrsf8,Slit2,Klf11,Dapk1,Rps6ka2,Stk4,Mmp9,Apbb2,Mtch1,Aldh1a2,Tlr3,Cnr1,Faslg,Dusp6,Ripk2,Bcl6
		transport (BP)	0.00363033	Slc1a1,Osbpl11,Acbd5,Gulp1,Bicd1,Acbd3,Cpt1a,Slc35e1,Thoc1,Abcd1,Magoh,Pitpnb,Ndufa5,Slc25a20,Nxt2,Tmed2,Slc35a3,Pafah1b1,Ralbp1,Slco6b1,Nxf1,Tmed6,Abcd3,Crot,Mcart1,Dync1i2,Apom,Cybrd1
		brain development (BP)	0.000375239	Hnmt,Epor,H3f3b,Rab18,Ccng1,Ntf3,Sfrp4,Hprt1,Slc7a11,Cd9,Oxct1,S1pr1,Slit2,Ctns,Hesx1,Cntn4,Pafah1b1,Brca2,Lphn1,Cast,Irs2,Slit3,Gabra5,Nr3c1,Dcx,Dclk1
		intracellular signal transduction (BP)	0.00657508	Asb9,Wsb1,Arhgef2,Dgkb,Plcl2,Rock1,Socs5,Adcy3,Prkcd,Ctgf,Plch1,Tek,Rgs9,Depdc5,Rgs7,Tec,Tlk1,Cdc42bpg,Arhgap29,Tesk2,Spsb2,Vav3,Pdzd8,Prex2,Dcx,Blnk
		in utero embryonic development (BP)	0.00310991	Acvr1,Prdm1,Man2a1,Cops3,Cul3,Cubn,Pitpnb,Ube2b,Vegfa,Kif3a,Tmed2,Tshz3,Mecom,Zfand5,Slit2,Ube2a,Wnt9b,Nmt1,Ell,Icmt,Col4a3bp,Sp1,Tgfbr1,Bmpr1a
		response to hypoxia (BP)	0.004724	Adm,Cd24,Scfd1,Nppc,Ets1,Hif1a,Arg2,Prkcd,Ube2b,Vegfa,Cx3cl1,Cd38,Tek,Vhl,Tfrc,Ptk2b,Scnn1b,Il18,Mmp9,Cav1,Sdc2,Pam,Tgfbr1,Plod2
		regulation of transcription from RNA polymerase II promoter (BP)	0.00134627	Zfp367,Msx3,Med19,Ets1,Rela,Med14,Lcor,Tceb3,Mypop,Rad21,Tal1,Mef2c,Sox2,Sp1,Spi1,Ahr,Nkx6-1,Stat3,Meis1,Nrip1,Twist2,Sp4,Sub1
		angiogenesis (BP)	0.000194215	Esm1,Map3k7,Sox17,Tbx4,Hif1a,Pdcd10,Vegfa,Ctgf,Tek,Calcrl,Vhl,Ptk2b,S1pr1,Nrcam,Tal1,Tgfa,Rtn4,Il18,Jam3,Meis1
		positive regulation of gene expression (BP)	0.00138966	Sox17,Id2,Prdm1,E2f1,Ncoa3,Cyp26b1,Egr1,Sfrp4,Ctgf,Tmed2,Cd44,Nfat5,Rps6ka2,Mef2c,Il18,Aldh1a2,Pkd2,Plscr1,Dnmt3b,Spry2
		intracellular protein transport (BP)	0.00469214	Ap3m2,Ipo7,Kpna1,Snx13,Stx3,Stam,Cltc,Snx6,Uso1,Ap3s1,Tmed2,Sec24a,Timm23,Stx7,Ap2b1,Tlk1,RGD1559672,Cse1l,Stx17,Ywhah
		small GTPase mediated signal transduction (BP)	0.00561705	Rab28,Rabl3,Rab11a,Gdi2,Rab21,Rab35,Rab18,Rap1a,Rhobtb3,Rab6a,Rnd3,Rap1b,Arl3,Arf5,Ralbp1,Rab33b,Gem,Rab6b,Plce1,Vav3
		heart development (BP)	0.00642659	Adm,Acvr1,Id2,Epor,Id1,Kif3a,Rb1cc1,Tek,Calcrl,Vcan,Oxct1,Gab1,Rps6ka2,Mef2c,Pkd2,Itga4,Sema3c,Pam,Tgfbr1,Bmpr1a
		potassium ion transport (BP)	0.002457	Kcnab1,Tmem38b,Kcns3,Kcna2,Vps4b,Atp1b4,Kctd6,Aqp1,Kcnh5,Kcna7,Kctd3,Kcnj3,Atp1b2,Slc12a2,SLC24A2,Kcnc2,Kcnv2,Kctd15,Nsf
		carbohydrate metabolic process (BP)	0.00666883	Nanp,Pgm2l1,Gykl1,Gnpda2,Ctbs,Man2a1,G6pd,Chst5,Mgat4c,Glb1l3,Ppp1cb,Pdk4,Npl,B4galt2,Gk,Ppp1r3b,Rpe,Kl,Mgat4a
		response to nutrient (BP)	0.00255836	Amelx,Sfrp2,Hat1,Gnpat,Cubn,Arg2,Tfrc,Rps6kb1,Cybb,Oxct1,Ttpa,Acsl4,Brca2,Mmp9,Cav1,Cnr1,Cyp11b2
		cell division (BP)	0.00562699	Pds5b,Ube2i,Aurka,Arhgef2,Spast,Ccng1,Cdca2,Cdc25a,Nuf2,Bin3,Ccnd1,Pafah1b1,Ralbp1,Ppp1cb,Haus1,Sycp1,Klhl22
		cell proliferation (BP)	0.0294343	Golph3,Amelx,Melk,Vegfa,Bop1,Rap1b,Txnrd1,Ros1,Brca2,Nanog,Lrp1,Col4a3bp,Irs2,Ube2l3,Appl1,Nkx6-1,Stat3
		aging (BP)	0.0354645	Adm,Prkcd,Dld,Rela,Tfrc,Rps6kb1,Ptgs1,Lrp1,Rtn4,Cast,F3,Mmp9,Cnr1,Tgfbr1,Kl,Nr3c1,Htr2a
		axonogenesis (BP)	0.000162727	Slitrk5,Pou4f2,Bcl11b,Lppr4,Atl1,Sfrp4,Map1b,Ptprz1,Slit2,Numbl,Ulk1,Afg3l2,Slitrk6,Creb1,Ntng1,Dclk1
		cell migration (BP)	0.00230241	Cd24,Jup,Cul3,Vegfa,Shroom2,Ctgf,Lamc1,Rps6kb1,Cd44,Pafah1b1,Jam3,Itga4,Prpf40a,Vav3,Nck2,Tns3
		response to oxidative stress (BP)	0.00527683	Slc23a2,G6pd,Prkcd,Tat,Slc7a11,Ptgs1,Ppid,Txnrd1,Ercc6,Gab1,Btg3,Pon2,Mmp9,Btg1,Psip1,Oxr1
		anti-apoptosis (BP)	0.0128026	Snca,Ndufaf4,Vegfa,Rela,Vnn1,Tek,Dnajb9,Ppid,Hspa5,Dapk1,Rnf7,Mthfs,Tgfa,Tsc22d3,Xiap,Nr3c1
		response to ethanol (BP)	0.0146925	Nppc,G6pd,Prkcd,Egr1,Maob,Vhl,Ptk2b,Rps6kb1,Oxct1,Ccnd1,Mstn,Fyn,Mmp9,Gk,Cnr1,Stat3
		response to stress (BP)	0.0202778	Adm,Hnmt,Gal,Map3k7,Eif2ak3,Zfp36,Rela,Dnajb9,Ptk2b,Prkra,Tp53inp1,Erp44,Rps6ka5,Ahr,Cnr1,Htr2a
		response to estradiol stimulus (BP)	0.0202778	Aurka,Ets1,Sfrp4,Map1b,Ctgf,Cd38,Ccnd1,Brca2,Dhh,Cxcl1,F3,Mmp9,Aldh1a2,Ahr,Stat3,Pam
		vesicle-mediated transport (BP)	0.0354322	Ap3m2,Rab11a,Gdi2,Scfd1,Stx3,Cltc,Bet1,Ap3s1,Vamp4,Arf5,Stx7,Ap2b1,Vps33b,Nsf,Stx17,Gosr1
		induction of apoptosis (BP)	0.0410988	Plagl2,Hip1,Aifm3,Ets1,Prkcd,Nell1,Dapk1,Prkra,Pawr,Tp53inp1,Stk4,Spi1,Stk17b,Tgfbr1,Ripk1,Perp
		protein ubiquitination (BP)	0.0118093	Asb9,Ube2i,Cul2,Rnf111,Cul3,Ube2b,Fbxl5,Vhl,Ube2m,Wwp1,Uba6,Ube2d3,Trim32,Rnf6,Ube2l3
		ossification (BP)	0.000258303	Col11a2,Hist1h4b,Eif2ak3,Smad5,Nppc,Msx2,Slc26a2,Stc1,Ctgf,Myf5,Ptn,Sp1,Mmp9,Ostn
		transcription from RNA polymerase II promoter (BP)	0.00477645	Gtf2h1,Lmo4,Msx2,Ets1,Egr1,Lcor,Klf11,Mef2c,Egr2,Ahr,Creb1,Nkx6-1,Stat3,Polr2g
		negative regulation of neuron apoptosis (BP)	0.00647424	Dlx1,Snca,Cntf,Rock1,Hif1a,Nr4a3,Ntf3,Six1,Set,Mef2c,Tgfa,Xiap,Adnp,Tox3
		ubiquitin-dependent protein catabolic process (BP)	0.0206543	Usp1,Cul4b,Ube2i,Cul2,Ube2b,Ube4a,Fbxo8,Usp26,Lnx1,Psma3,Uba6,Ube2d3,Usp32,Rnf6
		response to DNA damage stimulus (BP)	0.0224032	Baz1b,Ash2l,Gadd45a,Spdya,Ube2b,Dyrk2,Paxip1,Ccnd1,Ercc6,Brca2,Plk3,Xiap,Vav3,Bcl6
		positive regulation of I-kappaB kinase/NF-kappaB cascade (BP)	0.0355751	Ndfip2,Map3k7,Mier1,Litaf,Lpar1,Rela,Mavs,Ndfip1,Tlr3,Atp2c1,Faslg,Zdhhc13,Ripk1,Ripk2
		response to toxin (BP)	0.0147195	Scfd1,Blmh,Slc22a8,Maob,Slc7a11,Rps6kb1,Ttpa,Ercc6,Ddc,Slc6a14,Ahr,Slc30a4,Tgfbr1
		liver development (BP)	0.0196742	Gnpnat1,Man2a1,Rb1cc1,Rela,Ccnd1,Cyp2d3,Icmt,Cast,Sp1,Baat,Aldh1a2,Ahr,Lsr
		axon guidance (BP)	0.0203057	Pou4f2,Sema3f,Etv1,Nr4a3,Ntf3,Plxna3,Slit2,Nrcam,Sema5a,Apbb2,Slit3,Artn,Sema4f
		sodium ion transport (BP)	0.0203057	Slc23a2,Slc5a7,Slc38a2,Slc17a6,Scn3b,Scn11a,Atp1b4,Slc9a4,Atp1b2,Scnn1b,Slc12a2,SLC24A2,Scn4b
		lung development (BP)	0.035857	Tbx4,Arg2,Vegfa,Ctgf,Tshz3,Eif4e,Il18,Sp1,Aldh1a2,Tgfbr1,Nr3c1,Bmpr1a,Spry2
		cell cycle arrest (BP)	0.00410821	Zak,Gadd45a,Sesn3,Ppm1g,Cgrrf1,Tp53inp1,Sox2,Apbb2,Pkd2,Wdr6,Pmp22,Irf6
		positive regulation of angiogenesis (BP)	0.00557704	Cyr61,Sfrp2,Itgb2,Ets1,Vegfa,Cx3cl1,Aqp1,Tek,Gata2,F3,Mmp9,Btg1
		neuron projection development (BP)	0.0132944	Rab11a,Cd24,Stx3,Prickle2,Atxn10,Lamc1,Ptprm,Ptk2b,Ncdn,Cd44,Cntn4,Ulk1
		mitosis (BP)	0.0289028	Hormad1,Pds5b,Ube2i,Aurka,Arhgef2,Ccng1,Cltc,Cdc25a,Nuf2,Pafah1b1,Ralbp1,Haus1
		response to estrogen stimulus (BP)	0.0327343	Gal,Ash2l,Cd24,Hif1a,Aqp1,Tek,Rgs9,Ccnd1,Dhh,Mstn,Cav1,Tgfbr1
		positive regulation of cell migration (BP)	0.0475723	Irs1,Cyr61,Ets1,Ptp4a1,Vegfa,Cx3cl1,Aqp1,Ptk2b,S1pr1,Rras2,Trim32,Irs2
		G1/S transition of mitotic cell cycle (BP)	0.000361615	Acvr1,E2f1,Paics,Cdc25a,Spdya,Camk2b,Rps6kb1,Ccnd1,Eif4e,Ppat,Plk3
		cellular response to growth factor stimulus (BP)	0.0158457	E2f1,Msx2,Egr1,Tnfrsf1b,Map1b,Rps6kb1,Pax9,Ddc,Mef2c,Fyn,Creb1
		skeletal system development (BP)	0.017071	Col11a2,Runx2,Eif2ak3,Chrd,Bmp5,Impad1,Hoxc4,Mmp9,Bmpr1b,Hoxd10,Tgfbr1
		response to insulin stimulus (BP)	0.0289698	Adm,Irs1,Gal,Egr1,Rela,Rps6kb1,Grb10,Gfpt1,Egr2,Cyp11b2,Nr3c1
		cell-cell adhesion (BP)	0.0289698	Cyr61,Mpzl2,Cd24,Itgb2,Jup,Vnn1,Tek,Slit2,Nrcam,Lims1,Cdh11
		organ regeneration (BP)	0.0351373	Adm,Nr0b2,Nr4a3,Tek,Atic,Ccnd1,Cast,Baat,Ppat,Htr2c,Tgfbr1
		positive regulation of osteoblast differentiation (BP)	0.00230258	Acvr1,Cyr61,Sfrp2,Runx2,Smad5,Nppc,Msx2,Mef2c,Bmpr1b,Bmpr1a
		negative regulation of canonical Wnt receptor signaling pathway (BP)	0.0205779	Stk3,Sfrp2,Sox17,Egr1,Sfrp4,Prickle1,Acad11,Stk4,Sox2,Cav1
		negative regulation of gene expression (BP)	0.0342475	Ndfip2,Sfrp2,Id2,Slit2,Ros1,Ndfip1,Mef2c,Fyn,Slit3,Adnp
		cellular response to insulin stimulus (BP)	0.0355486	Irs1,Hif1a,Prkcd,Ube2b,Egr1,Hprt1,Gfpt1,Irs2,Ppat,Pde3b
		positive regulation of NF-kappaB transcription factor activity (BP)	0.038549	Arhgef2,Itgb2,Rela,Eda2r,Tnfrsf8,Trim32,Tlr3,Rps6ka5,Ripk1,Ripk2
		intracellular protein kinase cascade (BP)	0.0396434	Stk3,Zak,Zfp36,Map4k2,Dapk1,Prkag2,Mark1,Stk4,Rps6ka5,Stk17b
		response to mechanical stimulus (BP)	0.0396434	Ets1,Hif1a,Prkcd,Rela,Map1b,Ptk2b,Rps6kb1,F3,Mmp9,Cav1
		skeletal system morphogenesis (BP)	0.00475032	Col11a2,Tbx4,Runx2,Csrnp1,Six1,Zfand5,Prkra,Plekha1,Tgfbr1
		somitogenesis (BP)	0.00645094	Sfrp2,Plxna2,Tmed2,Tbx18,Dll1,Myf5,Myf6,Sema3c,Bmpr1a
		myelination (BP)	0.00645094	Serinc5,Gnpat,Ntf3,Lpar1,Dhh,Afg3l2,Jam3,Egr2,Pmp22
		protein glycosylation (BP)	0.00961275	St6galnac3,Stt3a,B3galnt1,B3galt2,B3galnt2,B3galt1,St3gal6,B3gnt5,St8sia3
		lactation (BP)	0.0131273	Eif2ak3,Hif1a,Vegfa,Ccnd1,Ppat,Cav1,Slc30a4,Creb1,Pam
		regulation of catalytic activity (BP)	0.0171972	Bmp2k,Hif1a,Sos2,Prkar2b,Ccnd1,Prkag2,Gopc,Dock11,Vav3
		protein modification process (BP)	0.0296217	Fbxo11,Ube2m,Wwp1,Uba3,Uba6,St3gal6,Sae1,G2e3,Pcmtd2
		spermatid development (BP)	0.0296217	Strbp,Dmc1,Spo11,Dhh,Piwil1,Mkks,Btg1,Jam3,Tdrd5
		protein localization (BP)	0.0349019	Rab35,Akap10,Vps13b,Bin3,Nrcam,Ulk1,Icmt,Cav1,Bcl6
		cellular response to mechanical stimulus (BP)	0.0349019	Il13ra2,Gadd45a,Casp8ap2,Egr1,Aqp1,Tnfrsf8,Il18,Tlr3,Cyp11b2
		palate development (BP)	0.0349019	Col11a2,Csrnp1,Tcf21,Plekha1,Wnt9b,Mef2c,Prrx1,Tgfbr1,Bmpr1a
		response to retinoic acid (BP)	0.0397905	Cd38,Tek,Tfrc,Nanog,Gdap2,Sox2,Mmp9,Acer2,Trim16
		GTP catabolic process (BP)	0.0409738	Rab28,Rab11a,Rab21,Atl1,Gtpbp4,Rab6a,Rap1b,Arl3,Srp54a
		cellular calcium ion homeostasis (BP)	0.0409738	Stc1,Stim2,SLC24A2,Atp2a2,Gcm2,Cav1,Pkd2,Atp2c1,Cacnb4
		germ cell development (BP)	0.00514543	Acvr1,Prdm1,Smad5,Zfx,Rps6kb1,Dazl,Tdrd1,Tdrd6
		ureteric bud development (BP)	0.0142808	Smad5,Bmper,Arg2,Tcf21,Six1,Tshz3,Slit2,Sim1
		histone H3 acetylation (BP)	0.0159107	Brpf1,Pole4,Map3k7,Mbip,Irf4,Brca2,Spi1,Trim16
		cytokinesis (BP)	0.0159107	Rab11a,Rab35,Rock1,Cul3,Arl3,Dstn,Prc1,Nme4
		positive regulation of JNK cascade (BP)	0.035348	Stk3,Map3k7,Ctgf,Eda2r,Map4k2,Ptk2b,Tlr3,Ripk2
		cell morphogenesis (BP)	0.0391908	Arhgef2,Jup,Cul3,Shroom2,Stk4,Col4a3bp,Ahr,Bcl6
		multicellular organism growth (BP)	0.0391908	Ncoa3,Zfx,Tal2,Tmed2,Plekha1,Brca2,Slc12a2,Icmt
		cartilage development (BP)	0.0413233	Col11a2,Sfrp2,Creb3l2,Msx2,Hif1a,Hoxc4,Prrx1,Bmpr1a
		osteoblast differentiation (BP)	0.0413233	Cyr61,Runx2,Msx2,Chrd,Mef2c,Sox2,Il18,Twist2
		negative regulation of neuron differentiation (BP)	0.0434574	Cd24,Id2,Jag1,Dll1,Cntn4,Rtn4,Sox2,Meis1
		outflow tract morphogenesis (BP)	0.00590455	Sfrp2,Sox17,Msx2,Hif1a,Six1,Mef2c,Sema3c
		embryonic placenta development (BP)	0.0066427	Prdm1,Hif1a,Tmed2,Gata2,Ttpa,Sp1,Pkd2
		positive regulation of mitotic cell cycle (BP)	0.00840264	Pkn2,Rps6kb1,Pafah1b1,Brca2,Eif4e,Nanog,Tal1
		negative regulation of osteoblast differentiation (BP)	0.0127775	Id2,Id1,Chrd,Sox2,Tob1,Twist2,Ostn
		patterning of blood vessels (BP)	0.0127775	Acvr1,Nrarp,Sfrp2,Vegfa,Stk4,Sema5a,Ahr
		protein K48-linked ubiquitination (BP)	0.0144377	Rnf152,Ube2b,Ube2a,Ube2d3,Ube2k,Rnf6,Ube2r2
		ER to Golgi vesicle-mediated transport (BP)	0.0260952	Creb3l2,Scfd1,Spast,Bet1,Sec24a,Atl2,Gosr1
		smoothened signaling pathway (BP)	0.0260952	Hipk1,Kif3a,Dyrk2,Nsdhl,Dhh,Gpc2,Nkx6-1
		positive regulation of B cell proliferation (BP)	0.029955	Cd38,Il13ra1,Mef2c,Irs2,Vav3,Il2,Bcl6
		response to inorganic substance (BP)	0.0310108	Rela,Map1b,Tfrc,Atic,Cpox,Adnp,Fnta
		positive regulation of protein ubiquitination (BP)	0.0380907	Ndfip2,Rnf111,Prickle1,Paxip1,Hspa5,Ndfip1,Ripk2
		BMP signaling pathway (BP)	0.0380907	Acvr1,Smad5,Id1,Msx2,Egr1,Bmpr1b,Bmpr1a
		positive regulation of peptidyl-serine phosphorylation (BP)	0.0426417	Sfrp2,Snca,Vegfa,Tek,Cd44,Cav1,Spry2
		regulation of cell growth (BP)	0.0426417	Esm1,Cyr61,Crim1,Ctgf,Cd44,Fam107a,S100a10
		negative regulation of myeloid cell differentiation (BP)	0.000199737	Zfp36,Hmgb3,Gata2,Ptk2b,Dll1,Twist2
		retinal ganglion cell axon guidance (BP)	0.00572046	Pou4f2,Zic2,Ptprm,Slit2,Bmpr1b,Sema4f
		stem cell differentiation (BP)	0.00676858	Sox17,Runx2,Msx2,Etv4,Nanog,Sox2
		gastrulation (BP)	0.0115013	Acvr1,Sox17,Jup,Cul3,Dld,Txnrd1
		embryonic cranial skeleton morphogenesis (BP)	0.014003	Runx2,Six1,Wnt9b,Prrx1,Tgfbr1,Twist2
		leukocyte cell-cell adhesion (BP)	0.0161158	Msn,Cd24,Itgb2,Rock1,Olr1,Itga4
		epidermal growth factor receptor signaling pathway (BP)	0.0161158	Kif16b,Socs5,Btc,Ptk2b,Gab1,Tgfa
		receptor internalization (BP)	0.0228936	Adm,Snca,Cltc,Calcrl,Gria2,Ulk1
		positive regulation of signal transduction (BP)	0.0281196	Frs2,Eif2ak3,Vegfa,Grb10,Cdkn2aip,Cav1
		cellular response to cAMP (BP)	0.0281196	Stc1,Egr1,Aqp1,Aqp9,Il18,Ahr
		vasculature development (BP)	0.0295652	Hif1a,Vegfa,Sfrp4,Tcf21,Zfand5,Spi1
		negative regulation of BMP signaling pathway (BP)	0.0295652	Sfrp2,Chrd,Bmper,Nanog,Cav1,Tob1
		blood vessel remodeling (BP)	0.0356747	Atg5,Vegfa,Mef2c,Ahr,Itga4,Sema3c
		pituitary gland development (BP)	0.0386113	Ets1,Gata2,Sox2,Aldh1a2,Creb1,Bmpr1a
		chondrocyte development (BP)	0.00502868	Sfrp2,Runx2,Eif2ak3,Msx2,Impad1
		endoplasmic reticulum organization (BP)	0.00637902	Eif2ak3,Atl1,Cav2,Col4a3bp,Atl2
		histone mRNA catabolic process (BP)	0.013148	Lsm1,Mtpap,Tut1,Papd5,Zcchc11
		oocyte maturation (BP)	0.0160128	Ptk2b,Dmc1,Rps6ka2,Brca2,Fbxo5
		endochondral ossification (BP)	0.020515	Runx2,Pex7,Tek,Impad1,Mef2c
		positive regulation of erythrocyte differentiation (BP)	0.020515	Id2,Ets1,Hif1a,Gata2,Tal1
		photoreceptor cell maintenance (BP)	0.0290403	Acad11,Ercc6,Mak,Iqcb1,Mkks
		retrograde transport, endosome to Golgi (BP)	0.0394042	Snx6,Rhobtb3,Erc1,Gcc2,Gosr1
		histone H4 acetylation (BP)	0.0394042	Ing3,Irf4,Brca2,Ep400,Trim16
		cellular response to peptide hormone stimulus (BP)	0.0408356	Map1b,Il18,Fyn,Nkx6-1,Cyp11b2
		negative regulation of insulin receptor signaling pathway (BP)	0.0408356	Irs1,Prkcd,Rela,Rps6kb1,Grb10
		maternal process involved in female pregnancy (BP)	0.0474427	Hif1a,Arg2,Ube2a,Ppat,Cnr1
		response to vitamin A (BP)	0.0474427	Map1b,Cd44,Mmp9,Aldh1a2,Slc30a4
		gastrulation with mouth forming second (BP)	0.0474427	Ugdh,Acvr1,Frs2,Cml3,Chrd
		negative regulation of vasoconstriction (BP)	0.00571501	Adm,Hif1a,Cx3cl1,Ahr
		glycoprotein metabolic process (BP)	0.014484	St6galnac3,Asgr2,Erp44,St8sia3
		mRNA polyadenylation (BP)	0.014484	Pnpt1,Mtpap,Cpsf6,Tut1
		axon extension (BP)	0.0197138	Cyfip1,Ulk1,Dcx,Dclk1
		S-adenosylhomocysteine metabolic process (BP)	0.0197138	Gnmt,Dnmt3a,Icmt,Dnmt3b
		regulation of cytokinesis (BP)	0.0197138	Brca2,Calm2,Calm1,Prpf40a
		mitochondrion morphogenesis (BP)	0.0286425	Pnpt1,Mtm1,Nubpl,Col4a3bp
		synaptic vesicle endocytosis (BP)	0.0286425	Cd24,Snca,Sh3gl2,Ophn1
		positive regulation of cellular component movement (BP)	0.0346266	Ets1,Vegfa,Tgfbr1,Bcl6
		purine nucleotide biosynthetic process (BP)	0.0346266	Paics,Hprt1,Atic,Ppat
		negative chemotaxis (BP)	0.0346266	Sema3f,Plxna3,Slit2,Slit3
		morphogenesis of embryonic epithelium (BP)	0.0346266	Jup,Tbx18,Grsf1,Aldh1a2
		vesicle fusion (BP)	0.0403627	Stx7,Cav2,Nsf,Vav3
		response to mercury ion (BP)	0.0403627	Arg2,Tat,Aqp9,Nr3c1
		definitive hemopoiesis (BP)	0.0403627	Gata2,Tal1,Sp1,Meis1
		calcium ion homeostasis (BP)	0.0403627	Adm,Snca,Jph2,Cav1
		insulin-like growth factor receptor signaling pathway (BP)	0.0403627	Irs1,Eif2ak3,Grb10,Wdr6
		negative regulation of B cell proliferation (BP)	0.0403627	Cd24,Prdm1,Pawr,Btla
		neural tube formation (BP)	0.0458691	Stk3,Map3k7,Ipmk,Stk4
		regulation of ossification (BP)	0.0458691	Acvr1,Runx2,Smad5,Egr2
		positive regulation of Notch signaling pathway (BP)	0.0458691	Jag1,Aak1,Sox2,Stat3
		S-adenosylmethioninamine metabolic process (BP)	0.00647102	Dnmt3a,Icmt,Dnmt3b
		glomerulus morphogenesis (BP)	0.00647102	Mef2c,Ahr,Mtss1
		renal tubule morphogenesis (BP)	0.00647102	Mef2c,Pkd2,Mtss1
		negative regulation of gene expression, epigenetic (BP)	0.0167926	Trim27,Spi1,Dnmt3b
		cellular response to hyperoxia (BP)	0.0291884	Egr1,Txnrd1,Cav1
		negative regulation of transporter activity (BP)	0.0291884	Ndfip2,Snca,Ndfip1
		interleukin-6-mediated signaling pathway (BP)	0.0291884	Gab1,Zcchc11,Stat3
		positive regulation of glial cell differentiation (BP)	0.0291884	Ntf3,Rtn4,Nkx6-1
		face development (BP)	0.0291884	Zfand5,Aldh1a2,Itga4
		Golgi to plasma membrane protein transport (BP)	0.0291884	Blzf1,Optn,Gcc2
		regulation of autophagy (BP)	0.0291884	Cisd2,Rb1cc1,Ulk1
		collagen metabolic process (BP)	0.0291884	Id1,Hif1a,Prkcd
		bleb assembly (BP)	0.0291884	Rock1,Lpar1,Lpar3
		Golgi to endosome transport (BP)	0.0417747	Kif16b,Mon2,Slc30a6
		leukocyte migration involved in inflammatory response (BP)	0.0417747	Cd24,Itgb2,Jam3
		positive regulation of fatty acid beta-oxidation (BP)	0.0417747	Irs1,Cpt1a,Irs2
		protein monoubiquitination (BP)	0.0417747	Ube2b,Ube2d3,Ube2r2
		regulation of catecholamine metabolic process (BP)	0.0381167	Vhl,Ywhah
		activation of phospholipase C activity by serotonin receptor signaling pathway (BP)	0.0381167	Htr2c,Htr2a
		C-5 methylation of cytosine (BP)	0.0381167	Dnmt3a,Dnmt3b
		epithelial cell proliferation involve in renal tubule morphogenesis (BP)	0.0381167	Mef2c,Mtss1
		cellular response to fluid shear stress (BP)	0.0381167	Mef2c,Mtss1
		nephron tubule epithelial cell differentiation (BP)	0.0381167	Mef2c,Mtss1
		nitric oxide homeostasis (BP)	0.0381167	Cav1,Adnp
		caveola assembly (BP)	0.0381167	Cav2,Cav1
		apoptotic process involved in luteolysis (BP)	0.0381167	Slit2,Slit3
		clustering of voltage-gated sodium channels (BP)	0.0381167	Nrcam,Sclt1
		endodermal cell fate specification (BP)	0.0381167	Nanog,Sox2
		maintenance of organ identity (BP)	0.0381167	Acad11,Iqcb1
		endocardium development (BP)	0.0381167	Stk3,Stk4
		columnar/cuboidal epithelial cell development (BP)	0.0381167	Shroom3,Ros1
		Golgi ribbon formation (BP)	0.0381167	Optn,Gcc2
		loop of Henle development (BP)	0.0381167	Jag1,Dll1
		barrier septum assembly (BP)	0.0381167	Gtpbp8,Bin3
		ventral spinal cord interneuron differentiation (BP)	0.0381167	Lmo4,Gata2
		ether lipid biosynthetic process (BP)	0.0381167	Gnpat,Pex7
		RNA destabilization (BP)	0.0381167	Zfp36,Tnfrsf1b
		positive regulation of ceramide biosynthetic process (BP)	0.0381167	Cyr61,Prkcd
		interleukin-12 production (BP)	0.0381167	G6pd,Prkcd
		interleukin-10 production (BP)	0.0381167	G6pd,Prkcd
		positive regulation of intracellular steroid hormone receptor signaling pathway (BP)	0.0381167	Ube2i,Ncoa3
		negative regulation of Wnt receptor signaling pathway involved in heart development (BP)	0.0381167	Sox17,Jup
		regulation of stem cell division (BP)	0.0381167	Sfrp2,Sox17

## Sheet: Predicted targets let-7f-5p
Transcript Id	name	Mirna Name	miTG score
ENSRNOT00000077060	Mxd4	rno-let-7f-5p	0.902179
ENSRNOT00000076924	Etnk2	rno-let-7f-5p	0.703746
ENSRNOT00000076890	Obscn	rno-let-7f-5p	0.994796
ENSRNOT00000076842	Lcor	rno-let-7f-5p	0.849731
ENSRNOT00000076541	Prdm1	rno-let-7f-5p	0.847257
ENSRNOT00000076307	Zfp248	rno-let-7f-5p	0.737153
ENSRNOT00000076239	Mef2c	rno-let-7f-5p	0.838573
ENSRNOT00000076234	Grik2	rno-let-7f-5p	0.797647
ENSRNOT00000076106	Ptpn3	rno-let-7f-5p	0.932286
ENSRNOT00000075970	Chd9	rno-let-7f-5p	0.80318
ENSRNOT00000075776	Sh2b3	rno-let-7f-5p	0.781264
ENSRNOT00000075655	Senp5	rno-let-7f-5p	0.836423
ENSRNOT00000075580	Rnf165	rno-let-7f-5p	0.824794
ENSRNOT00000075397	LOC100912469	rno-let-7f-5p	0.716503
ENSRNOT00000074718	Gas7	rno-let-7f-5p	0.959156
ENSRNOT00000074618	AABR06049893.1	rno-let-7f-5p	0.726419
ENSRNOT00000074446	Sub1	rno-let-7f-5p	0.91163
ENSRNOT00000072692	LOC100910316	rno-let-7f-5p	0.890835
ENSRNOT00000071386	LOC100911178	rno-let-7f-5p	0.992957
ENSRNOT00000068742	Ano6	rno-let-7f-5p	0.748188
ENSRNOT00000068592	Plagl2	rno-let-7f-5p	0.777743
ENSRNOT00000068340	Arid3b	rno-let-7f-5p	0.95492
ENSRNOT00000068308	Fbxl12	rno-let-7f-5p	0.999289
ENSRNOT00000068001	Rpusd3	rno-let-7f-5p	0.961011
ENSRNOT00000067595	Pogz	rno-let-7f-5p	0.840952
ENSRNOT00000067556	Ythdf3	rno-let-7f-5p	0.700594
ENSRNOT00000067528	Arhgef15	rno-let-7f-5p	0.862248
ENSRNOT00000067384	Tmem2	rno-let-7f-5p	0.976969
ENSRNOT00000067237	Med8	rno-let-7f-5p	0.986835
ENSRNOT00000067222	2011-09-01	rno-let-7f-5p	0.772458
ENSRNOT00000067198	Cntnap5c	rno-let-7f-5p	0.830139
ENSRNOT00000067042	Rorc	rno-let-7f-5p	0.829731
ENSRNOT00000066888	Fndc3a	rno-let-7f-5p	0.993932
ENSRNOT00000066794	Pald1	rno-let-7f-5p	0.744342
ENSRNOT00000066722	Rasal3	rno-let-7f-5p	0.740683
ENSRNOT00000066534	Rbfox1	rno-let-7f-5p	0.927455
ENSRNOT00000066431	Rbfox2	rno-let-7f-5p	0.969351
ENSRNOT00000066413	Tmprss2	rno-let-7f-5p	0.947149
ENSRNOT00000066377	Strbp	rno-let-7f-5p	0.852535
ENSRNOT00000066048	Ppargc1b	rno-let-7f-5p	0.98178
ENSRNOT00000065978	Dhtkd1	rno-let-7f-5p	0.755737
ENSRNOT00000065867	Brd3	rno-let-7f-5p	0.83703
ENSRNOT00000065712	Usp47	rno-let-7f-5p	0.831869
ENSRNOT00000065431	Galnt2	rno-let-7f-5p	0.814906
ENSRNOT00000065327	Mtmr7	rno-let-7f-5p	0.986475
ENSRNOT00000064772	Reep1	rno-let-7f-5p	0.763529
ENSRNOT00000064679	Calm2	rno-let-7f-5p	0.893005
ENSRNOT00000064535	Eif4g2	rno-let-7f-5p	0.768068
ENSRNOT00000064438	Aen	rno-let-7f-5p	0.703765
ENSRNOT00000064340	Gk	rno-let-7f-5p	0.80736
ENSRNOT00000064305	PVR	rno-let-7f-5p	0.824334
ENSRNOT00000064255	Ercc6	rno-let-7f-5p	0.991601
ENSRNOT00000064122	Tmem65	rno-let-7f-5p	0.90503
ENSRNOT00000064105	Large	rno-let-7f-5p	0.821607
ENSRNOT00000063841	Apbb3	rno-let-7f-5p	0.997619
ENSRNOT00000061999	Tab2	rno-let-7f-5p	0.714989
ENSRNOT00000061284	Lbh	rno-let-7f-5p	0.746867
ENSRNOT00000061224	Dmp1	rno-let-7f-5p	0.797291
ENSRNOT00000061199	Cldn12	rno-let-7f-5p	0.999135
ENSRNOT00000061074	Ammecr1l	rno-let-7f-5p	0.765966
ENSRNOT00000060888	Prss22	rno-let-7f-5p	0.799515
ENSRNOT00000060499	E2f6	rno-let-7f-5p	0.969105
ENSRNOT00000059280	Acvr1c	rno-let-7f-5p	0.999903
ENSRNOT00000058349	Gxylt1	rno-let-7f-5p	0.986322
ENSRNOT00000058327	Wnt9a	rno-let-7f-5p	0.999728
ENSRNOT00000057738	Pik3ip1	rno-let-7f-5p	0.899438
ENSRNOT00000057729	Ttc39a	rno-let-7f-5p	0.898948
ENSRNOT00000057386	Col4a1	rno-let-7f-5p	0.803415
ENSRNOT00000056083	Bloc1s6	rno-let-7f-5p	0.835798
ENSRNOT00000056048	Ccdc134	rno-let-7f-5p	0.813601
ENSRNOT00000055970	Chd4	rno-let-7f-5p	0.786784
ENSRNOT00000054890	Inpp5a	rno-let-7f-5p	0.809099
ENSRNOT00000052087	Trabd	rno-let-7f-5p	0.752695
ENSRNOT00000052068	Slc25a27	rno-let-7f-5p	0.834562
ENSRNOT00000051837	Oprm1	rno-let-7f-5p	0.760929
ENSRNOT00000051638	Meis2	rno-let-7f-5p	0.908666
ENSRNOT00000051428	Poglut1	rno-let-7f-5p	0.826235
ENSRNOT00000051349	Arl5b	rno-let-7f-5p	0.70417
ENSRNOT00000050987	Snx16	rno-let-7f-5p	0.980809
ENSRNOT00000050191	Lrrfip1	rno-let-7f-5p	0.711543
ENSRNOT00000050178	B3galt5	rno-let-7f-5p	0.710778
ENSRNOT00000049340	Cers3	rno-let-7f-5p	0.769699
ENSRNOT00000048880	Syt1	rno-let-7f-5p	0.928192
ENSRNOT00000046563	Kctd17	rno-let-7f-5p	0.971305
ENSRNOT00000046229	Pnkd	rno-let-7f-5p	0.793016
ENSRNOT00000046152	Nlrp4	rno-let-7f-5p	0.970849
ENSRNOT00000045279	Kdm3a	rno-let-7f-5p	0.83449
ENSRNOT00000044413	Cpm	rno-let-7f-5p	0.864039
ENSRNOT00000044378	Grid2ip	rno-let-7f-5p	0.796651
ENSRNOT00000044255	Swt1	rno-let-7f-5p	0.733997
ENSRNOT00000044008	Sec16b	rno-let-7f-5p	0.969261
ENSRNOT00000043739	Nlrp4a	rno-let-7f-5p	0.896581
ENSRNOT00000042750	Itsn1	rno-let-7f-5p	0.853622
ENSRNOT00000042144	P4ha2	rno-let-7f-5p	0.791587
ENSRNOT00000041903	Begain	rno-let-7f-5p	0.942715
ENSRNOT00000041689	Epha4	rno-let-7f-5p	0.929955
ENSRNOT00000041678	Tyk2	rno-let-7f-5p	0.876577
ENSRNOT00000041354	Atp2b1	rno-let-7f-5p	0.749469
ENSRNOT00000041188	Ppp2r2b	rno-let-7f-5p	0.829221
ENSRNOT00000040356	Gtf2i	rno-let-7f-5p	0.932035
ENSRNOT00000040052	Cubn	rno-let-7f-5p	0.958124
ENSRNOT00000039572	Nras	rno-let-7f-5p	0.836567
ENSRNOT00000039438	Zfp583	rno-let-7f-5p	0.999956
ENSRNOT00000039377	Riok3	rno-let-7f-5p	0.880014
ENSRNOT00000039347	Sntn	rno-let-7f-5p	0.787529
ENSRNOT00000038838	LOC497899	rno-let-7f-5p	0.799516
ENSRNOT00000038596	Dzip1	rno-let-7f-5p	0.787675
ENSRNOT00000038207	Plcxd2	rno-let-7f-5p	0.934012
ENSRNOT00000038151	Ikbke	rno-let-7f-5p	0.809472
ENSRNOT00000037624	Dagla	rno-let-7f-5p	0.890749
ENSRNOT00000037248	Zfp282	rno-let-7f-5p	0.740103
ENSRNOT00000037133	Stk39	rno-let-7f-5p	0.849264
ENSRNOT00000037039	Ppp1r15b	rno-let-7f-5p	0.959877
ENSRNOT00000036958	Igf2bp2	rno-let-7f-5p	0.970973
ENSRNOT00000036814	Usp32	rno-let-7f-5p	0.718766
ENSRNOT00000036212	Slc35d2	rno-let-7f-5p	0.816442
ENSRNOT00000035373	2004-08-01	rno-let-7f-5p	0.893589
ENSRNOT00000035100	Ndst2	rno-let-7f-5p	0.938306
ENSRNOT00000034924	Rdx	rno-let-7f-5p	0.934105
ENSRNOT00000034915	Npepl1	rno-let-7f-5p	0.834866
ENSRNOT00000034723	Stk24	rno-let-7f-5p	0.827851
ENSRNOT00000034477	RGD1308106	rno-let-7f-5p	0.917079
ENSRNOT00000034157	Mllt10	rno-let-7f-5p	0.875564
ENSRNOT00000034122	Zdhhc23	rno-let-7f-5p	0.831186
ENSRNOT00000034102	Zfhx2	rno-let-7f-5p	0.705707
ENSRNOT00000033194	Wdfy3	rno-let-7f-5p	0.710692
ENSRNOT00000032943	Actr5	rno-let-7f-5p	0.827328
ENSRNOT00000032918	Irs2	rno-let-7f-5p	0.977962
ENSRNOT00000032786	Lrig3	rno-let-7f-5p	0.984274
ENSRNOT00000031336	Arhgef39	rno-let-7f-5p	0.819692
ENSRNOT00000030642	Rfx6	rno-let-7f-5p	0.806432
ENSRNOT00000030497	Hip1	rno-let-7f-5p	0.999653
ENSRNOT00000030476	Yod1	rno-let-7f-5p	0.999978
ENSRNOT00000029848	Pla2g3	rno-let-7f-5p	0.978787
ENSRNOT00000029764	Eea1	rno-let-7f-5p	0.744397
ENSRNOT00000029600	Pbx3	rno-let-7f-5p	0.9992
ENSRNOT00000029315	Slamf6	rno-let-7f-5p	0.836855
ENSRNOT00000029244	Fam154b	rno-let-7f-5p	0.756633
ENSRNOT00000028890	Gpcpd1	rno-let-7f-5p	0.836045
ENSRNOT00000028747	Plekho1	rno-let-7f-5p	0.861859
ENSRNOT00000028535	Stx3	rno-let-7f-5p	0.999746
ENSRNOT00000028411	Ccnd1	rno-let-7f-5p	0.801788
ENSRNOT00000028393	Sptbn4	rno-let-7f-5p	0.725588
ENSRNOT00000028234	Il6r	rno-let-7f-5p	0.906742
ENSRNOT00000028141	Cdc25a	rno-let-7f-5p	0.75519
ENSRNOT00000028125	Nme6	rno-let-7f-5p	0.781666
ENSRNOT00000028052	Pygo2	rno-let-7f-5p	0.721631
ENSRNOT00000027813	Vav3	rno-let-7f-5p	0.773419
ENSRNOT00000027738	Prpf38b	rno-let-7f-5p	0.978678
ENSRNOT00000027700	Pklr	rno-let-7f-5p	0.817085
ENSRNOT00000027593	Nme4	rno-let-7f-5p	0.870173
ENSRNOT00000027482	Taf5	rno-let-7f-5p	0.802016
ENSRNOT00000027339	Cd248	rno-let-7f-5p	0.723131
ENSRNOT00000027233	B3gnt1	rno-let-7f-5p	0.936161
ENSRNOT00000027118	Wbp1l	rno-let-7f-5p	0.728954
ENSRNOT00000027033	Ino80e	rno-let-7f-5p	0.749442
ENSRNOT00000027031	Tcte1	rno-let-7f-5p	0.842896
ENSRNOT00000026996	Pla2g15	rno-let-7f-5p	0.76255
ENSRNOT00000026968	Dpp3	rno-let-7f-5p	0.851168
ENSRNOT00000026941	Speg	rno-let-7f-5p	0.711887
ENSRNOT00000026426	Smim3	rno-let-7f-5p	0.974891
ENSRNOT00000026169	Lrfn4	rno-let-7f-5p	0.754488
ENSRNOT00000025808	Sbk1	rno-let-7f-5p	0.76513
ENSRNOT00000025693	Adamts12	rno-let-7f-5p	0.999443
ENSRNOT00000025355	Rgs17	rno-let-7f-5p	0.900083
ENSRNOT00000025294	Slc20a1	rno-let-7f-5p	0.765993
ENSRNOT00000025218	Zfp275	rno-let-7f-5p	0.960121
ENSRNOT00000024793	Ddx19a	rno-let-7f-5p	0.966698
ENSRNOT00000024701	Mgat4a	rno-let-7f-5p	0.834805
ENSRNOT00000024578	B3gnt7	rno-let-7f-5p	0.896346
ENSRNOT00000024347	Atp2a2	rno-let-7f-5p	0.917754
ENSRNOT00000024088	Dusp9	rno-let-7f-5p	0.760207
ENSRNOT00000024084	Acta1	rno-let-7f-5p	0.816496
ENSRNOT00000023896	Pqlc2	rno-let-7f-5p	0.935026
ENSRNOT00000023856	Mxd1	rno-let-7f-5p	0.92829
ENSRNOT00000023314	Tmem110	rno-let-7f-5p	0.710354
ENSRNOT00000023149	Slc22a23	rno-let-7f-5p	0.890725
ENSRNOT00000023043	Trim6	rno-let-7f-5p	0.94661
ENSRNOT00000022999	Fam96a	rno-let-7f-5p	0.775777
ENSRNOT00000022726	Eef2k	rno-let-7f-5p	0.879318
ENSRNOT00000022478	Tnfrsf1b	rno-let-7f-5p	0.993577
ENSRNOT00000022200	Ngf	rno-let-7f-5p	0.974618
ENSRNOT00000022117	Galnt1	rno-let-7f-5p	0.986986
ENSRNOT00000021956	Sema4c	rno-let-7f-5p	0.981528
ENSRNOT00000021752	Rb1	rno-let-7f-5p	0.71082
ENSRNOT00000021738	Polr2d	rno-let-7f-5p	0.755391
ENSRNOT00000021381	Tspan5	rno-let-7f-5p	0.705761
ENSRNOT00000021358	Gng5	rno-let-7f-5p	0.817594
ENSRNOT00000021144	Loxl4	rno-let-7f-5p	0.943552
ENSRNOT00000020924	Suv39h2	rno-let-7f-5p	0.909618
ENSRNOT00000020889	LOC100125364	rno-let-7f-5p	0.75325
ENSRNOT00000020873	Zfp512b	rno-let-7f-5p	0.857374
ENSRNOT00000020558	Uggt1	rno-let-7f-5p	0.909415
ENSRNOT00000020475	Ppapdc2	rno-let-7f-5p	0.799009
ENSRNOT00000020074	Naa30	rno-let-7f-5p	0.890638
ENSRNOT00000019956	Sema4g	rno-let-7f-5p	0.87979
ENSRNOT00000019918	Fbxo30	rno-let-7f-5p	0.796886
ENSRNOT00000019579	Irs1	rno-let-7f-5p	0.751604
ENSRNOT00000019536	Armc8	rno-let-7f-5p	0.883064
ENSRNOT00000019521	LOC100909771	rno-let-7f-5p	0.916422
ENSRNOT00000019486	Bzw1	rno-let-7f-5p	0.945971
ENSRNOT00000019379	Slc31a2	rno-let-7f-5p	0.896777
ENSRNOT00000019361	Edn1	rno-let-7f-5p	0.999614
ENSRNOT00000019180	Map4k4	rno-let-7f-5p	0.940109
ENSRNOT00000019059	Idh2	rno-let-7f-5p	0.715109
ENSRNOT00000018986	Rab11fip4	rno-let-7f-5p	0.818163
ENSRNOT00000018864	Efhd2	rno-let-7f-5p	0.861485
ENSRNOT00000018699	Cmah	rno-let-7f-5p	0.73327
ENSRNOT00000018613	Gpr132	rno-let-7f-5p	0.743632
ENSRNOT00000018550	Usp49	rno-let-7f-5p	0.739624
ENSRNOT00000018494	Tnfrsf14	rno-let-7f-5p	0.72205
ENSRNOT00000018475	Rad54l2	rno-let-7f-5p	0.970864
ENSRNOT00000018447	Scd1	rno-let-7f-5p	0.897773
ENSRNOT00000018234	Fam135a	rno-let-7f-5p	0.885691
ENSRNOT00000018149	G3bp1	rno-let-7f-5p	0.705451
ENSRNOT00000018074	Rcn1	rno-let-7f-5p	0.729529
ENSRNOT00000017800	Pde12	rno-let-7f-5p	0.988666
ENSRNOT00000017687	Ptafr	rno-let-7f-5p	0.865304
ENSRNOT00000017618	Xkr8	rno-let-7f-5p	0.996326
ENSRNOT00000017314	Espl1	rno-let-7f-5p	0.908196
ENSRNOT00000017217	Col15a1	rno-let-7f-5p	0.77958
ENSRNOT00000017101	Pgrmc1	rno-let-7f-5p	0.975586
ENSRNOT00000016907	Adrb3	rno-let-7f-5p	0.999999
ENSRNOT00000016380	Zfyve26	rno-let-7f-5p	0.988855
ENSRNOT00000016209	Fam160b2	rno-let-7f-5p	0.923824
ENSRNOT00000016066	Ints12	rno-let-7f-5p	0.746087
ENSRNOT00000015566	Slc2a12	rno-let-7f-5p	0.992307
ENSRNOT00000015560	Slc25a18	rno-let-7f-5p	0.852936
ENSRNOT00000015406	Uhrf2	rno-let-7f-5p	0.99929
ENSRNOT00000015368	Soat2	rno-let-7f-5p	0.73637
ENSRNOT00000015271	Farp1	rno-let-7f-5p	0.866472
ENSRNOT00000015119	Tsc22d2	rno-let-7f-5p	0.71156
ENSRNOT00000014636	Nphp3	rno-let-7f-5p	0.97056
ENSRNOT00000014405	Dicer1	rno-let-7f-5p	0.806698
ENSRNOT00000014257	Plekhh1	rno-let-7f-5p	0.908941
ENSRNOT00000014095	Casp3	rno-let-7f-5p	0.726531
ENSRNOT00000013927	Vstm5	rno-let-7f-5p	0.984215
ENSRNOT00000013533	Atpaf1	rno-let-7f-5p	0.976709
ENSRNOT00000013528	Plekha8	rno-let-7f-5p	0.973843
ENSRNOT00000013519	LOC102555086	rno-let-7f-5p	0.789225
ENSRNOT00000013341	Adamts15	rno-let-7f-5p	0.98887
ENSRNOT00000013322	Gale	rno-let-7f-5p	0.840039
ENSRNOT00000013053	Mapk6	rno-let-7f-5p	0.99746
ENSRNOT00000012715	Tmpo	rno-let-7f-5p	0.737488
ENSRNOT00000012684	Crct1	rno-let-7f-5p	0.80305
ENSRNOT00000012675	Rnf114	rno-let-7f-5p	0.771505
ENSRNOT00000012583	Ankrd49	rno-let-7f-5p	0.876242
ENSRNOT00000012462	Tbkbp1	rno-let-7f-5p	0.991999
ENSRNOT00000012396	Hook1	rno-let-7f-5p	0.80917
ENSRNOT00000012388	Nrarp	rno-let-7f-5p	0.702618
ENSRNOT00000012386	Fam214b	rno-let-7f-5p	0.968209
ENSRNOT00000012270	Sec24c	rno-let-7f-5p	0.74214
ENSRNOT00000012203	Dnase1l2	rno-let-7f-5p	0.899589
ENSRNOT00000012192	Fga	rno-let-7f-5p	0.744029
ENSRNOT00000011892	Penk	rno-let-7f-5p	0.800089
ENSRNOT00000011726	Nlk	rno-let-7f-5p	0.7202
ENSRNOT00000011650	Tspan18	rno-let-7f-5p	0.773112
ENSRNOT00000011641	Zfhx4	rno-let-7f-5p	0.785698
ENSRNOT00000011196	Olr1	rno-let-7f-5p	0.921399
ENSRNOT00000010631	Bcap29	rno-let-7f-5p	0.912701
ENSRNOT00000010556	Adipor2	rno-let-7f-5p	0.843231
ENSRNOT00000010366	Map4k3	rno-let-7f-5p	0.999991
ENSRNOT00000010266	Gdf6	rno-let-7f-5p	0.761802
ENSRNOT00000010264	Vps54	rno-let-7f-5p	0.71693
ENSRNOT00000010120	Zc3h3	rno-let-7f-5p	0.982857
ENSRNOT00000010018	B3galt1	rno-let-7f-5p	0.857169
ENSRNOT00000009896	Cyp46a1	rno-let-7f-5p	0.884935
ENSRNOT00000009752	LOC500034	rno-let-7f-5p	0.816003
ENSRNOT00000009452	Tgfbr1	rno-let-7f-5p	0.998374
ENSRNOT00000009345	Acvr1b	rno-let-7f-5p	0.834259
ENSRNOT00000009269	Sema4f	rno-let-7f-5p	0.801313
ENSRNOT00000009181	Arl5a	rno-let-7f-5p	0.71639
ENSRNOT00000009042	Slc5a6	rno-let-7f-5p	0.740673
ENSRNOT00000008929	Tmem198b	rno-let-7f-5p	0.707353
ENSRNOT00000008827	Akap8	rno-let-7f-5p	0.826157
ENSRNOT00000008786	Dcaf15	rno-let-7f-5p	0.974657
ENSRNOT00000008764	Rbm38	rno-let-7f-5p	0.889388
ENSRNOT00000008643	Mycn	rno-let-7f-5p	0.982594
ENSRNOT00000008585	Smarcad1	rno-let-7f-5p	0.927185
ENSRNOT00000008424	Zbtb25	rno-let-7f-5p	0.817724
ENSRNOT00000008244	Klhl31	rno-let-7f-5p	0.717584
ENSRNOT00000007687	Rasgrp1	rno-let-7f-5p	0.901041
ENSRNOT00000007461	Trhde	rno-let-7f-5p	0.841126
ENSRNOT00000007414	Bzw2	rno-let-7f-5p	0.764572
ENSRNOT00000007404	Acvr2a	rno-let-7f-5p	0.897378
ENSRNOT00000007267	Lsm11	rno-let-7f-5p	0.896226
ENSRNOT00000006637	Syt2	rno-let-7f-5p	0.805723
ENSRNOT00000006562	Akap6	rno-let-7f-5p	0.716191
ENSRNOT00000006517	Has2	rno-let-7f-5p	0.804256
ENSRNOT00000006246	Il10	rno-let-7f-5p	0.838515
ENSRNOT00000006113	Il1a	rno-let-7f-5p	0.820425
ENSRNOT00000005774	Trib2	rno-let-7f-5p	0.798253
ENSRNOT00000005690	Kcnc2	rno-let-7f-5p	0.701357
ENSRNOT00000005685	Zbtb39	rno-let-7f-5p	0.977583
ENSRNOT00000005428	Rnf135	rno-let-7f-5p	0.712702
ENSRNOT00000005383	Dusp1	rno-let-7f-5p	0.884146
ENSRNOT00000005374	Gipc1	rno-let-7f-5p	0.915056
ENSRNOT00000005363	Dnajb9	rno-let-7f-5p	0.761325
ENSRNOT00000005311	Col1a1	rno-let-7f-5p	0.835205
ENSRNOT00000005074	Wnt9b	rno-let-7f-5p	0.835149
ENSRNOT00000004927	Nvl	rno-let-7f-5p	0.71967
ENSRNOT00000004256	Gprc5c	rno-let-7f-5p	0.787923
ENSRNOT00000004001	Fam104a	rno-let-7f-5p	0.85468
ENSRNOT00000003914	Luc7l3	rno-let-7f-5p	0.741133
ENSRNOT00000003690	Sec14l1	rno-let-7f-5p	0.931298
ENSRNOT00000003551	Scyl3	rno-let-7f-5p	0.847085
ENSRNOT00000003295	Pctp	rno-let-7f-5p	0.70503
ENSRNOT00000003284	Pdxdc1	rno-let-7f-5p	0.809946
ENSRNOT00000003239	Rgs8	rno-let-7f-5p	0.915571
ENSRNOT00000002882	Zfp644	rno-let-7f-5p	0.866918
ENSRNOT00000002684	Ift57	rno-let-7f-5p	0.898545
ENSRNOT00000002617	Klhl6	rno-let-7f-5p	0.742929
ENSRNOT00000002545	Hic2	rno-let-7f-5p	0.804372
ENSRNOT00000002425	Senp2	rno-let-7f-5p	0.860986
ENSRNOT00000002410	Ehhadh	rno-let-7f-5p	0.975927
ENSRNOT00000002394	Chrd	rno-let-7f-5p	0.865393
ENSRNOT00000001968	Pom121	rno-let-7f-5p	0.713057
ENSRNOT00000001950	Dtx2	rno-let-7f-5p	0.996468
ENSRNOT00000001940	Lrwd1	rno-let-7f-5p	0.808133
ENSRNOT00000001939	Alkbh4	rno-let-7f-5p	0.726085
ENSRNOT00000001918	Ap1s1	rno-let-7f-5p	0.750108
ENSRNOT00000001533	Abcg1	rno-let-7f-5p	0.706677
ENSRNOT00000001210	Uspl1	rno-let-7f-5p	0.731388
ENSRNOT00000000509	Pbx2	rno-let-7f-5p	0.881492
ENSRNOT00000000501	Rnf5	rno-let-7f-5p	0.954841
ENSRNOT00000000383	Nid2	rno-let-7f-5p	0.744634
ENSRNOT00000000184	Slc30a4	rno-let-7f-5p	0.891628
ENSRNOT00000000170	Atg12	rno-let-7f-5p	0.702293
ENSRNOT00000000048	Idua	rno-let-7f-5p	0.709927

## Sheet: Predicted targets miR-30e-3p
Transcript Id	name	Mirna Name	miTG score
ENSRNOT00000077005	Eif4e2	rno-miR-30e-3p	0.53072
ENSRNOT00000076985	Zbtb37	rno-miR-30e-3p	0.527332
ENSRNOT00000076932	Gml	rno-miR-30e-3p	0.591745
ENSRNOT00000076890	Obscn	rno-miR-30e-3p	0.659015
ENSRNOT00000076879	Selp	rno-miR-30e-3p	0.773436
ENSRNOT00000076872	Slc37a2	rno-miR-30e-3p	0.51961
ENSRNOT00000076855	Morc4	rno-miR-30e-3p	0.788062
ENSRNOT00000076842	Lcor	rno-miR-30e-3p	0.569365
ENSRNOT00000076808	Ldb3	rno-miR-30e-3p	0.536728
ENSRNOT00000076784	Rn50_6_0863.2	rno-miR-30e-3p	0.568805
ENSRNOT00000076645	Cep41	rno-miR-30e-3p	0.576833
ENSRNOT00000076618	Slfn13	rno-miR-30e-3p	0.757955
ENSRNOT00000076587	Dgke	rno-miR-30e-3p	0.929564
ENSRNOT00000076544	Fam122a	rno-miR-30e-3p	0.50917
ENSRNOT00000076529	Pdgfd	rno-miR-30e-3p	0.516398
ENSRNOT00000076521	Alg13	rno-miR-30e-3p	0.641648
ENSRNOT00000076505	Arx	rno-miR-30e-3p	0.520076
ENSRNOT00000076484	TAF9	rno-miR-30e-3p	0.50761
ENSRNOT00000076478	Zfp187	rno-miR-30e-3p	0.657285
ENSRNOT00000076473	Morc3	rno-miR-30e-3p	0.581656
ENSRNOT00000076472	Col4a4	rno-miR-30e-3p	0.502984
ENSRNOT00000076451	Esco2	rno-miR-30e-3p	0.552793
ENSRNOT00000076433	Ccdc79	rno-miR-30e-3p	0.543469
ENSRNOT00000076403	Snx12	rno-miR-30e-3p	0.613002
ENSRNOT00000076281	Tlk1	rno-miR-30e-3p	0.627518
ENSRNOT00000076274	Plch1	rno-miR-30e-3p	0.629395
ENSRNOT00000076258	Selv	rno-miR-30e-3p	0.534459
ENSRNOT00000076239	Mef2c	rno-miR-30e-3p	0.802454
ENSRNOT00000076217	Arap2	rno-miR-30e-3p	0.673508
ENSRNOT00000076205	Gspt2	rno-miR-30e-3p	0.564431
ENSRNOT00000076192	Hnf1b	rno-miR-30e-3p	0.558666
ENSRNOT00000076175	Zfx	rno-miR-30e-3p	0.961805
ENSRNOT00000076126	Ranbp3l	rno-miR-30e-3p	0.58499
ENSRNOT00000076106	Ptpn3	rno-miR-30e-3p	0.683959
ENSRNOT00000076052	Stmn1	rno-miR-30e-3p	0.65764
ENSRNOT00000076049	Nmbr	rno-miR-30e-3p	0.556622
ENSRNOT00000076015	Fsip2	rno-miR-30e-3p	0.632922
ENSRNOT00000075975	Hs3st1	rno-miR-30e-3p	0.604082
ENSRNOT00000075970	Chd9	rno-miR-30e-3p	0.540648
ENSRNOT00000075942	Eif2s3y	rno-miR-30e-3p	0.50531
ENSRNOT00000075895	Kdm5a	rno-miR-30e-3p	0.764834
ENSRNOT00000075840	Zic3	rno-miR-30e-3p	0.549353
ENSRNOT00000075771	Kcna6	rno-miR-30e-3p	0.505369
ENSRNOT00000075580	Rnf165	rno-miR-30e-3p	0.646487
ENSRNOT00000075397	LOC100912469	rno-miR-30e-3p	0.547817
ENSRNOT00000075378	Serpina10	rno-miR-30e-3p	0.556145
ENSRNOT00000075372	AABR06086601.1	rno-miR-30e-3p	0.593507
ENSRNOT00000075273	LOC100360120	rno-miR-30e-3p	0.504682
ENSRNOT00000075183	Lmnb2	rno-miR-30e-3p	0.546938
ENSRNOT00000075126	Hmgn1	rno-miR-30e-3p	0.527569
ENSRNOT00000075089	Fadd	rno-miR-30e-3p	0.509074
ENSRNOT00000074853	Tvp23b	rno-miR-30e-3p	0.558859
ENSRNOT00000074718	Gas7	rno-miR-30e-3p	0.639304
ENSRNOT00000074632	Cisd2	rno-miR-30e-3p	0.64548
ENSRNOT00000074625	Fam19a5	rno-miR-30e-3p	0.54751
ENSRNOT00000074618	AABR06049893.1	rno-miR-30e-3p	0.518663
ENSRNOT00000074488	Otx2	rno-miR-30e-3p	0.676042
ENSRNOT00000074322	Dcx	rno-miR-30e-3p	0.552032
ENSRNOT00000074241	AABR06054014.1	rno-miR-30e-3p	0.559421
ENSRNOT00000074149	Fcgr2a	rno-miR-30e-3p	0.595478
ENSRNOT00000074114	Sephs2	rno-miR-30e-3p	0.569272
ENSRNOT00000074023	Kcnb1	rno-miR-30e-3p	0.757496
ENSRNOT00000073875	Bank1	rno-miR-30e-3p	0.535514
ENSRNOT00000073850	Igf2	rno-miR-30e-3p	0.509639
ENSRNOT00000073709	Serpina10	rno-miR-30e-3p	0.603947
ENSRNOT00000073638	Tmem178b	rno-miR-30e-3p	0.788534
ENSRNOT00000073341	Pex5	rno-miR-30e-3p	0.541485
ENSRNOT00000073186	Arl10	rno-miR-30e-3p	0.702856
ENSRNOT00000073180	Glipr1l2	rno-miR-30e-3p	0.520869
ENSRNOT00000073144	Il2ra	rno-miR-30e-3p	0.508161
ENSRNOT00000072860	LOC691422	rno-miR-30e-3p	0.622413
ENSRNOT00000072803	Impad1	rno-miR-30e-3p	0.628704
ENSRNOT00000072753	LOC100910723	rno-miR-30e-3p	0.517432
ENSRNOT00000072750	Irgq	rno-miR-30e-3p	0.532199
ENSRNOT00000072743	Hnrnpa2b1	rno-miR-30e-3p	0.581447
ENSRNOT00000072589	Cfl2	rno-miR-30e-3p	0.548011
ENSRNOT00000072316	Zfp192	rno-miR-30e-3p	0.539557
ENSRNOT00000072242	Kcne4	rno-miR-30e-3p	0.721544
ENSRNOT00000072196	Cxxc4	rno-miR-30e-3p	0.540663
ENSRNOT00000072188	LOC100911854	rno-miR-30e-3p	0.526218
ENSRNOT00000072146	AABR06041411.1	rno-miR-30e-3p	0.582055
ENSRNOT00000072045	LOC685629	rno-miR-30e-3p	0.589051
ENSRNOT00000071992	Gpt2	rno-miR-30e-3p	0.692263
ENSRNOT00000071926	Lep	rno-miR-30e-3p	0.549657
ENSRNOT00000071848	B3gnt5	rno-miR-30e-3p	0.582046
ENSRNOT00000071660	Ly49i5	rno-miR-30e-3p	0.734314
ENSRNOT00000071517	AABR06086575.1	rno-miR-30e-3p	0.605284
ENSRNOT00000071471	LOC100360750	rno-miR-30e-3p	0.717169
ENSRNOT00000070843	LOC100911679	rno-miR-30e-3p	0.555671
ENSRNOT00000068778	Rtkn2	rno-miR-30e-3p	0.534853
ENSRNOT00000068562	Stox2	rno-miR-30e-3p	0.545779
ENSRNOT00000068550	Nat14	rno-miR-30e-3p	0.735796
ENSRNOT00000068545	Crem	rno-miR-30e-3p	0.503604
ENSRNOT00000068479	Magt1	rno-miR-30e-3p	0.873569
ENSRNOT00000068476	Synj2	rno-miR-30e-3p	0.586736
ENSRNOT00000068445	Fam76b	rno-miR-30e-3p	0.831393
ENSRNOT00000068431	Tmem164	rno-miR-30e-3p	0.689227
ENSRNOT00000068419	Dus4l	rno-miR-30e-3p	0.576416
ENSRNOT00000068413	Col11a1	rno-miR-30e-3p	0.594102
ENSRNOT00000068353	Cdadc1	rno-miR-30e-3p	0.670148
ENSRNOT00000068345	Naa50	rno-miR-30e-3p	0.647925
ENSRNOT00000068231	Cpne7	rno-miR-30e-3p	0.503551
ENSRNOT00000068199	Osbpl6	rno-miR-30e-3p	0.514899
ENSRNOT00000068185	Ybx3	rno-miR-30e-3p	0.594551
ENSRNOT00000068174	Pitrm1	rno-miR-30e-3p	0.541822
ENSRNOT00000068113	Trappc2	rno-miR-30e-3p	0.560347
ENSRNOT00000068093	Snrnp27	rno-miR-30e-3p	0.84543
ENSRNOT00000068082	Pdzd8	rno-miR-30e-3p	0.647471
ENSRNOT00000068033	Cbx6	rno-miR-30e-3p	0.550121
ENSRNOT00000068021	Dcdc2	rno-miR-30e-3p	0.541761
ENSRNOT00000067998	Acyp2	rno-miR-30e-3p	0.965927
ENSRNOT00000067983	Pax1	rno-miR-30e-3p	0.563922
ENSRNOT00000067977	Mybl1	rno-miR-30e-3p	0.507141
ENSRNOT00000067920	Reep3	rno-miR-30e-3p	0.511165
ENSRNOT00000067900	Arhgap28	rno-miR-30e-3p	0.60289
ENSRNOT00000067822	Pank1	rno-miR-30e-3p	0.638731
ENSRNOT00000067761	RGD1561145	rno-miR-30e-3p	0.56047
ENSRNOT00000067653	Dnm3	rno-miR-30e-3p	0.527074
ENSRNOT00000067624	LOC100360316	rno-miR-30e-3p	0.588114
ENSRNOT00000067582	Papd5	rno-miR-30e-3p	0.638498
ENSRNOT00000067556	Ythdf3	rno-miR-30e-3p	0.512246
ENSRNOT00000067486	Fat1	rno-miR-30e-3p	0.718497
ENSRNOT00000067416	Cacna1g	rno-miR-30e-3p	0.518338
ENSRNOT00000067183	Prkag2	rno-miR-30e-3p	0.625463
ENSRNOT00000067169	Pdss2	rno-miR-30e-3p	0.586639
ENSRNOT00000067150	Gmpr2	rno-miR-30e-3p	0.549459
ENSRNOT00000067135	Rgl1	rno-miR-30e-3p	0.557015
ENSRNOT00000067060	Mylk	rno-miR-30e-3p	0.57523
ENSRNOT00000067056	Cobll1	rno-miR-30e-3p	0.512451
ENSRNOT00000067017	Rps6kc1	rno-miR-30e-3p	0.5136
ENSRNOT00000066966	Zc2hc1a	rno-miR-30e-3p	0.731245
ENSRNOT00000066934	Armc9	rno-miR-30e-3p	0.581234
ENSRNOT00000066913	Imp4	rno-miR-30e-3p	0.526423
ENSRNOT00000066581	Usp53	rno-miR-30e-3p	0.674486
ENSRNOT00000066534	Rbfox1	rno-miR-30e-3p	0.807466
ENSRNOT00000066520	Zfp563	rno-miR-30e-3p	0.509816
ENSRNOT00000066517	Dazl	rno-miR-30e-3p	0.942689
ENSRNOT00000066495	Phc3	rno-miR-30e-3p	0.552033
ENSRNOT00000066478	Adam2	rno-miR-30e-3p	0.63577
ENSRNOT00000066440	Cab39	rno-miR-30e-3p	0.586694
ENSRNOT00000066336	Dym	rno-miR-30e-3p	0.501179
ENSRNOT00000066303	Cant1	rno-miR-30e-3p	0.637022
ENSRNOT00000066231	Tmeff2	rno-miR-30e-3p	0.642166
ENSRNOT00000066195	Zic2	rno-miR-30e-3p	0.576816
ENSRNOT00000066191	Runx1t1	rno-miR-30e-3p	0.937837
ENSRNOT00000066182	Hcfc1	rno-miR-30e-3p	0.57246
ENSRNOT00000066178	Gpsm2	rno-miR-30e-3p	0.698388
ENSRNOT00000066125	Usp33	rno-miR-30e-3p	0.524928
ENSRNOT00000066103	Spire1	rno-miR-30e-3p	0.686071
ENSRNOT00000066101	Sema6d	rno-miR-30e-3p	0.524417
ENSRNOT00000066041	Mier1	rno-miR-30e-3p	0.576943
ENSRNOT00000066001	Trim14	rno-miR-30e-3p	0.570601
ENSRNOT00000065989	Lypd6b	rno-miR-30e-3p	0.520968
ENSRNOT00000065978	Dhtkd1	rno-miR-30e-3p	0.528613
ENSRNOT00000065919	Ppp1r3a	rno-miR-30e-3p	0.586592
ENSRNOT00000065899	Parpbp	rno-miR-30e-3p	0.638808
ENSRNOT00000065895	Myh10	rno-miR-30e-3p	0.527153
ENSRNOT00000065753	Nckap1l	rno-miR-30e-3p	0.514937
ENSRNOT00000065729	LOC100910882	rno-miR-30e-3p	0.568689
ENSRNOT00000065633	Ccng1	rno-miR-30e-3p	0.788802
ENSRNOT00000065574	Fam208b	rno-miR-30e-3p	0.786089
ENSRNOT00000065553	Ovol2	rno-miR-30e-3p	0.608009
ENSRNOT00000065469	Ccdc39	rno-miR-30e-3p	0.641205
ENSRNOT00000065431	Galnt2	rno-miR-30e-3p	0.642817
ENSRNOT00000065428	Fam115a	rno-miR-30e-3p	0.653832
ENSRNOT00000065411	Osbp	rno-miR-30e-3p	0.54699
ENSRNOT00000065396	Etv1	rno-miR-30e-3p	0.572668
ENSRNOT00000065364	RGD1310081	rno-miR-30e-3p	0.715884
ENSRNOT00000065333	Ccdc34	rno-miR-30e-3p	0.54724
ENSRNOT00000065304	Atf4	rno-miR-30e-3p	0.541686
ENSRNOT00000065285	Ppip5k1	rno-miR-30e-3p	0.506292
ENSRNOT00000065187	Fbxl19	rno-miR-30e-3p	0.60036
ENSRNOT00000065182	LOC303566	rno-miR-30e-3p	0.529653
ENSRNOT00000065126	Scn9a	rno-miR-30e-3p	0.587299
ENSRNOT00000065094	Elk4	rno-miR-30e-3p	0.509552
ENSRNOT00000065041	Rgs7	rno-miR-30e-3p	0.760928
ENSRNOT00000064964	Cluap1	rno-miR-30e-3p	0.548115
ENSRNOT00000064957	Papola	rno-miR-30e-3p	0.620908
ENSRNOT00000064925	Srsf10	rno-miR-30e-3p	0.524797
ENSRNOT00000064860	Dhx9	rno-miR-30e-3p	0.779851
ENSRNOT00000064828	Hltf	rno-miR-30e-3p	0.501901
ENSRNOT00000064798	Map4k2	rno-miR-30e-3p	0.797608
ENSRNOT00000064780	Fgf13	rno-miR-30e-3p	0.514561
ENSRNOT00000064772	Reep1	rno-miR-30e-3p	0.764213
ENSRNOT00000064716	Rps6ka5	rno-miR-30e-3p	0.533827
ENSRNOT00000064679	Calm2	rno-miR-30e-3p	0.712507
ENSRNOT00000064628	Gimd1	rno-miR-30e-3p	0.630892
ENSRNOT00000064535	Eif4g2	rno-miR-30e-3p	0.764769
ENSRNOT00000064484	Trmt13	rno-miR-30e-3p	0.50818
ENSRNOT00000064483	Cobl	rno-miR-30e-3p	0.615371
ENSRNOT00000064392	Ccnf	rno-miR-30e-3p	0.599425
ENSRNOT00000064386	Agap3	rno-miR-30e-3p	0.666953
ENSRNOT00000064290	Ppp2r1b	rno-miR-30e-3p	0.51313
ENSRNOT00000064288	Lims1	rno-miR-30e-3p	0.507127
ENSRNOT00000064282	Pamr1	rno-miR-30e-3p	0.505806
ENSRNOT00000064250	Zfp532	rno-miR-30e-3p	0.52454
ENSRNOT00000064041	Bcl9l	rno-miR-30e-3p	0.616753
ENSRNOT00000064009	Ctnnd1	rno-miR-30e-3p	0.713927
ENSRNOT00000063866	Prpf3	rno-miR-30e-3p	0.503708
ENSRNOT00000063810	Kifap3	rno-miR-30e-3p	0.554931
ENSRNOT00000063808	Zbtb32	rno-miR-30e-3p	0.533649
ENSRNOT00000063783	Prkab2	rno-miR-30e-3p	0.536146
ENSRNOT00000062055	Cast	rno-miR-30e-3p	0.518327
ENSRNOT00000061999	Tab2	rno-miR-30e-3p	0.584214
ENSRNOT00000061883	Zcchc24	rno-miR-30e-3p	0.679312
ENSRNOT00000061882	Kat2b	rno-miR-30e-3p	0.588136
ENSRNOT00000061871	Abcg8	rno-miR-30e-3p	0.510701
ENSRNOT00000061669	RGD1562289	rno-miR-30e-3p	0.516448
ENSRNOT00000061515	Clasp1	rno-miR-30e-3p	0.671028
ENSRNOT00000061469	Vsx1	rno-miR-30e-3p	0.734296
ENSRNOT00000061446	N4bp2l1	rno-miR-30e-3p	0.56636
ENSRNOT00000061235	Smim11	rno-miR-30e-3p	0.610969
ENSRNOT00000061234	Moxd1	rno-miR-30e-3p	0.5176
ENSRNOT00000061158	Fam107a	rno-miR-30e-3p	0.663313
ENSRNOT00000061014	Runx2	rno-miR-30e-3p	0.567594
ENSRNOT00000060868	Bmp2k	rno-miR-30e-3p	0.622793
ENSRNOT00000060568	Fam120a	rno-miR-30e-3p	0.578018
ENSRNOT00000060476	Tmem229a	rno-miR-30e-3p	0.54495
ENSRNOT00000060465	Adamts3	rno-miR-30e-3p	0.603845
ENSRNOT00000060459	Pot1	rno-miR-30e-3p	0.584803
ENSRNOT00000060410	Camsap2	rno-miR-30e-3p	0.527102
ENSRNOT00000060378	Tesb	rno-miR-30e-3p	0.510347
ENSRNOT00000060265	Csn2	rno-miR-30e-3p	0.797352
ENSRNOT00000060264	Reck	rno-miR-30e-3p	0.517571
ENSRNOT00000060218	Rreb1	rno-miR-30e-3p	0.575547
ENSRNOT00000060185	Tssc1	rno-miR-30e-3p	0.653382
ENSRNOT00000060168	Pls3	rno-miR-30e-3p	0.663343
ENSRNOT00000060018	Lmbrd2	rno-miR-30e-3p	0.627126
ENSRNOT00000060000	LOC100912019	rno-miR-30e-3p	0.645788
ENSRNOT00000059750	Spock3	rno-miR-30e-3p	0.507496
ENSRNOT00000059735	Ccdc80	rno-miR-30e-3p	0.803546
ENSRNOT00000059724	Anxa10	rno-miR-30e-3p	0.547357
ENSRNOT00000059564	LOC100911664	rno-miR-30e-3p	0.602932
ENSRNOT00000059510	Lrrc16a	rno-miR-30e-3p	0.599395
ENSRNOT00000059461	Neb	rno-miR-30e-3p	0.5026
ENSRNOT00000059430	Cacnb4	rno-miR-30e-3p	0.713815
ENSRNOT00000059270	Clcn4	rno-miR-30e-3p	0.757725
ENSRNOT00000059194	Stk38	rno-miR-30e-3p	0.583223
ENSRNOT00000059167	Gimap7	rno-miR-30e-3p	0.525579
ENSRNOT00000059154	Lgals12	rno-miR-30e-3p	0.516738
ENSRNOT00000059040	Cdkl3	rno-miR-30e-3p	0.548903
ENSRNOT00000059031	Ctps2	rno-miR-30e-3p	0.534489
ENSRNOT00000058833	Gpr64	rno-miR-30e-3p	0.608966
ENSRNOT00000058803	Ldb2	rno-miR-30e-3p	0.585389
ENSRNOT00000058703	Nt5c3a	rno-miR-30e-3p	0.716462
ENSRNOT00000058626	Herc6	rno-miR-30e-3p	0.502839
ENSRNOT00000058563	Mzf1	rno-miR-30e-3p	0.634376
ENSRNOT00000058434	Tmem47	rno-miR-30e-3p	0.631887
ENSRNOT00000058422	Ahsg	rno-miR-30e-3p	0.524361
ENSRNOT00000058349	Gxylt1	rno-miR-30e-3p	0.550923
ENSRNOT00000057963	Nanos2	rno-miR-30e-3p	0.52522
ENSRNOT00000057789	Fbxl3	rno-miR-30e-3p	0.634572
ENSRNOT00000057751	Thap7	rno-miR-30e-3p	0.553325
ENSRNOT00000057738	Pik3ip1	rno-miR-30e-3p	0.578773
ENSRNOT00000057476	Gopc	rno-miR-30e-3p	0.534028
ENSRNOT00000057471	Pars2	rno-miR-30e-3p	0.600765
ENSRNOT00000057422	Man1a1	rno-miR-30e-3p	0.687768
ENSRNOT00000057364	Pkib	rno-miR-30e-3p	0.522538
ENSRNOT00000057313	Fam26e	rno-miR-30e-3p	0.845444
ENSRNOT00000057295	Vamp2	rno-miR-30e-3p	0.836807
ENSRNOT00000057171	Ccnk	rno-miR-30e-3p	0.580739
ENSRNOT00000057146	Pkhd1l1	rno-miR-30e-3p	0.565875
ENSRNOT00000057122	Fcgbp	rno-miR-30e-3p	0.546735
ENSRNOT00000057095	Cyp4a1	rno-miR-30e-3p	0.528897
ENSRNOT00000057010	Sim1	rno-miR-30e-3p	0.573897
ENSRNOT00000056923	Gpatch4	rno-miR-30e-3p	0.659366
ENSRNOT00000056862	Sema4a	rno-miR-30e-3p	0.52987
ENSRNOT00000056855	Ahsa2	rno-miR-30e-3p	0.622756
ENSRNOT00000056735	Ep400	rno-miR-30e-3p	0.738193
ENSRNOT00000056727	Plscr1	rno-miR-30e-3p	0.583483
ENSRNOT00000056712	Lrcol1	rno-miR-30e-3p	0.740849
ENSRNOT00000056562	Zic4	rno-miR-30e-3p	0.84842
ENSRNOT00000056434	RGD1560925	rno-miR-30e-3p	0.537566
ENSRNOT00000056405	Chp1	rno-miR-30e-3p	0.601343
ENSRNOT00000056313	Ubl4a	rno-miR-30e-3p	0.54252
ENSRNOT00000056285	Dnase1l1	rno-miR-30e-3p	0.716454
ENSRNOT00000056273	Adap2	rno-miR-30e-3p	0.510437
ENSRNOT00000056192	Lyrm9	rno-miR-30e-3p	0.527341
ENSRNOT00000056119	LOC691952	rno-miR-30e-3p	0.72917
ENSRNOT00000056109	Tph1	rno-miR-30e-3p	0.619519
ENSRNOT00000056083	Bloc1s6	rno-miR-30e-3p	0.5333
ENSRNOT00000056079	Hipk1	rno-miR-30e-3p	0.529356
ENSRNOT00000055862	Wdr47	rno-miR-30e-3p	0.733508
ENSRNOT00000055562	Ctnnbip1	rno-miR-30e-3p	0.770383
ENSRNOT00000055435	Bicd1	rno-miR-30e-3p	0.617878
ENSRNOT00000055398	Tp73	rno-miR-30e-3p	0.558248
ENSRNOT00000055277	Itga5	rno-miR-30e-3p	0.554254
ENSRNOT00000055259	Zranb2	rno-miR-30e-3p	0.853323
ENSRNOT00000055120	Pik3c2a	rno-miR-30e-3p	0.716452
ENSRNOT00000054919	Foxk2	rno-miR-30e-3p	0.862634
ENSRNOT00000054717	Zfp518a	rno-miR-30e-3p	0.67098
ENSRNOT00000054686	Smc3	rno-miR-30e-3p	0.675183
ENSRNOT00000054685	Rbm20	rno-miR-30e-3p	0.642564
ENSRNOT00000052422	Armcx1	rno-miR-30e-3p	0.536383
ENSRNOT00000052347	Fcrl1	rno-miR-30e-3p	0.564173
ENSRNOT00000052288	Slc26a10	rno-miR-30e-3p	0.532857
ENSRNOT00000052158	Fam214a	rno-miR-30e-3p	0.572839
ENSRNOT00000052131	Fam98a	rno-miR-30e-3p	0.611038
ENSRNOT00000052035	Art3	rno-miR-30e-3p	0.534219
ENSRNOT00000052003	Cmpk2	rno-miR-30e-3p	0.563761
ENSRNOT00000051970	Wdr35	rno-miR-30e-3p	0.585231
ENSRNOT00000051953	Epc2	rno-miR-30e-3p	0.57051
ENSRNOT00000051951	Rpe65	rno-miR-30e-3p	0.89519
ENSRNOT00000051883	Chrna7	rno-miR-30e-3p	0.505963
ENSRNOT00000051837	Oprm1	rno-miR-30e-3p	0.605204
ENSRNOT00000051554	Vamp3	rno-miR-30e-3p	0.715155
ENSRNOT00000051491	Fam13c	rno-miR-30e-3p	0.63657
ENSRNOT00000051367	Herc4	rno-miR-30e-3p	0.529706
ENSRNOT00000051349	Arl5b	rno-miR-30e-3p	0.582335
ENSRNOT00000051342	Akr1c2	rno-miR-30e-3p	0.504099
ENSRNOT00000051239	Rasgrp3	rno-miR-30e-3p	0.603651
ENSRNOT00000051213	Tmprss15	rno-miR-30e-3p	0.500085
ENSRNOT00000051159	Col12a1	rno-miR-30e-3p	0.992122
ENSRNOT00000050987	Snx16	rno-miR-30e-3p	0.644378
ENSRNOT00000050865	Zbtb1	rno-miR-30e-3p	0.790414
ENSRNOT00000050807	RGD1562871	rno-miR-30e-3p	0.559039
ENSRNOT00000050734	Tor1aip2	rno-miR-30e-3p	0.582234
ENSRNOT00000050733	Pds5b	rno-miR-30e-3p	0.53857
ENSRNOT00000050701	Cxadr	rno-miR-30e-3p	0.56096
ENSRNOT00000050617	Cacul1	rno-miR-30e-3p	0.54204
ENSRNOT00000050535	Fyttd1	rno-miR-30e-3p	0.738758
ENSRNOT00000050434	Tmem69	rno-miR-30e-3p	0.601525
ENSRNOT00000050350	Wars	rno-miR-30e-3p	0.510704
ENSRNOT00000050222	Nrcam	rno-miR-30e-3p	0.586277
ENSRNOT00000050194	RGD1564420	rno-miR-30e-3p	0.53617
ENSRNOT00000050179	Abi2	rno-miR-30e-3p	0.509035
ENSRNOT00000050138	Six4	rno-miR-30e-3p	0.850698
ENSRNOT00000050092	Btla	rno-miR-30e-3p	0.5363
ENSRNOT00000049972	Pmel	rno-miR-30e-3p	0.69255
ENSRNOT00000049942	Canx	rno-miR-30e-3p	0.518151
ENSRNOT00000049915	LOC100911214	rno-miR-30e-3p	0.562579
ENSRNOT00000049884	Arhgap15	rno-miR-30e-3p	0.597838
ENSRNOT00000049877	Zfp260	rno-miR-30e-3p	0.650526
ENSRNOT00000049848	Cdkn1b	rno-miR-30e-3p	0.957167
ENSRNOT00000049841	Ostn	rno-miR-30e-3p	0.526075
ENSRNOT00000049812	Rtn3	rno-miR-30e-3p	0.789037
ENSRNOT00000049724	Piwil4	rno-miR-30e-3p	0.715828
ENSRNOT00000049424	Zbtb33	rno-miR-30e-3p	0.501414
ENSRNOT00000049376	Kcnab1	rno-miR-30e-3p	0.709661
ENSRNOT00000049348	LOC100125368	rno-miR-30e-3p	0.648111
ENSRNOT00000049344	Neu1	rno-miR-30e-3p	0.577655
ENSRNOT00000048914	Nmnat1	rno-miR-30e-3p	0.743472
ENSRNOT00000048880	Syt1	rno-miR-30e-3p	0.749161
ENSRNOT00000048784	Tceanc2	rno-miR-30e-3p	0.75736
ENSRNOT00000048765	Mdm1	rno-miR-30e-3p	0.686225
ENSRNOT00000048738	Tmem39a	rno-miR-30e-3p	0.507509
ENSRNOT00000048490	Ddx5	rno-miR-30e-3p	0.557314
ENSRNOT00000048485	Havcr2	rno-miR-30e-3p	0.616566
ENSRNOT00000048379	Iffo1	rno-miR-30e-3p	0.505279
ENSRNOT00000048367	Slco1a6	rno-miR-30e-3p	0.796894
ENSRNOT00000048349	Gsdma	rno-miR-30e-3p	0.533678
ENSRNOT00000048323	LOC689173	rno-miR-30e-3p	0.536299
ENSRNOT00000048300	Xirp2	rno-miR-30e-3p	0.595058
ENSRNOT00000048146	RGD1307537	rno-miR-30e-3p	0.587958
ENSRNOT00000048125	Myl12b	rno-miR-30e-3p	0.746845
ENSRNOT00000048109	Aqp4	rno-miR-30e-3p	0.856436
ENSRNOT00000047635	Elf2	rno-miR-30e-3p	0.522939
ENSRNOT00000047572	Olfm4	rno-miR-30e-3p	0.577744
ENSRNOT00000047571	Hsd17b12	rno-miR-30e-3p	0.501312
ENSRNOT00000047472	Syne1	rno-miR-30e-3p	0.518088
ENSRNOT00000047349	Fcgr2a	rno-miR-30e-3p	0.549053
ENSRNOT00000047210	Dnmt3a	rno-miR-30e-3p	0.808207
ENSRNOT00000047192	Lrch1	rno-miR-30e-3p	0.786791
ENSRNOT00000046611	Spint2	rno-miR-30e-3p	0.519228
ENSRNOT00000046529	Nav2	rno-miR-30e-3p	0.714036
ENSRNOT00000046486	Tiam1	rno-miR-30e-3p	0.910626
ENSRNOT00000046432	Herpud2	rno-miR-30e-3p	0.67477
ENSRNOT00000046315	Agrn	rno-miR-30e-3p	0.685564
ENSRNOT00000046266	Usp6nl	rno-miR-30e-3p	0.508755
ENSRNOT00000046215	Rai14	rno-miR-30e-3p	0.605728
ENSRNOT00000046164	Gpr174	rno-miR-30e-3p	0.541431
ENSRNOT00000046142	Rsbn1l	rno-miR-30e-3p	0.612185
ENSRNOT00000046135	Lcp2	rno-miR-30e-3p	0.675398
ENSRNOT00000046110	Srr	rno-miR-30e-3p	0.58622
ENSRNOT00000046053	AABR06087686.1	rno-miR-30e-3p	0.591178
ENSRNOT00000045993	Ptges	rno-miR-30e-3p	0.50578
ENSRNOT00000045963	Sox11	rno-miR-30e-3p	0.556705
ENSRNOT00000045926	F8	rno-miR-30e-3p	0.594391
ENSRNOT00000045870	Sel1l	rno-miR-30e-3p	0.541733
ENSRNOT00000045749	RGD1562136	rno-miR-30e-3p	0.909554
ENSRNOT00000045686	Cyp2j10	rno-miR-30e-3p	0.645568
ENSRNOT00000045636	Zfand3	rno-miR-30e-3p	0.602862
ENSRNOT00000045545	Irgm	rno-miR-30e-3p	0.532878
ENSRNOT00000045443	Gabpb1	rno-miR-30e-3p	0.536797
ENSRNOT00000045150	RGD1562608	rno-miR-30e-3p	0.593265
ENSRNOT00000044804	Larp1b	rno-miR-30e-3p	0.827288
ENSRNOT00000044775	Abo	rno-miR-30e-3p	0.512564
ENSRNOT00000044565	Dusp8	rno-miR-30e-3p	0.678175
ENSRNOT00000044477	Hnrnpu	rno-miR-30e-3p	0.559666
ENSRNOT00000044424	Sohlh2	rno-miR-30e-3p	0.736824
ENSRNOT00000044384	Pdzd9	rno-miR-30e-3p	0.620544
ENSRNOT00000044293	Siae	rno-miR-30e-3p	0.672469
ENSRNOT00000044287	Nr3c1	rno-miR-30e-3p	0.736334
ENSRNOT00000044240	Stag2	rno-miR-30e-3p	0.922565
ENSRNOT00000044236	Srsf11	rno-miR-30e-3p	0.608855
ENSRNOT00000044235	Smg7	rno-miR-30e-3p	0.708842
ENSRNOT00000044232	Pitx2	rno-miR-30e-3p	0.958067
ENSRNOT00000043902	Tnpo3	rno-miR-30e-3p	0.564808
ENSRNOT00000043826	Zfp952	rno-miR-30e-3p	0.583148
ENSRNOT00000043739	Nlrp4a	rno-miR-30e-3p	0.61029
ENSRNOT00000043611	Slc24a5	rno-miR-30e-3p	0.570934
ENSRNOT00000043581	RGD1565498	rno-miR-30e-3p	0.662116
ENSRNOT00000043580	Dab2	rno-miR-30e-3p	0.580943
ENSRNOT00000043533	Kynu	rno-miR-30e-3p	0.616986
ENSRNOT00000043414	Spata5l1	rno-miR-30e-3p	0.57433
ENSRNOT00000043258	Mbnl3	rno-miR-30e-3p	0.544068
ENSRNOT00000043085	Tbc1d9b	rno-miR-30e-3p	0.557652
ENSRNOT00000042973	Tnfaip2	rno-miR-30e-3p	0.50849
ENSRNOT00000042968	Rbm45	rno-miR-30e-3p	0.958636
ENSRNOT00000042914	Cacna2d1	rno-miR-30e-3p	0.519679
ENSRNOT00000042903	Zfp266	rno-miR-30e-3p	0.702505
ENSRNOT00000042827	Sh3bgrl	rno-miR-30e-3p	0.797909
ENSRNOT00000042786	Letmd1	rno-miR-30e-3p	0.511822
ENSRNOT00000042750	Itsn1	rno-miR-30e-3p	0.588397
ENSRNOT00000042735	Fez2	rno-miR-30e-3p	0.561577
ENSRNOT00000042717	Panx3	rno-miR-30e-3p	0.809756
ENSRNOT00000042649	Hemgn	rno-miR-30e-3p	0.60465
ENSRNOT00000042545	Ptgdr	rno-miR-30e-3p	0.974625
ENSRNOT00000042539	Ppard	rno-miR-30e-3p	0.684666
ENSRNOT00000042524	Fchsd2	rno-miR-30e-3p	0.650951
ENSRNOT00000042291	Plekha5	rno-miR-30e-3p	0.518493
ENSRNOT00000042273	Mdfic	rno-miR-30e-3p	0.543068
ENSRNOT00000042082	Ube2f	rno-miR-30e-3p	0.775832
ENSRNOT00000041789	Gnb1	rno-miR-30e-3p	0.600939
ENSRNOT00000041689	Epha4	rno-miR-30e-3p	0.823108
ENSRNOT00000041515	Asb9	rno-miR-30e-3p	0.661932
ENSRNOT00000041453	Zfp280d	rno-miR-30e-3p	0.543112
ENSRNOT00000041442	Max	rno-miR-30e-3p	0.661026
ENSRNOT00000041420	RGD1310110	rno-miR-30e-3p	0.803973
ENSRNOT00000041365	Fry	rno-miR-30e-3p	0.521065
ENSRNOT00000041188	Ppp2r2b	rno-miR-30e-3p	0.550335
ENSRNOT00000041177	Zfp295	rno-miR-30e-3p	0.509072
ENSRNOT00000041044	Mum1l1	rno-miR-30e-3p	0.535207
ENSRNOT00000041033	Eif1	rno-miR-30e-3p	0.787647
ENSRNOT00000040981	Fam203a	rno-miR-30e-3p	0.581214
ENSRNOT00000040884	LOC100911551	rno-miR-30e-3p	0.533673
ENSRNOT00000040845	Jup	rno-miR-30e-3p	0.508771
ENSRNOT00000040836	Taf2	rno-miR-30e-3p	0.543969
ENSRNOT00000040631	Mab21l1	rno-miR-30e-3p	0.661813
ENSRNOT00000040542	Crisp1	rno-miR-30e-3p	0.527381
ENSRNOT00000040511	Nfkb1	rno-miR-30e-3p	0.706602
ENSRNOT00000040488	Mink1	rno-miR-30e-3p	0.60575
ENSRNOT00000040430	Atp1a1	rno-miR-30e-3p	0.929351
ENSRNOT00000039953	Gsap	rno-miR-30e-3p	0.615404
ENSRNOT00000039942	LOC100910717	rno-miR-30e-3p	0.522311
ENSRNOT00000039780	Ntsr1	rno-miR-30e-3p	0.564873
ENSRNOT00000039730	Smad3	rno-miR-30e-3p	0.535425
ENSRNOT00000039696	Iqcf3	rno-miR-30e-3p	0.582429
ENSRNOT00000039677	Ppfia1	rno-miR-30e-3p	0.521591
ENSRNOT00000039551	Ddx3x	rno-miR-30e-3p	0.946558
ENSRNOT00000039509	Zc3h14	rno-miR-30e-3p	0.766294
ENSRNOT00000039383	Cxcl13	rno-miR-30e-3p	0.611708
ENSRNOT00000039377	Riok3	rno-miR-30e-3p	0.634569
ENSRNOT00000039375	Spast	rno-miR-30e-3p	0.663402
ENSRNOT00000039281	Cabp1	rno-miR-30e-3p	0.57192
ENSRNOT00000039237	RGD1561849	rno-miR-30e-3p	0.507162
ENSRNOT00000039017	Capza2	rno-miR-30e-3p	0.573201
ENSRNOT00000039005	Gpr85	rno-miR-30e-3p	0.615164
ENSRNOT00000039000	Gpkow	rno-miR-30e-3p	0.511591
ENSRNOT00000038915	Mfsd9	rno-miR-30e-3p	0.655585
ENSRNOT00000038852	Dnai2	rno-miR-30e-3p	0.504031
ENSRNOT00000038827	Tbck	rno-miR-30e-3p	0.779729
ENSRNOT00000038780	Igf1	rno-miR-30e-3p	0.580081
ENSRNOT00000038631	Cep290	rno-miR-30e-3p	0.536195
ENSRNOT00000038556	Plekhn1	rno-miR-30e-3p	0.539497
ENSRNOT00000038464	Prrg4	rno-miR-30e-3p	0.642888
ENSRNOT00000038454	Rnf222	rno-miR-30e-3p	0.571231
ENSRNOT00000038415	Ibtk	rno-miR-30e-3p	0.517471
ENSRNOT00000038408	Relt	rno-miR-30e-3p	0.6955
ENSRNOT00000038383	Acad11	rno-miR-30e-3p	0.805286
ENSRNOT00000038313	Pgr	rno-miR-30e-3p	0.540339
ENSRNOT00000038266	Adam32	rno-miR-30e-3p	0.662698
ENSRNOT00000038246	Thada	rno-miR-30e-3p	0.602297
ENSRNOT00000038239	Tdrd6	rno-miR-30e-3p	0.574704
ENSRNOT00000038207	Plcxd2	rno-miR-30e-3p	0.58279
ENSRNOT00000038093	Mstn	rno-miR-30e-3p	0.602638
ENSRNOT00000038084	Zfp26	rno-miR-30e-3p	0.845276
ENSRNOT00000038032	Twf1	rno-miR-30e-3p	0.722676
ENSRNOT00000037870	Ccp110	rno-miR-30e-3p	0.518333
ENSRNOT00000037862	Hccs	rno-miR-30e-3p	0.584293
ENSRNOT00000037705	Dhx57	rno-miR-30e-3p	0.513695
ENSRNOT00000037624	Dagla	rno-miR-30e-3p	0.603825
ENSRNOT00000037547	MGC94199	rno-miR-30e-3p	0.648417
ENSRNOT00000037509	Uba6	rno-miR-30e-3p	0.7827
ENSRNOT00000037500	RGD1359158	rno-miR-30e-3p	0.503516
ENSRNOT00000037483	Plekhf2	rno-miR-30e-3p	0.658423
ENSRNOT00000037369	Slc22a3	rno-miR-30e-3p	0.582304
ENSRNOT00000037271	Ythdf1	rno-miR-30e-3p	0.588545
ENSRNOT00000037061	Tada2b	rno-miR-30e-3p	0.600784
ENSRNOT00000037030	LOC685596	rno-miR-30e-3p	0.647491
ENSRNOT00000036958	Igf2bp2	rno-miR-30e-3p	0.5383
ENSRNOT00000036907	Rinl	rno-miR-30e-3p	0.524703
ENSRNOT00000036823	Ell3	rno-miR-30e-3p	0.881166
ENSRNOT00000036814	Usp32	rno-miR-30e-3p	0.799818
ENSRNOT00000036788	Cela3b	rno-miR-30e-3p	0.551849
ENSRNOT00000036546	Apcdd1l	rno-miR-30e-3p	0.969706
ENSRNOT00000036365	Sec63	rno-miR-30e-3p	0.501852
ENSRNOT00000036291	Arl13a	rno-miR-30e-3p	0.600235
ENSRNOT00000036200	Ralgps2	rno-miR-30e-3p	0.7112
ENSRNOT00000036172	Hnrnpm	rno-miR-30e-3p	0.566656
ENSRNOT00000036141	RGD1307947	rno-miR-30e-3p	0.665801
ENSRNOT00000036132	Tspan32	rno-miR-30e-3p	0.632974
ENSRNOT00000036128	Fam24a	rno-miR-30e-3p	0.641179
ENSRNOT00000036110	Rbbp5	rno-miR-30e-3p	0.600683
ENSRNOT00000036098	Ska2	rno-miR-30e-3p	0.619184
ENSRNOT00000036092	Zdhhc2	rno-miR-30e-3p	0.581593
ENSRNOT00000035808	Zfp292	rno-miR-30e-3p	0.586669
ENSRNOT00000035687	Tal2	rno-miR-30e-3p	0.50201
ENSRNOT00000035373	2004-08-01	rno-miR-30e-3p	0.623761
ENSRNOT00000035362	Ypel5	rno-miR-30e-3p	0.90392
ENSRNOT00000035309	Heatr5a	rno-miR-30e-3p	0.526623
ENSRNOT00000035048	Ube2v1	rno-miR-30e-3p	0.606551
ENSRNOT00000034987	Scel	rno-miR-30e-3p	0.550103
ENSRNOT00000034690	Zfp445	rno-miR-30e-3p	0.602228
ENSRNOT00000034567	Tmx4	rno-miR-30e-3p	0.838086
ENSRNOT00000034498	Lamp3	rno-miR-30e-3p	0.604906
ENSRNOT00000034482	Msantd4	rno-miR-30e-3p	0.575916
ENSRNOT00000034472	Dync1li2	rno-miR-30e-3p	0.683358
ENSRNOT00000034449	Ermn	rno-miR-30e-3p	0.656624
ENSRNOT00000034401	Gfap	rno-miR-30e-3p	0.591086
ENSRNOT00000034338	Six1	rno-miR-30e-3p	0.610806
ENSRNOT00000034282	Abhd15	rno-miR-30e-3p	0.534408
ENSRNOT00000034157	Mllt10	rno-miR-30e-3p	0.62059
ENSRNOT00000034122	Zdhhc23	rno-miR-30e-3p	0.524145
ENSRNOT00000034098	Gpr158	rno-miR-30e-3p	0.690917
ENSRNOT00000033983	Rad51ap1	rno-miR-30e-3p	0.55665
ENSRNOT00000033980	Lrrtm3	rno-miR-30e-3p	0.588893
ENSRNOT00000033940	Bhlhe22	rno-miR-30e-3p	0.569342
ENSRNOT00000033858	Lrrc28	rno-miR-30e-3p	0.522677
ENSRNOT00000033718	RGD1306186	rno-miR-30e-3p	0.502602
ENSRNOT00000033684	Appbp2	rno-miR-30e-3p	0.524319
ENSRNOT00000033460	Bmper	rno-miR-30e-3p	0.501784
ENSRNOT00000033412	Vcpkmt	rno-miR-30e-3p	0.53971
ENSRNOT00000033312	Esco1	rno-miR-30e-3p	0.816615
ENSRNOT00000033298	Zfp280b	rno-miR-30e-3p	0.856481
ENSRNOT00000033285	Tmem54	rno-miR-30e-3p	0.815477
ENSRNOT00000033265	Clec5a	rno-miR-30e-3p	0.573448
ENSRNOT00000033196	Gclc	rno-miR-30e-3p	0.765421
ENSRNOT00000033068	Aox4	rno-miR-30e-3p	0.617591
ENSRNOT00000033021	Vps13b	rno-miR-30e-3p	0.575704
ENSRNOT00000033010	Mbtps2	rno-miR-30e-3p	0.671642
ENSRNOT00000032808	Cryz	rno-miR-30e-3p	0.519068
ENSRNOT00000032505	Krit1	rno-miR-30e-3p	0.723222
ENSRNOT00000032454	Ss18	rno-miR-30e-3p	0.848239
ENSRNOT00000032363	Proser3	rno-miR-30e-3p	0.640556
ENSRNOT00000032324	Tmem56	rno-miR-30e-3p	0.560447
ENSRNOT00000032275	Dock11	rno-miR-30e-3p	0.587192
ENSRNOT00000032126	Slc35d1	rno-miR-30e-3p	0.58753
ENSRNOT00000032027	March11	rno-miR-30e-3p	0.530686
ENSRNOT00000031977	Smpd3	rno-miR-30e-3p	0.565835
ENSRNOT00000031974	Ddias	rno-miR-30e-3p	0.53019
ENSRNOT00000031928	Mtf1	rno-miR-30e-3p	0.505191
ENSRNOT00000031909	Fam151b	rno-miR-30e-3p	0.555899
ENSRNOT00000031855	LOC100911993	rno-miR-30e-3p	0.57244
ENSRNOT00000031748	Pkn2	rno-miR-30e-3p	0.643434
ENSRNOT00000031614	Elmod2	rno-miR-30e-3p	0.523075
ENSRNOT00000031595	Arid4a	rno-miR-30e-3p	0.948072
ENSRNOT00000031583	Bola3	rno-miR-30e-3p	0.512204
ENSRNOT00000031448	Myt1	rno-miR-30e-3p	0.607975
ENSRNOT00000031401	Ube2v2	rno-miR-30e-3p	0.649059
ENSRNOT00000031397	Clrn3	rno-miR-30e-3p	0.647447
ENSRNOT00000031291	Agpat5	rno-miR-30e-3p	0.555774
ENSRNOT00000031261	Fam117b	rno-miR-30e-3p	0.616236
ENSRNOT00000031236	Cep89	rno-miR-30e-3p	0.511861
ENSRNOT00000031200	Fam46d	rno-miR-30e-3p	0.546511
ENSRNOT00000031190	RGD1560672	rno-miR-30e-3p	0.540248
ENSRNOT00000031018	Peo1	rno-miR-30e-3p	0.579548
ENSRNOT00000030782	Chuk	rno-miR-30e-3p	0.584081
ENSRNOT00000030692	LOC681325	rno-miR-30e-3p	0.694918
ENSRNOT00000030656	Opalin	rno-miR-30e-3p	0.55323
ENSRNOT00000030642	Rfx6	rno-miR-30e-3p	0.511198
ENSRNOT00000030629	Rfx7	rno-miR-30e-3p	0.535873
ENSRNOT00000030604	Tctn1	rno-miR-30e-3p	0.6192
ENSRNOT00000030485	Ube2k	rno-miR-30e-3p	0.531653
ENSRNOT00000030479	Fam69a	rno-miR-30e-3p	0.522697
ENSRNOT00000030476	Yod1	rno-miR-30e-3p	0.583278
ENSRNOT00000030461	Jakmip3	rno-miR-30e-3p	0.509781
ENSRNOT00000030399	Afg3l1	rno-miR-30e-3p	0.694938
ENSRNOT00000030378	RGD1564770	rno-miR-30e-3p	0.887234
ENSRNOT00000030343	Ctns	rno-miR-30e-3p	0.590571
ENSRNOT00000030053	Mcmdc2	rno-miR-30e-3p	0.534988
ENSRNOT00000029866	Smyd4	rno-miR-30e-3p	0.666119
ENSRNOT00000029818	LOC500077	rno-miR-30e-3p	0.513277
ENSRNOT00000029764	Eea1	rno-miR-30e-3p	0.610143
ENSRNOT00000029723	Efcab2	rno-miR-30e-3p	0.543417
ENSRNOT00000029664	Armcx3	rno-miR-30e-3p	0.534177
ENSRNOT00000029628	Sorbs2	rno-miR-30e-3p	0.633916
ENSRNOT00000029552	Opa3	rno-miR-30e-3p	0.586853
ENSRNOT00000029549	Acap2	rno-miR-30e-3p	0.613511
ENSRNOT00000029513	Fancl	rno-miR-30e-3p	0.649142
ENSRNOT00000029493	Slc35e3	rno-miR-30e-3p	0.516763
ENSRNOT00000029419	Zfpm2	rno-miR-30e-3p	0.560312
ENSRNOT00000029340	Rapgef2	rno-miR-30e-3p	0.833745
ENSRNOT00000029244	Fam154b	rno-miR-30e-3p	0.916151
ENSRNOT00000029204	Tmem194b	rno-miR-30e-3p	0.579919
ENSRNOT00000029191	LOC680039	rno-miR-30e-3p	0.693565
ENSRNOT00000029115	Ppp4r2	rno-miR-30e-3p	0.703419
ENSRNOT00000029104	Gba3	rno-miR-30e-3p	0.540503
ENSRNOT00000029049	Akr1c13	rno-miR-30e-3p	0.517363
ENSRNOT00000029045	Tmtc3	rno-miR-30e-3p	0.61744
ENSRNOT00000029018	Apbb2	rno-miR-30e-3p	0.682175
ENSRNOT00000029001	Fads6	rno-miR-30e-3p	0.529612
ENSRNOT00000028972	LOC100125362	rno-miR-30e-3p	0.597429
ENSRNOT00000028898	Mcm8	rno-miR-30e-3p	0.868213
ENSRNOT00000028892	Chgb	rno-miR-30e-3p	0.602244
ENSRNOT00000028890	Gpcpd1	rno-miR-30e-3p	0.72124
ENSRNOT00000028883	Rassf2	rno-miR-30e-3p	0.54615
ENSRNOT00000028877	Adra1d	rno-miR-30e-3p	0.511099
ENSRNOT00000028855	Siglec1	rno-miR-30e-3p	0.584245
ENSRNOT00000028847	Atrn	rno-miR-30e-3p	0.66765
ENSRNOT00000028834	Ubox5	rno-miR-30e-3p	0.618929
ENSRNOT00000028642	Tnfaip8l2	rno-miR-30e-3p	0.504082
ENSRNOT00000028535	Stx3	rno-miR-30e-3p	0.741166
ENSRNOT00000028475	Mrpl49	rno-miR-30e-3p	0.587777
ENSRNOT00000028443	Ms4a7	rno-miR-30e-3p	0.705764
ENSRNOT00000028411	Ccnd1	rno-miR-30e-3p	0.536708
ENSRNOT00000028331	Frmd8	rno-miR-30e-3p	0.530279
ENSRNOT00000028264	Mpp3	rno-miR-30e-3p	0.526302
ENSRNOT00000028262	Ltbp3	rno-miR-30e-3p	0.506881
ENSRNOT00000028194	Ntf4	rno-miR-30e-3p	0.62705
ENSRNOT00000028127	Fdx1l	rno-miR-30e-3p	0.552241
ENSRNOT00000028109	Brca1	rno-miR-30e-3p	0.578052
ENSRNOT00000028098	Rnls	rno-miR-30e-3p	0.607451
ENSRNOT00000028069	Nsg2	rno-miR-30e-3p	0.507751
ENSRNOT00000028057	Pbxip1	rno-miR-30e-3p	0.50579
ENSRNOT00000028028	Sdhaf2	rno-miR-30e-3p	0.745329
ENSRNOT00000027960	Atp5sl	rno-miR-30e-3p	0.546608
ENSRNOT00000027765	Slc25a24	rno-miR-30e-3p	0.635258
ENSRNOT00000027755	Stard4	rno-miR-30e-3p	0.556372
ENSRNOT00000027738	Prpf38b	rno-miR-30e-3p	0.57147
ENSRNOT00000027666	Stxbp3	rno-miR-30e-3p	0.690406
ENSRNOT00000027663	Fam13b	rno-miR-30e-3p	0.628982
ENSRNOT00000027640	Ezh1	rno-miR-30e-3p	0.56983
ENSRNOT00000027616	Bag3	rno-miR-30e-3p	0.676798
ENSRNOT00000027476	Perm1	rno-miR-30e-3p	0.56977
ENSRNOT00000027475	Syt15	rno-miR-30e-3p	0.502983
ENSRNOT00000027450	Pcgf6	rno-miR-30e-3p	0.612596
ENSRNOT00000027411	Wdr6	rno-miR-30e-3p	0.730733
ENSRNOT00000027358	Trpc2	rno-miR-30e-3p	0.640593
ENSRNOT00000027352	Ptpn20b	rno-miR-30e-3p	0.598811
ENSRNOT00000027200	Slc7a6os	rno-miR-30e-3p	0.500018
ENSRNOT00000027188	Pcdhb9	rno-miR-30e-3p	0.587738
ENSRNOT00000027182	Arhgef2	rno-miR-30e-3p	0.566105
ENSRNOT00000027145	Rbm34	rno-miR-30e-3p	0.606836
ENSRNOT00000027117	Slc7a6	rno-miR-30e-3p	0.624129
ENSRNOT00000026989	Paip2	rno-miR-30e-3p	0.674757
ENSRNOT00000026952	Magi3	rno-miR-30e-3p	0.59018
ENSRNOT00000026949	Matr3	rno-miR-30e-3p	0.733258
ENSRNOT00000026928	Psma5	rno-miR-30e-3p	0.589134
ENSRNOT00000026914	Mdp1	rno-miR-30e-3p	0.74823
ENSRNOT00000026870	Sh3gl3	rno-miR-30e-3p	0.715248
ENSRNOT00000026803	Ncoa4	rno-miR-30e-3p	0.61064
ENSRNOT00000026792	Actr1a	rno-miR-30e-3p	0.505761
ENSRNOT00000026775	Akap3	rno-miR-30e-3p	0.568466
ENSRNOT00000026760	Stat3	rno-miR-30e-3p	0.804453
ENSRNOT00000026631	Rsbn1	rno-miR-30e-3p	0.581916
ENSRNOT00000026613	Csrnp2	rno-miR-30e-3p	0.648516
ENSRNOT00000026569	Morc2	rno-miR-30e-3p	0.570232
ENSRNOT00000026525	Eaf1	rno-miR-30e-3p	0.527679
ENSRNOT00000026398	Etf1	rno-miR-30e-3p	0.566414
ENSRNOT00000026303	Egr1	rno-miR-30e-3p	0.887947
ENSRNOT00000026262	Chst5	rno-miR-30e-3p	0.505906
ENSRNOT00000026207	Arrb2	rno-miR-30e-3p	0.5011
ENSRNOT00000026204	Zfp329	rno-miR-30e-3p	0.75815
ENSRNOT00000026186	Sult1a1	rno-miR-30e-3p	0.531602
ENSRNOT00000026150	MGC112830	rno-miR-30e-3p	0.681445
ENSRNOT00000026134	Rnf185	rno-miR-30e-3p	0.591628
ENSRNOT00000026106	Trak1	rno-miR-30e-3p	0.632671
ENSRNOT00000026076	Bbs2	rno-miR-30e-3p	0.680831
ENSRNOT00000026057	Acsl4	rno-miR-30e-3p	0.766114
ENSRNOT00000026054	Kif27	rno-miR-30e-3p	0.881456
ENSRNOT00000026040	Ola1	rno-miR-30e-3p	0.505002
ENSRNOT00000026032	Limk2	rno-miR-30e-3p	0.515496
ENSRNOT00000025965	Ercc6l2	rno-miR-30e-3p	0.602935
ENSRNOT00000025843	Slc13a3	rno-miR-30e-3p	0.533819
ENSRNOT00000025763	Plat	rno-miR-30e-3p	0.688422
ENSRNOT00000025693	Adamts12	rno-miR-30e-3p	0.518497
ENSRNOT00000025653	Crebzf	rno-miR-30e-3p	0.761178
ENSRNOT00000025582	Nppc	rno-miR-30e-3p	0.522198
ENSRNOT00000025550	Rbm17	rno-miR-30e-3p	0.541382
ENSRNOT00000025531	Ccnl2	rno-miR-30e-3p	0.522144
ENSRNOT00000025494	Sox8	rno-miR-30e-3p	0.5226
ENSRNOT00000025493	Htr7	rno-miR-30e-3p	0.727979
ENSRNOT00000025477	Vip	rno-miR-30e-3p	0.637959
ENSRNOT00000025465	Pou4f3	rno-miR-30e-3p	0.722348
ENSRNOT00000025412	Rpp30	rno-miR-30e-3p	0.504085
ENSRNOT00000025403	Slc16a13	rno-miR-30e-3p	0.538138
ENSRNOT00000025402	Nfatc3	rno-miR-30e-3p	0.599136
ENSRNOT00000025378	Patz1	rno-miR-30e-3p	0.689884
ENSRNOT00000025365	Dennd2c	rno-miR-30e-3p	0.670401
ENSRNOT00000025355	Rgs17	rno-miR-30e-3p	0.61956
ENSRNOT00000025342	Clcf1	rno-miR-30e-3p	0.648302
ENSRNOT00000025327	Sec22b	rno-miR-30e-3p	0.667513
ENSRNOT00000025325	Wdr7	rno-miR-30e-3p	0.513195
ENSRNOT00000025241	Drg1	rno-miR-30e-3p	0.514492
ENSRNOT00000025218	Zfp275	rno-miR-30e-3p	0.502287
ENSRNOT00000025209	Slc6a7	rno-miR-30e-3p	0.506874
ENSRNOT00000025165	Ahcyl2	rno-miR-30e-3p	0.893977
ENSRNOT00000025158	Gpr155	rno-miR-30e-3p	0.526293
ENSRNOT00000025140	Enkur	rno-miR-30e-3p	0.581155
ENSRNOT00000024924	Otud4	rno-miR-30e-3p	0.506088
ENSRNOT00000024891	Ranbp10	rno-miR-30e-3p	0.517933
ENSRNOT00000024867	Cend1	rno-miR-30e-3p	0.532123
ENSRNOT00000024707	Sfxn1	rno-miR-30e-3p	0.595063
ENSRNOT00000024690	Ctu1	rno-miR-30e-3p	0.505362
ENSRNOT00000024689	Anapc10	rno-miR-30e-3p	0.68305
ENSRNOT00000024662	Zfp819	rno-miR-30e-3p	0.563082
ENSRNOT00000024656	Dynlt1	rno-miR-30e-3p	0.504513
ENSRNOT00000024602	Ccnt2	rno-miR-30e-3p	0.791965
ENSRNOT00000024568	Smarca5	rno-miR-30e-3p	0.507905
ENSRNOT00000024494	Irf4	rno-miR-30e-3p	0.676872
ENSRNOT00000024465	Btaf1	rno-miR-30e-3p	0.645525
ENSRNOT00000024419	Ihh	rno-miR-30e-3p	0.647879
ENSRNOT00000024374	Slc26a2	rno-miR-30e-3p	0.601056
ENSRNOT00000024355	Bccip	rno-miR-30e-3p	0.5645
ENSRNOT00000024286	Rab8b	rno-miR-30e-3p	0.538038
ENSRNOT00000024285	Brix1	rno-miR-30e-3p	0.545856
ENSRNOT00000024272	Apbb1ip	rno-miR-30e-3p	0.635633
ENSRNOT00000024243	Olfm3	rno-miR-30e-3p	0.604829
ENSRNOT00000024218	Dnajc21	rno-miR-30e-3p	0.675608
ENSRNOT00000024207	LOC691658	rno-miR-30e-3p	0.538095
ENSRNOT00000024199	Crispld1	rno-miR-30e-3p	0.595192
ENSRNOT00000024176	Aph1b	rno-miR-30e-3p	0.539832
ENSRNOT00000024163	Camsap1	rno-miR-30e-3p	0.715517
ENSRNOT00000024125	RGD1561415	rno-miR-30e-3p	0.666696
ENSRNOT00000024119	Prkcdbp	rno-miR-30e-3p	0.521577
ENSRNOT00000024096	Polr3k	rno-miR-30e-3p	0.715644
ENSRNOT00000024093	Aldh1a7	rno-miR-30e-3p	0.540406
ENSRNOT00000024077	Cckbr	rno-miR-30e-3p	0.714151
ENSRNOT00000024060	Mrvi1	rno-miR-30e-3p	0.528641
ENSRNOT00000024022	Arhgap12	rno-miR-30e-3p	0.534752
ENSRNOT00000024016	Cdc123	rno-miR-30e-3p	0.63269
ENSRNOT00000023962	Ripk1	rno-miR-30e-3p	0.631559
ENSRNOT00000023945	Net1	rno-miR-30e-3p	0.844662
ENSRNOT00000023911	Ccsap	rno-miR-30e-3p	0.520061
ENSRNOT00000023877	Edrf1	rno-miR-30e-3p	0.625838
ENSRNOT00000023874	Rit2	rno-miR-30e-3p	0.53886
ENSRNOT00000023872	Cnp	rno-miR-30e-3p	0.640361
ENSRNOT00000023853	Ctcf	rno-miR-30e-3p	0.545394
ENSRNOT00000023835	Akr1c14	rno-miR-30e-3p	0.625062
ENSRNOT00000023756	Adam3a	rno-miR-30e-3p	0.531128
ENSRNOT00000023741	Ctr9	rno-miR-30e-3p	0.672271
ENSRNOT00000023677	Pcsk7	rno-miR-30e-3p	0.532916
ENSRNOT00000023667	Gfra1	rno-miR-30e-3p	0.833804
ENSRNOT00000023594	Syt4	rno-miR-30e-3p	0.555941
ENSRNOT00000023550	Tmem131	rno-miR-30e-3p	0.874131
ENSRNOT00000023507	Snx24	rno-miR-30e-3p	0.514028
ENSRNOT00000023478	RGD1304884	rno-miR-30e-3p	0.725925
ENSRNOT00000023460	Map1b	rno-miR-30e-3p	0.903872
ENSRNOT00000023416	Tesk2	rno-miR-30e-3p	0.522019
ENSRNOT00000023405	Zdhhc7	rno-miR-30e-3p	0.531015
ENSRNOT00000023365	Prkag3	rno-miR-30e-3p	0.519086
ENSRNOT00000023285	Cd2bp2	rno-miR-30e-3p	0.557267
ENSRNOT00000023262	Igsf6	rno-miR-30e-3p	0.766539
ENSRNOT00000023247	Fam160b1	rno-miR-30e-3p	0.688989
ENSRNOT00000023214	Fam175b	rno-miR-30e-3p	0.771691
ENSRNOT00000023146	Malt1	rno-miR-30e-3p	0.537402
ENSRNOT00000023133	Akr1e2	rno-miR-30e-3p	0.534106
ENSRNOT00000023100	Trim5	rno-miR-30e-3p	0.501118
ENSRNOT00000023080	Qprt	rno-miR-30e-3p	0.525655
ENSRNOT00000023043	Trim6	rno-miR-30e-3p	0.540164
ENSRNOT00000022993	Fam53b	rno-miR-30e-3p	0.513969
ENSRNOT00000022976	Hmg20a	rno-miR-30e-3p	0.502713
ENSRNOT00000022960	Snx1	rno-miR-30e-3p	0.509536
ENSRNOT00000022958	Sec11c	rno-miR-30e-3p	0.658933
ENSRNOT00000022924	B3galnt2	rno-miR-30e-3p	0.626288
ENSRNOT00000022905	Lppr5	rno-miR-30e-3p	0.619382
ENSRNOT00000022839	Stk36	rno-miR-30e-3p	0.560166
ENSRNOT00000022792	Csnk1g3	rno-miR-30e-3p	0.909787
ENSRNOT00000022779	Actr1b	rno-miR-30e-3p	0.51591
ENSRNOT00000022757	Zfp612	rno-miR-30e-3p	0.656577
ENSRNOT00000022711	Itga8	rno-miR-30e-3p	0.695533
ENSRNOT00000022669	Phf2	rno-miR-30e-3p	0.605476
ENSRNOT00000022598	Slc14a1	rno-miR-30e-3p	0.563172
ENSRNOT00000022573	Dnaja2	rno-miR-30e-3p	0.657193
ENSRNOT00000022486	Suv420h1	rno-miR-30e-3p	0.929851
ENSRNOT00000022406	Glrx3	rno-miR-30e-3p	0.545651
ENSRNOT00000022375	Pip4k2a	rno-miR-30e-3p	0.574369
ENSRNOT00000022276	Plcg1	rno-miR-30e-3p	0.668284
ENSRNOT00000022247	Hoxc5	rno-miR-30e-3p	0.547614
ENSRNOT00000022244	Kdm1b	rno-miR-30e-3p	0.525996
ENSRNOT00000022236	Fiz1	rno-miR-30e-3p	0.607824
ENSRNOT00000022169	Ino80c	rno-miR-30e-3p	0.791707
ENSRNOT00000022150	Cd1d1	rno-miR-30e-3p	0.587086
ENSRNOT00000022141	Pdik1l	rno-miR-30e-3p	0.578397
ENSRNOT00000022117	Galnt1	rno-miR-30e-3p	0.8814
ENSRNOT00000022113	Ttr	rno-miR-30e-3p	0.50607
ENSRNOT00000022055	Hmgcr	rno-miR-30e-3p	0.666648
ENSRNOT00000022046	Ppp1r14c	rno-miR-30e-3p	0.559091
ENSRNOT00000021998	Fbxo11	rno-miR-30e-3p	0.947595
ENSRNOT00000021984	LOC56764	rno-miR-30e-3p	0.545461
ENSRNOT00000021979	Fzd1	rno-miR-30e-3p	0.53274
ENSRNOT00000021968	Spata2L	rno-miR-30e-3p	0.518924
ENSRNOT00000021958	Ermp1	rno-miR-30e-3p	0.835336
ENSRNOT00000021921	Slc12a2	rno-miR-30e-3p	0.732805
ENSRNOT00000021832	Sval1	rno-miR-30e-3p	0.553174
ENSRNOT00000021801	Bambi	rno-miR-30e-3p	0.678611
ENSRNOT00000021769	Ciapin1	rno-miR-30e-3p	0.635457
ENSRNOT00000021764	B4galt6	rno-miR-30e-3p	0.522874
ENSRNOT00000021752	Rb1	rno-miR-30e-3p	0.603159
ENSRNOT00000021729	Zadh2	rno-miR-30e-3p	0.783373
ENSRNOT00000021711	Itfg1	rno-miR-30e-3p	0.670877
ENSRNOT00000021705	Rpf1	rno-miR-30e-3p	0.511204
ENSRNOT00000021625	Npsr1	rno-miR-30e-3p	0.577299
ENSRNOT00000021554	Zfp609	rno-miR-30e-3p	0.511626
ENSRNOT00000021549	Col4a3bp	rno-miR-30e-3p	0.509987
ENSRNOT00000021530	Mtmr10	rno-miR-30e-3p	0.527638
ENSRNOT00000021527	Spats2l	rno-miR-30e-3p	0.600634
ENSRNOT00000021523	LOC100912282	rno-miR-30e-3p	0.782023
ENSRNOT00000021403	Nabp1	rno-miR-30e-3p	0.653386
ENSRNOT00000021366	Ube3a	rno-miR-30e-3p	0.683619
ENSRNOT00000021321	Ube4a	rno-miR-30e-3p	0.646927
ENSRNOT00000021176	Ppp6c	rno-miR-30e-3p	0.753091
ENSRNOT00000021170	Cdh2	rno-miR-30e-3p	0.623214
ENSRNOT00000021168	Efhd1	rno-miR-30e-3p	0.705192
ENSRNOT00000021105	Atic	rno-miR-30e-3p	0.561927
ENSRNOT00000021066	Adam10	rno-miR-30e-3p	0.517621
ENSRNOT00000021064	Abcd2	rno-miR-30e-3p	0.520126
ENSRNOT00000020929	Heyl	rno-miR-30e-3p	0.526982
ENSRNOT00000020924	Suv39h2	rno-miR-30e-3p	0.648572
ENSRNOT00000020892	RGD1307235	rno-miR-30e-3p	0.631306
ENSRNOT00000020870	Mal	rno-miR-30e-3p	0.615983
ENSRNOT00000020852	Sun2	rno-miR-30e-3p	0.731603
ENSRNOT00000020767	Man2a1	rno-miR-30e-3p	0.614267
ENSRNOT00000020753	Nkx3-1	rno-miR-30e-3p	0.525242
ENSRNOT00000020751	LOC691135	rno-miR-30e-3p	0.50251
ENSRNOT00000020728	Stc1	rno-miR-30e-3p	0.576497
ENSRNOT00000020711	Slc9a3	rno-miR-30e-3p	0.506533
ENSRNOT00000020692	Fcho2	rno-miR-30e-3p	0.646947
ENSRNOT00000020671	Kcmf1	rno-miR-30e-3p	0.543814
ENSRNOT00000020603	Hap1	rno-miR-30e-3p	0.600567
ENSRNOT00000020566	Vtcn1	rno-miR-30e-3p	0.626884
ENSRNOT00000020558	Uggt1	rno-miR-30e-3p	0.531995
ENSRNOT00000020536	Mob4	rno-miR-30e-3p	0.763133
ENSRNOT00000020453	Ltv1	rno-miR-30e-3p	0.536738
ENSRNOT00000020409	Bcl2l2	rno-miR-30e-3p	0.559389
ENSRNOT00000020329	Siah1	rno-miR-30e-3p	0.971822
ENSRNOT00000020307	Npr1	rno-miR-30e-3p	0.602944
ENSRNOT00000020267	Dbt	rno-miR-30e-3p	0.521412
ENSRNOT00000020064	Mrpl18	rno-miR-30e-3p	0.531866
ENSRNOT00000020042	Etnk1	rno-miR-30e-3p	0.593
ENSRNOT00000020005	Tcf7l1	rno-miR-30e-3p	0.672709
ENSRNOT00000019966	Hs6st1	rno-miR-30e-3p	0.558269
ENSRNOT00000019921	Rnf152	rno-miR-30e-3p	0.506023
ENSRNOT00000019902	Dzip1l	rno-miR-30e-3p	0.667
ENSRNOT00000019893	Shprh	rno-miR-30e-3p	0.754776
ENSRNOT00000019861	Mtl5	rno-miR-30e-3p	0.585276
ENSRNOT00000019810	Dhx38	rno-miR-30e-3p	0.580863
ENSRNOT00000019781	Smurf2	rno-miR-30e-3p	0.534335
ENSRNOT00000019778	Csgalnact2	rno-miR-30e-3p	0.644615
ENSRNOT00000019748	Dclk1	rno-miR-30e-3p	0.673797
ENSRNOT00000019713	Tgoln2	rno-miR-30e-3p	0.602423
ENSRNOT00000019680	Cttnbp2nl	rno-miR-30e-3p	0.693326
ENSRNOT00000019672	Alg10	rno-miR-30e-3p	0.503507
ENSRNOT00000019617	Zfp638	rno-miR-30e-3p	0.563
ENSRNOT00000019594	Fnta	rno-miR-30e-3p	0.500347
ENSRNOT00000019579	Irs1	rno-miR-30e-3p	0.69765
ENSRNOT00000019577	Pmfbp1	rno-miR-30e-3p	0.55729
ENSRNOT00000019563	Abhd13	rno-miR-30e-3p	0.866614
ENSRNOT00000019536	Armc8	rno-miR-30e-3p	0.579313
ENSRNOT00000019507	Bdh2	rno-miR-30e-3p	0.615114
ENSRNOT00000019500	Slc27a4	rno-miR-30e-3p	0.512334
ENSRNOT00000019443	Hsbp1	rno-miR-30e-3p	0.560344
ENSRNOT00000019403	Sp1	rno-miR-30e-3p	0.529022
ENSRNOT00000019396	Gli3	rno-miR-30e-3p	0.571126
ENSRNOT00000019370	Capn5	rno-miR-30e-3p	0.530884
ENSRNOT00000019367	Klf9	rno-miR-30e-3p	0.519565
ENSRNOT00000019320	Map1a	rno-miR-30e-3p	0.51279
ENSRNOT00000019319	Grm1	rno-miR-30e-3p	0.504313
ENSRNOT00000019181	Lrp11	rno-miR-30e-3p	0.591422
ENSRNOT00000019180	Map4k4	rno-miR-30e-3p	0.50901
ENSRNOT00000019175	Zdhhc13	rno-miR-30e-3p	0.502142
ENSRNOT00000019121	Rab32	rno-miR-30e-3p	0.627546
ENSRNOT00000019057	Lhfp	rno-miR-30e-3p	0.550997
ENSRNOT00000019044	Utp6	rno-miR-30e-3p	0.663188
ENSRNOT00000019040	Ssr1	rno-miR-30e-3p	0.56343
ENSRNOT00000018972	Ap5m1	rno-miR-30e-3p	0.795015
ENSRNOT00000018931	Tshz3	rno-miR-30e-3p	0.614759
ENSRNOT00000018897	Comtd1	rno-miR-30e-3p	0.607168
ENSRNOT00000018872	Jade1	rno-miR-30e-3p	0.523858
ENSRNOT00000018861	Sirt3	rno-miR-30e-3p	0.664525
ENSRNOT00000018796	Pgrmc2	rno-miR-30e-3p	0.645715
ENSRNOT00000018788	Klhl13	rno-miR-30e-3p	0.512093
ENSRNOT00000018782	Zc3hav1	rno-miR-30e-3p	0.829515
ENSRNOT00000018718	Hey2	rno-miR-30e-3p	0.628649
ENSRNOT00000018689	Ing2	rno-miR-30e-3p	0.554898
ENSRNOT00000018683	Prpf31	rno-miR-30e-3p	0.549053
ENSRNOT00000018630	Cdhr1	rno-miR-30e-3p	0.561931
ENSRNOT00000018629	Sall1	rno-miR-30e-3p	0.57334
ENSRNOT00000018613	Gpr132	rno-miR-30e-3p	0.538469
ENSRNOT00000018550	Usp49	rno-miR-30e-3p	0.724067
ENSRNOT00000018548	Armc1	rno-miR-30e-3p	0.598899
ENSRNOT00000018475	Rad54l2	rno-miR-30e-3p	0.558077
ENSRNOT00000018447	Scd1	rno-miR-30e-3p	0.57143
ENSRNOT00000018431	Cdk13	rno-miR-30e-3p	0.51385
ENSRNOT00000018326	Creb1	rno-miR-30e-3p	0.73503
ENSRNOT00000018303	Atp6v1b1	rno-miR-30e-3p	0.544662
ENSRNOT00000018293	Lancl1	rno-miR-30e-3p	0.752241
ENSRNOT00000018259	Dhfr	rno-miR-30e-3p	0.546731
ENSRNOT00000018147	Pola1	rno-miR-30e-3p	0.59825
ENSRNOT00000018101	Rassf4	rno-miR-30e-3p	0.548931
ENSRNOT00000018057	Kcnj8	rno-miR-30e-3p	0.546753
ENSRNOT00000018050	Zfp422	rno-miR-30e-3p	0.776449
ENSRNOT00000018040	LOC100361056	rno-miR-30e-3p	0.627027
ENSRNOT00000018028	Nipa2	rno-miR-30e-3p	0.538503
ENSRNOT00000018003	Hykk	rno-miR-30e-3p	0.601958
ENSRNOT00000017998	Ppt1	rno-miR-30e-3p	0.515971
ENSRNOT00000017939	AABR06083661.1	rno-miR-30e-3p	0.506996
ENSRNOT00000017938	Pik3ap1	rno-miR-30e-3p	0.829779
ENSRNOT00000017907	Ptpn12	rno-miR-30e-3p	0.6834
ENSRNOT00000017882	Pdcl3	rno-miR-30e-3p	0.553937
ENSRNOT00000017871	Tmem260	rno-miR-30e-3p	0.554424
ENSRNOT00000017833	Syngr3	rno-miR-30e-3p	0.675837
ENSRNOT00000017824	Clca5	rno-miR-30e-3p	0.576157
ENSRNOT00000017773	Lrit1	rno-miR-30e-3p	0.672677
ENSRNOT00000017770	Sh3glb1	rno-miR-30e-3p	0.822754
ENSRNOT00000017746	Il13ra1	rno-miR-30e-3p	0.772233
ENSRNOT00000017722	Ccdc115	rno-miR-30e-3p	0.504739
ENSRNOT00000017714	Chst10	rno-miR-30e-3p	0.699504
ENSRNOT00000017702	Clns1a	rno-miR-30e-3p	0.523626
ENSRNOT00000017613	Ankrd12	rno-miR-30e-3p	0.659224
ENSRNOT00000017567	Zcchc12	rno-miR-30e-3p	0.576305
ENSRNOT00000017546	Leng1	rno-miR-30e-3p	0.778781
ENSRNOT00000017483	Dupd1	rno-miR-30e-3p	0.744789
ENSRNOT00000017453	Postn	rno-miR-30e-3p	0.514742
ENSRNOT00000017400	Lect1	rno-miR-30e-3p	0.661627
ENSRNOT00000017391	Ddx6	rno-miR-30e-3p	0.682245
ENSRNOT00000017379	Naa15	rno-miR-30e-3p	0.82503
ENSRNOT00000017294	March8	rno-miR-30e-3p	0.568289
ENSRNOT00000017276	Golph3	rno-miR-30e-3p	0.670695
ENSRNOT00000017268	Erlin1	rno-miR-30e-3p	0.688991
ENSRNOT00000017265	Rprd1b	rno-miR-30e-3p	0.511913
ENSRNOT00000017141	RGD1564149	rno-miR-30e-3p	0.637141
ENSRNOT00000017101	Pgrmc1	rno-miR-30e-3p	0.507146
ENSRNOT00000017048	Impg1	rno-miR-30e-3p	0.645131
ENSRNOT00000017038	Rgr	rno-miR-30e-3p	0.547349
ENSRNOT00000017025	Micu3	rno-miR-30e-3p	0.541382
ENSRNOT00000017005	Nfat5	rno-miR-30e-3p	0.603595
ENSRNOT00000016992	Zmym4	rno-miR-30e-3p	0.673
ENSRNOT00000016933	Rab23	rno-miR-30e-3p	0.623653
ENSRNOT00000016872	Hs2st1	rno-miR-30e-3p	0.6074
ENSRNOT00000016856	Stk17b	rno-miR-30e-3p	0.908564
ENSRNOT00000016841	Scn4a	rno-miR-30e-3p	0.520338
ENSRNOT00000016838	Rhobtb3	rno-miR-30e-3p	0.537088
ENSRNOT00000016756	Cln8	rno-miR-30e-3p	0.520262
ENSRNOT00000016728	Pex7	rno-miR-30e-3p	0.615532
ENSRNOT00000016568	Ebf2	rno-miR-30e-3p	0.567203
ENSRNOT00000016563	Cnot1	rno-miR-30e-3p	0.52997
ENSRNOT00000016553	Txlnb	rno-miR-30e-3p	0.733207
ENSRNOT00000016494	Ccser2	rno-miR-30e-3p	0.509088
ENSRNOT00000016474	Galnt7	rno-miR-30e-3p	0.964227
ENSRNOT00000016423	Col1a2	rno-miR-30e-3p	0.734609
ENSRNOT00000016422	Pou4f2	rno-miR-30e-3p	0.660669
ENSRNOT00000016399	Slc35e1	rno-miR-30e-3p	0.529766
ENSRNOT00000016380	Zfyve26	rno-miR-30e-3p	0.554059
ENSRNOT00000016286	Ifngr1	rno-miR-30e-3p	0.569414
ENSRNOT00000016274	Atg14	rno-miR-30e-3p	0.597042
ENSRNOT00000016265	Snx10	rno-miR-30e-3p	0.639718
ENSRNOT00000016263	Fdx1	rno-miR-30e-3p	0.673813
ENSRNOT00000016252	Lect2	rno-miR-30e-3p	0.547368
ENSRNOT00000016244	Cited2	rno-miR-30e-3p	0.710064
ENSRNOT00000016237	Ptp4a1	rno-miR-30e-3p	0.529955
ENSRNOT00000016228	Fmr1	rno-miR-30e-3p	0.523824
ENSRNOT00000016224	Tmem41b	rno-miR-30e-3p	0.78788
ENSRNOT00000016220	Mapre1	rno-miR-30e-3p	0.688874
ENSRNOT00000016152	Fam111a	rno-miR-30e-3p	0.583757
ENSRNOT00000016135	Papd4	rno-miR-30e-3p	0.511708
ENSRNOT00000016130	Psip1	rno-miR-30e-3p	0.624412
ENSRNOT00000016083	Cp	rno-miR-30e-3p	0.636484
ENSRNOT00000016020	Rem2	rno-miR-30e-3p	0.643883
ENSRNOT00000016012	B3galnt1	rno-miR-30e-3p	0.678444
ENSRNOT00000016000	Cdc37l1	rno-miR-30e-3p	0.694275
ENSRNOT00000015956	Got2	rno-miR-30e-3p	0.527226
ENSRNOT00000015876	Rpgrip1l	rno-miR-30e-3p	0.511627
ENSRNOT00000015866	Slc2a2	rno-miR-30e-3p	0.526155
ENSRNOT00000015864	Mrpl47	rno-miR-30e-3p	0.901051
ENSRNOT00000015863	Chrm2	rno-miR-30e-3p	0.510538
ENSRNOT00000015638	Phf3	rno-miR-30e-3p	0.590144
ENSRNOT00000015627	Ccdc117	rno-miR-30e-3p	0.742984
ENSRNOT00000015602	Zfyve20	rno-miR-30e-3p	0.643548
ENSRNOT00000015600	Tex30	rno-miR-30e-3p	0.608792
ENSRNOT00000015598	Rab11a	rno-miR-30e-3p	0.622576
ENSRNOT00000015573	Tbl1xr1	rno-miR-30e-3p	0.873188
ENSRNOT00000015568	Sppl2a	rno-miR-30e-3p	0.581457
ENSRNOT00000015566	Slc2a12	rno-miR-30e-3p	0.61933
ENSRNOT00000015545	Aldh6a1	rno-miR-30e-3p	0.605717
ENSRNOT00000015528	Casc5	rno-miR-30e-3p	0.549217
ENSRNOT00000015432	Ankrd44	rno-miR-30e-3p	0.575956
ENSRNOT00000015426	Orc5	rno-miR-30e-3p	0.876723
ENSRNOT00000015415	Senp8	rno-miR-30e-3p	0.624418
ENSRNOT00000015383	Slc36a4	rno-miR-30e-3p	0.602897
ENSRNOT00000015318	Ppp2r2a	rno-miR-30e-3p	0.638616
ENSRNOT00000015297	Mak16	rno-miR-30e-3p	0.754196
ENSRNOT00000015227	Clspn	rno-miR-30e-3p	0.554879
ENSRNOT00000015213	Aimp1	rno-miR-30e-3p	0.540683
ENSRNOT00000015185	LOC100911216	rno-miR-30e-3p	0.539975
ENSRNOT00000015170	Ankrd13c	rno-miR-30e-3p	0.906846
ENSRNOT00000015166	Pragmin	rno-miR-30e-3p	0.542946
ENSRNOT00000015139	Ccl3	rno-miR-30e-3p	0.558469
ENSRNOT00000015122	Ckb	rno-miR-30e-3p	0.539174
ENSRNOT00000015119	Tsc22d2	rno-miR-30e-3p	0.90598
ENSRNOT00000015116	Dkk2	rno-miR-30e-3p	0.658307
ENSRNOT00000015047	Bmpr1a	rno-miR-30e-3p	0.598518
ENSRNOT00000015044	Hmgb3	rno-miR-30e-3p	0.621502
ENSRNOT00000015017	Minpp1	rno-miR-30e-3p	0.632477
ENSRNOT00000015009	Polr2f	rno-miR-30e-3p	0.613965
ENSRNOT00000014997	Cmc2	rno-miR-30e-3p	0.555223
ENSRNOT00000014980	Cipc	rno-miR-30e-3p	0.639277
ENSRNOT00000014939	Trak2	rno-miR-30e-3p	0.588817
ENSRNOT00000014926	Hmgcll1	rno-miR-30e-3p	0.550048
ENSRNOT00000014924	Dlc1	rno-miR-30e-3p	0.772082
ENSRNOT00000014912	Ssr3	rno-miR-30e-3p	0.618371
ENSRNOT00000014888	Ctnnal1	rno-miR-30e-3p	0.537662
ENSRNOT00000014846	Bmp5	rno-miR-30e-3p	0.622169
ENSRNOT00000014828	Snx25	rno-miR-30e-3p	0.572372
ENSRNOT00000014775	Pigh	rno-miR-30e-3p	0.742383
ENSRNOT00000014762	Lrrcc1	rno-miR-30e-3p	0.501434
ENSRNOT00000014660	Terf2ip	rno-miR-30e-3p	0.507538
ENSRNOT00000014614	Proser1	rno-miR-30e-3p	0.567181
ENSRNOT00000014602	Scamp1	rno-miR-30e-3p	0.60943
ENSRNOT00000014583	Mycbp2	rno-miR-30e-3p	0.505357
ENSRNOT00000014502	Lcp1	rno-miR-30e-3p	0.56505
ENSRNOT00000014401	Coa7	rno-miR-30e-3p	0.533156
ENSRNOT00000014384	Kpna4	rno-miR-30e-3p	0.517116
ENSRNOT00000014382	Ppif	rno-miR-30e-3p	0.509321
ENSRNOT00000014377	Sec13	rno-miR-30e-3p	0.588212
ENSRNOT00000014317	Slc7a11	rno-miR-30e-3p	0.510391
ENSRNOT00000014207	Cand2	rno-miR-30e-3p	0.752573
ENSRNOT00000014202	Pcm1	rno-miR-30e-3p	0.709074
ENSRNOT00000014170	Glrb	rno-miR-30e-3p	0.542785
ENSRNOT00000014165	Cep162	rno-miR-30e-3p	0.812261
ENSRNOT00000014031	Lats2	rno-miR-30e-3p	0.553647
ENSRNOT00000014014	Foxb1	rno-miR-30e-3p	0.62291
ENSRNOT00000013993	Dnajb14	rno-miR-30e-3p	0.785218
ENSRNOT00000013987	Trim59	rno-miR-30e-3p	0.684717
ENSRNOT00000013963	Ccdc32	rno-miR-30e-3p	0.561179
ENSRNOT00000013914	Api5	rno-miR-30e-3p	0.639567
ENSRNOT00000013904	Serpini1	rno-miR-30e-3p	0.509429
ENSRNOT00000013901	Xpo4	rno-miR-30e-3p	0.672999
ENSRNOT00000013884	Cnbp	rno-miR-30e-3p	0.528146
ENSRNOT00000013804	Kif3b	rno-miR-30e-3p	0.522485
ENSRNOT00000013720	Chmp4c	rno-miR-30e-3p	0.571834
ENSRNOT00000013698	Slc46a1	rno-miR-30e-3p	0.558562
ENSRNOT00000013598	Ercc8	rno-miR-30e-3p	0.717413
ENSRNOT00000013581	Arih1	rno-miR-30e-3p	0.642777
ENSRNOT00000013570	Thrap3	rno-miR-30e-3p	0.563132
ENSRNOT00000013524	Fam198b	rno-miR-30e-3p	0.573744
ENSRNOT00000013511	RGD1306941	rno-miR-30e-3p	0.519753
ENSRNOT00000013486	Ube2g1	rno-miR-30e-3p	0.583821
ENSRNOT00000013481	Rapgef6	rno-miR-30e-3p	0.520984
ENSRNOT00000013471	Efcab14	rno-miR-30e-3p	0.519685
ENSRNOT00000013408	Htr2a	rno-miR-30e-3p	0.70091
ENSRNOT00000013378	Rabgap1	rno-miR-30e-3p	0.640982
ENSRNOT00000013363	Ap2b1	rno-miR-30e-3p	0.882651
ENSRNOT00000013362	Wee1	rno-miR-30e-3p	0.606799
ENSRNOT00000013356	RGD1560010	rno-miR-30e-3p	0.556965
ENSRNOT00000013355	Wnk1	rno-miR-30e-3p	0.629223
ENSRNOT00000013344	Rnf19a	rno-miR-30e-3p	0.607771
ENSRNOT00000013331	Cnih1	rno-miR-30e-3p	0.716513
ENSRNOT00000013301	Srsf4	rno-miR-30e-3p	0.704798
ENSRNOT00000013286	Aif1l	rno-miR-30e-3p	0.745958
ENSRNOT00000013284	Piwil2	rno-miR-30e-3p	0.761211
ENSRNOT00000013272	Necap1	rno-miR-30e-3p	0.558199
ENSRNOT00000013233	Pex12	rno-miR-30e-3p	0.500756
ENSRNOT00000013228	Tmod1	rno-miR-30e-3p	0.53369
ENSRNOT00000013184	Dync1i1	rno-miR-30e-3p	0.507735
ENSRNOT00000013053	Mapk6	rno-miR-30e-3p	0.809771
ENSRNOT00000013030	Tram1l1	rno-miR-30e-3p	0.741991
ENSRNOT00000012819	Cyp7a1	rno-miR-30e-3p	0.50255
ENSRNOT00000012785	Slitrk5	rno-miR-30e-3p	0.737541
ENSRNOT00000012760	Pdk4	rno-miR-30e-3p	0.827089
ENSRNOT00000012702	Gnl2	rno-miR-30e-3p	0.575881
ENSRNOT00000012699	Tcf20	rno-miR-30e-3p	0.645787
ENSRNOT00000012637	Foxe1	rno-miR-30e-3p	0.53224
ENSRNOT00000012606	Ttpal	rno-miR-30e-3p	0.785167
ENSRNOT00000012595	Mmp1	rno-miR-30e-3p	0.522215
ENSRNOT00000012545	Clasp2	rno-miR-30e-3p	0.569228
ENSRNOT00000012538	Tbx21	rno-miR-30e-3p	0.559091
ENSRNOT00000012510	Dtd1	rno-miR-30e-3p	0.538997
ENSRNOT00000012490	Ccdc126	rno-miR-30e-3p	0.562053
ENSRNOT00000012474	Slc17a5	rno-miR-30e-3p	0.63834
ENSRNOT00000012473	Tacr3	rno-miR-30e-3p	0.532199
ENSRNOT00000012462	Tbkbp1	rno-miR-30e-3p	0.504323
ENSRNOT00000012436	Srp68	rno-miR-30e-3p	0.589591
ENSRNOT00000012417	Nmd3	rno-miR-30e-3p	0.503489
ENSRNOT00000012415	Prkar2b	rno-miR-30e-3p	0.675397
ENSRNOT00000012388	Nrarp	rno-miR-30e-3p	0.719701
ENSRNOT00000012386	Fam214b	rno-miR-30e-3p	0.551797
ENSRNOT00000012376	Kpnb1	rno-miR-30e-3p	0.555139
ENSRNOT00000012287	Cops2	rno-miR-30e-3p	0.56547
ENSRNOT00000012271	Abhd6	rno-miR-30e-3p	0.726157
ENSRNOT00000012253	Fam133b	rno-miR-30e-3p	0.508668
ENSRNOT00000012245	Tnfaip1	rno-miR-30e-3p	0.611975
ENSRNOT00000012219	Rab6b	rno-miR-30e-3p	0.722267
ENSRNOT00000012170	Pou2f3	rno-miR-30e-3p	0.507193
ENSRNOT00000012160	Pdcl	rno-miR-30e-3p	0.556566
ENSRNOT00000012052	Alg6	rno-miR-30e-3p	0.539005
ENSRNOT00000012036	Gnpnat1	rno-miR-30e-3p	0.715144
ENSRNOT00000012005	Mpp5	rno-miR-30e-3p	0.716955
ENSRNOT00000011995	LOC686087	rno-miR-30e-3p	0.730006
ENSRNOT00000011960	Dnajc11	rno-miR-30e-3p	0.510939
ENSRNOT00000011925	Ets1	rno-miR-30e-3p	0.678747
ENSRNOT00000011907	Chmp5	rno-miR-30e-3p	0.565405
ENSRNOT00000011906	Prima1	rno-miR-30e-3p	0.789891
ENSRNOT00000011892	Penk	rno-miR-30e-3p	0.506406
ENSRNOT00000011876	Trmt12	rno-miR-30e-3p	0.564198
ENSRNOT00000011787	Coro2a	rno-miR-30e-3p	0.752099
ENSRNOT00000011761	Capn3	rno-miR-30e-3p	0.586181
ENSRNOT00000011727	Mmp12	rno-miR-30e-3p	0.680202
ENSRNOT00000011726	Nlk	rno-miR-30e-3p	0.599354
ENSRNOT00000011683	Foxj3	rno-miR-30e-3p	0.845987
ENSRNOT00000011572	Slc41a2	rno-miR-30e-3p	0.591436
ENSRNOT00000011474	Snx11	rno-miR-30e-3p	0.5874
ENSRNOT00000011432	Steap4	rno-miR-30e-3p	0.574466
ENSRNOT00000011380	Ubr3	rno-miR-30e-3p	0.517893
ENSRNOT00000011379	Colec10	rno-miR-30e-3p	0.741273
ENSRNOT00000011347	Amotl2	rno-miR-30e-3p	0.533435
ENSRNOT00000011340	Slc22a5	rno-miR-30e-3p	0.669479
ENSRNOT00000011336	Ift74	rno-miR-30e-3p	0.619615
ENSRNOT00000011329	Tmem45b	rno-miR-30e-3p	0.749884
ENSRNOT00000011326	RGD1309995	rno-miR-30e-3p	0.575225
ENSRNOT00000011312	Lypla1	rno-miR-30e-3p	0.555167
ENSRNOT00000011237	Ppap2b	rno-miR-30e-3p	0.527007
ENSRNOT00000011219	Ptk2	rno-miR-30e-3p	0.551691
ENSRNOT00000011196	Olr1	rno-miR-30e-3p	0.550831
ENSRNOT00000011166	Abcb1a	rno-miR-30e-3p	0.740109
ENSRNOT00000011074	Stra6	rno-miR-30e-3p	0.590455
ENSRNOT00000011008	Sesn3	rno-miR-30e-3p	0.54342
ENSRNOT00000011003	Pla2r1	rno-miR-30e-3p	0.601921
ENSRNOT00000010981	Cftr	rno-miR-30e-3p	0.810885
ENSRNOT00000010948	Brms1l	rno-miR-30e-3p	0.635649
ENSRNOT00000010933	Usp1	rno-miR-30e-3p	0.785577
ENSRNOT00000010909	Spaca1	rno-miR-30e-3p	0.744325
ENSRNOT00000010906	Traf3	rno-miR-30e-3p	0.698747
ENSRNOT00000010895	Tmem43	rno-miR-30e-3p	0.534342
ENSRNOT00000010893	Tcea1	rno-miR-30e-3p	0.549007
ENSRNOT00000010858	Oxr1	rno-miR-30e-3p	0.551804
ENSRNOT00000010850	Cnr1	rno-miR-30e-3p	0.563489
ENSRNOT00000010827	SLC24A2	rno-miR-30e-3p	0.554487
ENSRNOT00000010762	Bcl2l1	rno-miR-30e-3p	0.58037
ENSRNOT00000010753	Psma3	rno-miR-30e-3p	0.563571
ENSRNOT00000010723	Mtmr14	rno-miR-30e-3p	0.571585
ENSRNOT00000010638	Jag1	rno-miR-30e-3p	0.546111
ENSRNOT00000010634	Ephb1	rno-miR-30e-3p	0.513062
ENSRNOT00000010631	Bcap29	rno-miR-30e-3p	0.648483
ENSRNOT00000010601	Ckap4	rno-miR-30e-3p	0.644451
ENSRNOT00000010551	Pigm	rno-miR-30e-3p	0.636564
ENSRNOT00000010546	Trmt5	rno-miR-30e-3p	0.52033
ENSRNOT00000010508	Klhl23	rno-miR-30e-3p	0.721962
ENSRNOT00000010386	Glod4	rno-miR-30e-3p	0.52739
ENSRNOT00000010330	Unc13c	rno-miR-30e-3p	0.846833
ENSRNOT00000010283	Dyrk2	rno-miR-30e-3p	0.774617
ENSRNOT00000010271	Pnrc1	rno-miR-30e-3p	0.598159
ENSRNOT00000010266	Gdf6	rno-miR-30e-3p	0.645195
ENSRNOT00000010264	Vps54	rno-miR-30e-3p	0.55206
ENSRNOT00000010254	Oprk1	rno-miR-30e-3p	0.641105
ENSRNOT00000010247	Frzb	rno-miR-30e-3p	0.553294
ENSRNOT00000010183	Padi2	rno-miR-30e-3p	0.502729
ENSRNOT00000010173	Caap1	rno-miR-30e-3p	0.521387
ENSRNOT00000010135	Sms	rno-miR-30e-3p	0.531706
ENSRNOT00000010118	Akap9	rno-miR-30e-3p	0.911962
ENSRNOT00000010092	Rsad2	rno-miR-30e-3p	0.517928
ENSRNOT00000010073	Ndufaf4	rno-miR-30e-3p	0.585989
ENSRNOT00000010022	Pcnx	rno-miR-30e-3p	0.52483
ENSRNOT00000009998	Dera	rno-miR-30e-3p	0.514768
ENSRNOT00000009936	Naa60	rno-miR-30e-3p	0.506203
ENSRNOT00000009900	Plxna2	rno-miR-30e-3p	0.503845
ENSRNOT00000009777	Baat	rno-miR-30e-3p	0.612848
ENSRNOT00000009755	Thoc2	rno-miR-30e-3p	0.592691
ENSRNOT00000009752	LOC500034	rno-miR-30e-3p	0.81917
ENSRNOT00000009695	LOC500827	rno-miR-30e-3p	0.549092
ENSRNOT00000009656	Bmp7	rno-miR-30e-3p	0.524444
ENSRNOT00000009649	Psmc6	rno-miR-30e-3p	0.528484
ENSRNOT00000009611	Ttpa	rno-miR-30e-3p	0.660431
ENSRNOT00000009566	Cbll1	rno-miR-30e-3p	0.667009
ENSRNOT00000009546	Abcg2	rno-miR-30e-3p	0.860522
ENSRNOT00000009542	Gria4	rno-miR-30e-3p	0.713263
ENSRNOT00000009535	Zpbp2	rno-miR-30e-3p	0.598725
ENSRNOT00000009500	Psme4	rno-miR-30e-3p	0.571858
ENSRNOT00000009489	Sema3d	rno-miR-30e-3p	0.584568
ENSRNOT00000009458	Hyal4	rno-miR-30e-3p	0.567566
ENSRNOT00000009452	Tgfbr1	rno-miR-30e-3p	0.559072
ENSRNOT00000009440	Aff4	rno-miR-30e-3p	0.594661
ENSRNOT00000009417	Cdk14	rno-miR-30e-3p	0.517682
ENSRNOT00000009370	Lhx8	rno-miR-30e-3p	0.674896
ENSRNOT00000009340	Gtpbp10	rno-miR-30e-3p	0.587393
ENSRNOT00000009337	Grhl2	rno-miR-30e-3p	0.511258
ENSRNOT00000009333	Ly6e	rno-miR-30e-3p	0.565959
ENSRNOT00000009327	Krcc1	rno-miR-30e-3p	0.76593
ENSRNOT00000009319	Peli1	rno-miR-30e-3p	0.5391
ENSRNOT00000009316	March10	rno-miR-30e-3p	0.747332
ENSRNOT00000009253	Cav1	rno-miR-30e-3p	0.961506
ENSRNOT00000009247	Zfp746	rno-miR-30e-3p	0.513221
ENSRNOT00000009228	Casp8ap2	rno-miR-30e-3p	0.731495
ENSRNOT00000009181	Arl5a	rno-miR-30e-3p	0.666249
ENSRNOT00000009154	Tmem263	rno-miR-30e-3p	0.591485
ENSRNOT00000009143	Dbx2	rno-miR-30e-3p	0.607757
ENSRNOT00000009136	Vcpip1	rno-miR-30e-3p	0.8898
ENSRNOT00000009115	Ubr5	rno-miR-30e-3p	0.754657
ENSRNOT00000009073	Cd44	rno-miR-30e-3p	0.657557
ENSRNOT00000009059	Zfp202	rno-miR-30e-3p	0.594451
ENSRNOT00000008951	En2	rno-miR-30e-3p	0.628046
ENSRNOT00000008947	RGD1560028	rno-miR-30e-3p	0.554786
ENSRNOT00000008936	Sema3e	rno-miR-30e-3p	0.601835
ENSRNOT00000008919	Papolg	rno-miR-30e-3p	0.961562
ENSRNOT00000008898	Cdkn2b	rno-miR-30e-3p	0.662701
ENSRNOT00000008885	Vopp1	rno-miR-30e-3p	0.605688
ENSRNOT00000008880	Six6	rno-miR-30e-3p	0.51292
ENSRNOT00000008803	Meox2	rno-miR-30e-3p	0.975546
ENSRNOT00000008725	Otud6b	rno-miR-30e-3p	0.768138
ENSRNOT00000008722	Cav2	rno-miR-30e-3p	0.610923
ENSRNOT00000008719	Ptprz1	rno-miR-30e-3p	0.513946
ENSRNOT00000008687	Memo1	rno-miR-30e-3p	0.599859
ENSRNOT00000008685	Thy1	rno-miR-30e-3p	0.501262
ENSRNOT00000008677	Tmem106b	rno-miR-30e-3p	0.613334
ENSRNOT00000008637	Pclo	rno-miR-30e-3p	0.523148
ENSRNOT00000008612	Cpsf2	rno-miR-30e-3p	0.615471
ENSRNOT00000008510	Klhl9	rno-miR-30e-3p	0.718204
ENSRNOT00000008504	Hspa2	rno-miR-30e-3p	0.683449
ENSRNOT00000008477	Vdac1	rno-miR-30e-3p	0.58889
ENSRNOT00000008451	Eif2ak3	rno-miR-30e-3p	0.557386
ENSRNOT00000008440	Lamb3	rno-miR-30e-3p	0.572648
ENSRNOT00000008427	Srsf6	rno-miR-30e-3p	0.57158
ENSRNOT00000008424	Zbtb25	rno-miR-30e-3p	0.522175
ENSRNOT00000008399	RGD1565692	rno-miR-30e-3p	0.609612
ENSRNOT00000008359	Pum2	rno-miR-30e-3p	0.680192
ENSRNOT00000008350	Klf10	rno-miR-30e-3p	0.511938
ENSRNOT00000008312	Ispd	rno-miR-30e-3p	0.577268
ENSRNOT00000008302	Nr4a3	rno-miR-30e-3p	0.664699
ENSRNOT00000008274	Lgalsl	rno-miR-30e-3p	0.854807
ENSRNOT00000008193	Cpsf6	rno-miR-30e-3p	0.616685
ENSRNOT00000008149	Ezh2	rno-miR-30e-3p	0.599872
ENSRNOT00000008121	Mrfap1	rno-miR-30e-3p	0.743371
ENSRNOT00000008119	RGD1310352	rno-miR-30e-3p	0.611008
ENSRNOT00000008062	Aasdhppt	rno-miR-30e-3p	0.64882
ENSRNOT00000008046	Ssfa2	rno-miR-30e-3p	0.658862
ENSRNOT00000008023	LOC100911443	rno-miR-30e-3p	0.513275
ENSRNOT00000007993	LRRTM1	rno-miR-30e-3p	0.859108
ENSRNOT00000007984	Tacr1	rno-miR-30e-3p	0.648593
ENSRNOT00000007949	Il1rn	rno-miR-30e-3p	0.583852
ENSRNOT00000007940	Ankib1	rno-miR-30e-3p	0.64195
ENSRNOT00000007893	Ankef1	rno-miR-30e-3p	0.656336
ENSRNOT00000007824	Pno1	rno-miR-30e-3p	0.708812
ENSRNOT00000007723	RGD1563349	rno-miR-30e-3p	0.779021
ENSRNOT00000007711	Erp44	rno-miR-30e-3p	0.802611
ENSRNOT00000007701	Fam49a	rno-miR-30e-3p	0.685944
ENSRNOT00000007657	LOC100910771	rno-miR-30e-3p	0.536648
ENSRNOT00000007654	Map3k7	rno-miR-30e-3p	0.562911
ENSRNOT00000007612	Emc4	rno-miR-30e-3p	0.690522
ENSRNOT00000007577	Mgp	rno-miR-30e-3p	0.584082
ENSRNOT00000007567	Ndufa4	rno-miR-30e-3p	0.775285
ENSRNOT00000007540	Il36a	rno-miR-30e-3p	0.636749
ENSRNOT00000007539	Zbtb44	rno-miR-30e-3p	0.652668
ENSRNOT00000007529	LOC100911256	rno-miR-30e-3p	0.532671
ENSRNOT00000007505	Atxn3	rno-miR-30e-3p	0.97229
ENSRNOT00000007486	Zc4h2	rno-miR-30e-3p	0.549915
ENSRNOT00000007485	Art4	rno-miR-30e-3p	0.637846
ENSRNOT00000007472	Frs2	rno-miR-30e-3p	0.591324
ENSRNOT00000007466	Fam110c	rno-miR-30e-3p	0.545206
ENSRNOT00000007461	Trhde	rno-miR-30e-3p	0.78373
ENSRNOT00000007447	Ctc1	rno-miR-30e-3p	0.516287
ENSRNOT00000007410	Pak7	rno-miR-30e-3p	0.549456
ENSRNOT00000007402	Wbp11	rno-miR-30e-3p	0.516701
ENSRNOT00000007379	Ypel2	rno-miR-30e-3p	0.606521
ENSRNOT00000007335	Kcnj3	rno-miR-30e-3p	0.525227
ENSRNOT00000007333	Irf6	rno-miR-30e-3p	0.500008
ENSRNOT00000007298	Dlst	rno-miR-30e-3p	0.881152
ENSRNOT00000007274	Lamp5	rno-miR-30e-3p	0.504138
ENSRNOT00000007231	Kitlg	rno-miR-30e-3p	0.615047
ENSRNOT00000007223	Sacm1l	rno-miR-30e-3p	0.517094
ENSRNOT00000007219	Egln3	rno-miR-30e-3p	0.531937
ENSRNOT00000007215	Aftph	rno-miR-30e-3p	0.594988
ENSRNOT00000007189	Lmbr1	rno-miR-30e-3p	0.578232
ENSRNOT00000007144	Slc12a6	rno-miR-30e-3p	0.836763
ENSRNOT00000007104	Cnrip1	rno-miR-30e-3p	0.540047
ENSRNOT00000007100	Ywhae	rno-miR-30e-3p	0.811837
ENSRNOT00000007073	Smc6	rno-miR-30e-3p	0.744902
ENSRNOT00000007069	Scn2a1	rno-miR-30e-3p	0.502476
ENSRNOT00000007048	AABR06049789.1	rno-miR-30e-3p	0.625856
ENSRNOT00000007032	Gnat3	rno-miR-30e-3p	0.506623
ENSRNOT00000007000	Ndufaf7	rno-miR-30e-3p	0.516145
ENSRNOT00000006926	Dhx40	rno-miR-30e-3p	0.557504
ENSRNOT00000006874	Ndufaf1	rno-miR-30e-3p	0.657836
ENSRNOT00000006843	Txlng	rno-miR-30e-3p	0.539763
ENSRNOT00000006824	Cebpz	rno-miR-30e-3p	0.877027
ENSRNOT00000006783	Trhr	rno-miR-30e-3p	0.98625
ENSRNOT00000006780	Zcrb1	rno-miR-30e-3p	0.512145
ENSRNOT00000006775	Vdac1	rno-miR-30e-3p	0.571389
ENSRNOT00000006774	Arl6ip6	rno-miR-30e-3p	0.752562
ENSRNOT00000006755	Ppp2r5e	rno-miR-30e-3p	0.778465
ENSRNOT00000006752	Tspan13	rno-miR-30e-3p	0.511705
ENSRNOT00000006671	Ppp1r12b	rno-miR-30e-3p	0.867968
ENSRNOT00000006638	Capn6	rno-miR-30e-3p	0.717123
ENSRNOT00000006562	Akap6	rno-miR-30e-3p	0.569708
ENSRNOT00000006531	Fkbp3	rno-miR-30e-3p	0.549814
ENSRNOT00000006525	Slc4a1ap	rno-miR-30e-3p	0.700686
ENSRNOT00000006517	Has2	rno-miR-30e-3p	0.715479
ENSRNOT00000006509	Atp5s	rno-miR-30e-3p	0.571121
ENSRNOT00000006499	Kcns3	rno-miR-30e-3p	0.599928
ENSRNOT00000006473	L2hgdh	rno-miR-30e-3p	0.532756
ENSRNOT00000006470	Gen1	rno-miR-30e-3p	0.875316
ENSRNOT00000006454	Flrt3	rno-miR-30e-3p	0.574431
ENSRNOT00000006453	Myf5	rno-miR-30e-3p	0.527906
ENSRNOT00000006425	Sos2	rno-miR-30e-3p	0.777425
ENSRNOT00000006415	Pof1b	rno-miR-30e-3p	0.517837
ENSRNOT00000006407	Crk	rno-miR-30e-3p	0.546169
ENSRNOT00000006403	Rock2	rno-miR-30e-3p	0.933837
ENSRNOT00000006402	Eny2	rno-miR-30e-3p	0.838762
ENSRNOT00000006361	Nsf	rno-miR-30e-3p	0.521955
ENSRNOT00000006355	Arf6	rno-miR-30e-3p	0.978674
ENSRNOT00000006257	Aard	rno-miR-30e-3p	0.520494
ENSRNOT00000006195	Fzd6	rno-miR-30e-3p	0.562039
ENSRNOT00000006154	Cox20	rno-miR-30e-3p	0.657943
ENSRNOT00000006148	Traf6	rno-miR-30e-3p	0.606609
ENSRNOT00000006113	Il1a	rno-miR-30e-3p	0.557667
ENSRNOT00000006097	Rag2	rno-miR-30e-3p	0.532131
ENSRNOT00000006074	Ofd1	rno-miR-30e-3p	0.555404
ENSRNOT00000006073	Spdya	rno-miR-30e-3p	0.6094
ENSRNOT00000006070	Dcn	rno-miR-30e-3p	0.640091
ENSRNOT00000006050	LOC100910429	rno-miR-30e-3p	0.612792
ENSRNOT00000006044	Zfp472	rno-miR-30e-3p	0.515105
ENSRNOT00000006018	Fam20b	rno-miR-30e-3p	0.70524
ENSRNOT00000006005	Dcaf5	rno-miR-30e-3p	0.733884
ENSRNOT00000005911	Elk3	rno-miR-30e-3p	0.745565
ENSRNOT00000005876	Vipr2	rno-miR-30e-3p	0.602059
ENSRNOT00000005873	Gtf2a1	rno-miR-30e-3p	0.692946
ENSRNOT00000005866	Cbln4	rno-miR-30e-3p	0.597802
ENSRNOT00000005855	Bre	rno-miR-30e-3p	0.528952
ENSRNOT00000005846	Daam1	rno-miR-30e-3p	0.52024
ENSRNOT00000005844	Pah	rno-miR-30e-3p	0.548188
ENSRNOT00000005821	Klhl28	rno-miR-30e-3p	0.514238
ENSRNOT00000005814	Lgr5	rno-miR-30e-3p	0.604607
ENSRNOT00000005762	Cdk17	rno-miR-30e-3p	0.6478
ENSRNOT00000005726	Tor3a	rno-miR-30e-3p	0.655299
ENSRNOT00000005690	Kcnc2	rno-miR-30e-3p	0.742645
ENSRNOT00000005671	Tshr	rno-miR-30e-3p	0.819549
ENSRNOT00000005667	Odf4	rno-miR-30e-3p	0.780894
ENSRNOT00000005664	Pkdcc	rno-miR-30e-3p	0.587688
ENSRNOT00000005661	Ptrh2	rno-miR-30e-3p	0.730599
ENSRNOT00000005608	Mgat2	rno-miR-30e-3p	0.57239
ENSRNOT00000005541	Zfc3h1	rno-miR-30e-3p	0.711499
ENSRNOT00000005523	Mgat4c	rno-miR-30e-3p	0.626728
ENSRNOT00000005514	RGD1308775	rno-miR-30e-3p	0.612095
ENSRNOT00000005504	Prorsd1	rno-miR-30e-3p	0.517523
ENSRNOT00000005463	Nedd1	rno-miR-30e-3p	0.588411
ENSRNOT00000005389	Adcy3	rno-miR-30e-3p	0.696539
ENSRNOT00000005372	R3hdm1	rno-miR-30e-3p	0.610699
ENSRNOT00000005363	Dnajb9	rno-miR-30e-3p	0.769361
ENSRNOT00000005348	Tmem27	rno-miR-30e-3p	0.504743
ENSRNOT00000005317	Dnajc27	rno-miR-30e-3p	0.771416
ENSRNOT00000005311	Col1a1	rno-miR-30e-3p	0.682293
ENSRNOT00000005310	Tmem19	rno-miR-30e-3p	0.52844
ENSRNOT00000005272	Tmem183a	rno-miR-30e-3p	0.552222
ENSRNOT00000005175	Kcnk10	rno-miR-30e-3p	0.708018
ENSRNOT00000005170	Smek2	rno-miR-30e-3p	0.658517
ENSRNOT00000005165	Tspan6	rno-miR-30e-3p	0.650589
ENSRNOT00000005156	Rgs2	rno-miR-30e-3p	0.750206
ENSRNOT00000005138	Atp6ap2	rno-miR-30e-3p	0.579885
ENSRNOT00000005127	Dars	rno-miR-30e-3p	0.591263
ENSRNOT00000005126	LOC100910750	rno-miR-30e-3p	0.508197
ENSRNOT00000005125	Blmh	rno-miR-30e-3p	0.58748
ENSRNOT00000005072	Opn3	rno-miR-30e-3p	0.504402
ENSRNOT00000005064	Rnft1	rno-miR-30e-3p	0.615539
ENSRNOT00000005059	Wdr26	rno-miR-30e-3p	0.666658
ENSRNOT00000005033	Acot9	rno-miR-30e-3p	0.537261
ENSRNOT00000004969	Mcm6	rno-miR-30e-3p	0.556559
ENSRNOT00000004920	Prkx	rno-miR-30e-3p	0.570507
ENSRNOT00000004919	Pnpt1	rno-miR-30e-3p	0.567097
ENSRNOT00000004895	Cnpy2	rno-miR-30e-3p	0.934324
ENSRNOT00000004810	Dstyk	rno-miR-30e-3p	0.525815
ENSRNOT00000004756	Apoh	rno-miR-30e-3p	0.578967
ENSRNOT00000004736	Tbx4	rno-miR-30e-3p	0.571499
ENSRNOT00000004725	Gabra1	rno-miR-30e-3p	0.510971
ENSRNOT00000004701	Trove2	rno-miR-30e-3p	0.641564
ENSRNOT00000004699	Prkca	rno-miR-30e-3p	0.67611
ENSRNOT00000004693	Asb11	rno-miR-30e-3p	0.558094
ENSRNOT00000004676	Fundc1	rno-miR-30e-3p	0.617689
ENSRNOT00000004559	F9	rno-miR-30e-3p	0.527658
ENSRNOT00000004525	Cenpf	rno-miR-30e-3p	0.652061
ENSRNOT00000004495	Cdc73	rno-miR-30e-3p	0.690824
ENSRNOT00000004463	Gulp1	rno-miR-30e-3p	0.520779
ENSRNOT00000004455	Med9	rno-miR-30e-3p	0.51251
ENSRNOT00000004443	LOC100910572	rno-miR-30e-3p	0.800327
ENSRNOT00000004310	Ercc6l	rno-miR-30e-3p	0.673702
ENSRNOT00000004308	Sqstm1	rno-miR-30e-3p	0.616942
ENSRNOT00000004224	Hdac8	rno-miR-30e-3p	0.639111
ENSRNOT00000004204	AABR06076168.2	rno-miR-30e-3p	0.558538
ENSRNOT00000004202	Fopnl	rno-miR-30e-3p	0.635126
ENSRNOT00000004172	Slc9a3r2	rno-miR-30e-3p	0.501819
ENSRNOT00000004046	Nmt1	rno-miR-30e-3p	0.567014
ENSRNOT00000004001	Fam104a	rno-miR-30e-3p	0.657225
ENSRNOT00000003998	Faslg	rno-miR-30e-3p	0.664298
ENSRNOT00000003966	Adora2b	rno-miR-30e-3p	0.824936
ENSRNOT00000003950	RGD1561897	rno-miR-30e-3p	0.563364
ENSRNOT00000003933	Mnt	rno-miR-30e-3p	0.927999
ENSRNOT00000003914	Luc7l3	rno-miR-30e-3p	0.766375
ENSRNOT00000003870	Zcchc2	rno-miR-30e-3p	0.562533
ENSRNOT00000003837	Cdc42bpa	rno-miR-30e-3p	0.620429
ENSRNOT00000003804	Cog1	rno-miR-30e-3p	0.529465
ENSRNOT00000003780	Tob1	rno-miR-30e-3p	0.987687
ENSRNOT00000003752	Cnot6	rno-miR-30e-3p	0.532217
ENSRNOT00000003728	Kdsr	rno-miR-30e-3p	0.631573
ENSRNOT00000003714	Zdhhc15	rno-miR-30e-3p	0.778675
ENSRNOT00000003671	Rabgap1l	rno-miR-30e-3p	0.542239
ENSRNOT00000003573	Magee1	rno-miR-30e-3p	0.628357
ENSRNOT00000003545	LOC100910563	rno-miR-30e-3p	0.686257
ENSRNOT00000003542	Pmm2	rno-miR-30e-3p	0.573955
ENSRNOT00000003540	Tsr2	rno-miR-30e-3p	0.642476
ENSRNOT00000003463	Fgf16	rno-miR-30e-3p	0.500744
ENSRNOT00000003439	RGD1309748	rno-miR-30e-3p	0.597637
ENSRNOT00000003414	Rap2c	rno-miR-30e-3p	0.575916
ENSRNOT00000003413	Ralb	rno-miR-30e-3p	0.628536
ENSRNOT00000003391	Insig2	rno-miR-30e-3p	0.55281
ENSRNOT00000003327	Rbm47	rno-miR-30e-3p	0.533616
ENSRNOT00000003326	Hcls1	rno-miR-30e-3p	0.787959
ENSRNOT00000003309	Zc3h7a	rno-miR-30e-3p	0.819601
ENSRNOT00000003283	Plp1	rno-miR-30e-3p	0.615955
ENSRNOT00000003282	Gpc4	rno-miR-30e-3p	0.580241
ENSRNOT00000003265	Itm2a	rno-miR-30e-3p	0.542604
ENSRNOT00000003255	Golgb1	rno-miR-30e-3p	0.502372
ENSRNOT00000003192	Mospd1	rno-miR-30e-3p	0.70179
ENSRNOT00000003190	Tbx22	rno-miR-30e-3p	0.788772
ENSRNOT00000003133	Ncor1	rno-miR-30e-3p	0.785935
ENSRNOT00000003128	Tmem33	rno-miR-30e-3p	0.6338
ENSRNOT00000003087	Slain2	rno-miR-30e-3p	0.608774
ENSRNOT00000003076	Tmem150c	rno-miR-30e-3p	0.609232
ENSRNOT00000003017	Guf1	rno-miR-30e-3p	0.589684
ENSRNOT00000003001	Shroom3	rno-miR-30e-3p	0.604091
ENSRNOT00000002960	Klf3	rno-miR-30e-3p	0.638015
ENSRNOT00000002918	Cds1	rno-miR-30e-3p	0.904195
ENSRNOT00000002905	Ppat	rno-miR-30e-3p	0.679768
ENSRNOT00000002896	Lrrc8c	rno-miR-30e-3p	0.834062
ENSRNOT00000002882	Zfp644	rno-miR-30e-3p	0.700704
ENSRNOT00000002876	Ccng2	rno-miR-30e-3p	0.520088
ENSRNOT00000002851	Urb1	rno-miR-30e-3p	0.544182
ENSRNOT00000002755	Gnrhr	rno-miR-30e-3p	0.778294
ENSRNOT00000002692	Zbtb20	rno-miR-30e-3p	0.572085
ENSRNOT00000002671	Csn3	rno-miR-30e-3p	0.540092
ENSRNOT00000002670	Cabs1	rno-miR-30e-3p	0.589997
ENSRNOT00000002518	Rep15	rno-miR-30e-3p	0.847536
ENSRNOT00000002498	PKP2	rno-miR-30e-3p	0.549044
ENSRNOT00000002479	Dnm1l	rno-miR-30e-3p	0.773707
ENSRNOT00000002465	Sspn	rno-miR-30e-3p	0.571127
ENSRNOT00000002425	Senp2	rno-miR-30e-3p	0.808429
ENSRNOT00000002381	Ncbp2	rno-miR-30e-3p	0.77005
ENSRNOT00000002329	Hrasls	rno-miR-30e-3p	0.504757
ENSRNOT00000002292	Crybg3	rno-miR-30e-3p	0.619205
ENSRNOT00000002289	Ripply3	rno-miR-30e-3p	0.580475
ENSRNOT00000002247	Ets2	rno-miR-30e-3p	0.51134
ENSRNOT00000002187	Adamts1	rno-miR-30e-3p	0.654695
ENSRNOT00000002180	Ltn1	rno-miR-30e-3p	0.661323
ENSRNOT00000002155	Hoxd13	rno-miR-30e-3p	0.812529
ENSRNOT00000002152	Nrip1	rno-miR-30e-3p	0.649126
ENSRNOT00000002150	Usp25	rno-miR-30e-3p	0.612786
ENSRNOT00000002067	Zak	rno-miR-30e-3p	0.569888
ENSRNOT00000002036	Fam120b	rno-miR-30e-3p	0.68614
ENSRNOT00000001982	Vps37c	rno-miR-30e-3p	0.520531
ENSRNOT00000001979	Nup153	rno-miR-30e-3p	0.610755
ENSRNOT00000001968	Pom121	rno-miR-30e-3p	0.576112
ENSRNOT00000001918	Ap1s1	rno-miR-30e-3p	0.660408
ENSRNOT00000001916	Serpine1	rno-miR-30e-3p	0.698996
ENSRNOT00000001851	Oas1h	rno-miR-30e-3p	0.579537
ENSRNOT00000001746	P2rx7	rno-miR-30e-3p	0.516388
ENSRNOT00000001654	Gna12	rno-miR-30e-3p	0.559321
ENSRNOT00000001642	Adarb1	rno-miR-30e-3p	0.508447
ENSRNOT00000001602	Agpat3	rno-miR-30e-3p	0.511516
ENSRNOT00000001581	Gltp	rno-miR-30e-3p	0.598733
ENSRNOT00000001553	Unc119b	rno-miR-30e-3p	0.530966
ENSRNOT00000001517	Gcn1l1	rno-miR-30e-3p	0.707584
ENSRNOT00000001485	RGD1562310	rno-miR-30e-3p	0.62167
ENSRNOT00000001419	Cdk2ap1	rno-miR-30e-3p	0.65004
ENSRNOT00000001415	Elavl1	rno-miR-30e-3p	0.522401
ENSRNOT00000001412	Cyth3	rno-miR-30e-3p	0.622461
ENSRNOT00000001365	Ccz1b	rno-miR-30e-3p	0.506238
ENSRNOT00000001247	Ran	rno-miR-30e-3p	0.65309
ENSRNOT00000001210	Uspl1	rno-miR-30e-3p	0.592991
ENSRNOT00000001154	Rbmx	rno-miR-30e-3p	0.572015
ENSRNOT00000001092	Gcc2	rno-miR-30e-3p	0.561781
ENSRNOT00000001085	Nrm	rno-miR-30e-3p	0.510301
ENSRNOT00000001054	Gja1	rno-miR-30e-3p	0.517799
ENSRNOT00000000990	RT1-M3-1	rno-miR-30e-3p	0.521978
ENSRNOT00000000909	Cggbp1	rno-miR-30e-3p	0.787706
ENSRNOT00000000905	Pou1f1	rno-miR-30e-3p	0.64039
ENSRNOT00000000890	Iscu	rno-miR-30e-3p	0.560085
ENSRNOT00000000804	Jmjd1c	rno-miR-30e-3p	0.605568
ENSRNOT00000000743	Hs3st5	rno-miR-30e-3p	0.794979
ENSRNOT00000000737	Lama4	rno-miR-30e-3p	0.585969
ENSRNOT00000000735	Wisp3	rno-miR-30e-3p	0.61267
ENSRNOT00000000715	Amd1	rno-miR-30e-3p	0.523183
ENSRNOT00000000631	RGD735065	rno-miR-30e-3p	0.560648
ENSRNOT00000000627	LOC100910660	rno-miR-30e-3p	0.761679
ENSRNOT00000000513	Notch4	rno-miR-30e-3p	0.52732
ENSRNOT00000000495	Prrt1	rno-miR-30e-3p	0.586808
ENSRNOT00000000484	LOC100360835	rno-miR-30e-3p	0.567022
ENSRNOT00000000471	Asf1a	rno-miR-30e-3p	0.514091
ENSRNOT00000000456	Vgll2	rno-miR-30e-3p	0.521135
ENSRNOT00000000365	Hace1	rno-miR-30e-3p	0.686808
ENSRNOT00000000352	Cd24	rno-miR-30e-3p	0.560006
ENSRNOT00000000334	Cd164	rno-miR-30e-3p	0.641623
ENSRNOT00000000231	Klf11	rno-miR-30e-3p	0.620947
ENSRNOT00000000184	Slc30a4	rno-miR-30e-3p	0.567636
ENSRNOT00000000172	Cdo1	rno-miR-30e-3p	0.603492
ENSRNOT00000000170	Atg12	rno-miR-30e-3p	0.803313
ENSRNOT00000000141	RGD1559864	rno-miR-30e-3p	0.643717
ENSRNOT00000000086	Mtf2	rno-miR-30e-3p	0.829763
ENSRNOT00000000083	Tmed5	rno-miR-30e-3p	0.658669
ENSRNOT00000000078	Ppp2r5a	rno-miR-30e-3p	0.552007
ENSRNOT00000000025	Hebp1	rno-miR-30e-3p	0.612134
ENSRNOT00000000011	Cbln1	rno-miR-30e-3p	0.625291

## Sheet: Predicted targets miR-99a-5p
Transcript Id	name	Mirna Name	miTG score
ENSRNOT00000077025	Dusp14	rno-miR-99a-5p	0.406554
ENSRNOT00000076953	Asb10	rno-miR-99a-5p	0.409259
ENSRNOT00000076787	Krt32	rno-miR-99a-5p	0.449545
ENSRNOT00000076740	Urgcp	rno-miR-99a-5p	0.497701
ENSRNOT00000076541	Prdm1	rno-miR-99a-5p	0.438092
ENSRNOT00000076351	Tex11	rno-miR-99a-5p	0.412994
ENSRNOT00000076160	Ddi2	rno-miR-99a-5p	0.400119
ENSRNOT00000076079	Dlg3	rno-miR-99a-5p	0.407757
ENSRNOT00000075953	Rn50_10_0890.5	rno-miR-99a-5p	0.437969
ENSRNOT00000075411	Ppp1r3d	rno-miR-99a-5p	0.738466
ENSRNOT00000074824	Tmem170a	rno-miR-99a-5p	0.519188
ENSRNOT00000074100	Cstf2t	rno-miR-99a-5p	0.424619
ENSRNOT00000071522	Slc39a4	rno-miR-99a-5p	0.43873
ENSRNOT00000071482	Tor1aip2	rno-miR-99a-5p	0.402202
ENSRNOT00000068711	Klhl22	rno-miR-99a-5p	0.42941
ENSRNOT00000068663	RGD1306151	rno-miR-99a-5p	0.404613
ENSRNOT00000068623	Nsl1	rno-miR-99a-5p	0.470471
ENSRNOT00000068601	Figf	rno-miR-99a-5p	0.426034
ENSRNOT00000068520	Cdc7	rno-miR-99a-5p	0.417021
ENSRNOT00000068084	Ap3s2	rno-miR-99a-5p	0.423586
ENSRNOT00000068082	Pdzd8	rno-miR-99a-5p	0.416188
ENSRNOT00000067942	2006-09-01	rno-miR-99a-5p	0.526335
ENSRNOT00000067840	Gpsm1	rno-miR-99a-5p	0.408813
ENSRNOT00000067603	RPGR	rno-miR-99a-5p	0.400515
ENSRNOT00000067347	Pla2g12a	rno-miR-99a-5p	0.688533
ENSRNOT00000067315	Ate1	rno-miR-99a-5p	0.41966
ENSRNOT00000066794	Pald1	rno-miR-99a-5p	0.442481
ENSRNOT00000066596	Atl3	rno-miR-99a-5p	0.462367
ENSRNOT00000066303	Cant1	rno-miR-99a-5p	0.411497
ENSRNOT00000066254	RGD1564053	rno-miR-99a-5p	0.409995
ENSRNOT00000066071	Aff1	rno-miR-99a-5p	0.422331
ENSRNOT00000065983	Cep85	rno-miR-99a-5p	0.521106
ENSRNOT00000065646	Zc3h12d	rno-miR-99a-5p	0.422937
ENSRNOT00000065633	Ccng1	rno-miR-99a-5p	0.420747
ENSRNOT00000065553	Ovol2	rno-miR-99a-5p	0.488126
ENSRNOT00000065411	Osbp	rno-miR-99a-5p	0.403978
ENSRNOT00000065094	Elk4	rno-miR-99a-5p	0.442936
ENSRNOT00000064905	Scml4	rno-miR-99a-5p	0.532038
ENSRNOT00000064705	Dock9	rno-miR-99a-5p	0.483296
ENSRNOT00000064695	Rin2	rno-miR-99a-5p	0.41245
ENSRNOT00000064392	Ccnf	rno-miR-99a-5p	0.401336
ENSRNOT00000064023	Gsto2	rno-miR-99a-5p	0.405818
ENSRNOT00000063874	Dgkb	rno-miR-99a-5p	0.415953
ENSRNOT00000061417	Dsc2	rno-miR-99a-5p	0.502027
ENSRNOT00000060417	Hdac3	rno-miR-99a-5p	0.444811
ENSRNOT00000060264	Reck	rno-miR-99a-5p	0.404538
ENSRNOT00000059522	Dffa	rno-miR-99a-5p	0.547906
ENSRNOT00000059040	Cdkl3	rno-miR-99a-5p	0.405932
ENSRNOT00000058837	Fzd8	rno-miR-99a-5p	0.977883
ENSRNOT00000058548	Larp4b	rno-miR-99a-5p	0.40468
ENSRNOT00000057729	Ttc39a	rno-miR-99a-5p	0.41672
ENSRNOT00000057501	Mtmr3	rno-miR-99a-5p	0.756439
ENSRNOT00000057227	Rev3l	rno-miR-99a-5p	0.427863
ENSRNOT00000057016	Ascc3	rno-miR-99a-5p	0.53741
ENSRNOT00000057010	Sim1	rno-miR-99a-5p	0.500164
ENSRNOT00000056289	Aph1a	rno-miR-99a-5p	0.428371
ENSRNOT00000055607	Ap1ar	rno-miR-99a-5p	0.803247
ENSRNOT00000054937	Tacc2	rno-miR-99a-5p	0.416217
ENSRNOT00000054916	Fn3krp	rno-miR-99a-5p	0.405871
ENSRNOT00000052131	Fam98a	rno-miR-99a-5p	0.402103
ENSRNOT00000051953	Epc2	rno-miR-99a-5p	0.60982
ENSRNOT00000050865	Zbtb1	rno-miR-99a-5p	0.42006
ENSRNOT00000050535	Fyttd1	rno-miR-99a-5p	0.469108
ENSRNOT00000049657	Grip2	rno-miR-99a-5p	0.409348
ENSRNOT00000049538	Lmf2	rno-miR-99a-5p	0.420351
ENSRNOT00000049262	Elmo2	rno-miR-99a-5p	0.405064
ENSRNOT00000049076	Npat	rno-miR-99a-5p	0.819092
ENSRNOT00000047836	Rap1a	rno-miR-99a-5p	0.542356
ENSRNOT00000047380	Slc52a2	rno-miR-99a-5p	0.416134
ENSRNOT00000046240	Calm2	rno-miR-99a-5p	0.497153
ENSRNOT00000046110	Srr	rno-miR-99a-5p	0.510337
ENSRNOT00000045106	Parp16	rno-miR-99a-5p	0.401196
ENSRNOT00000045063	Clstn1	rno-miR-99a-5p	0.424421
ENSRNOT00000043826	Zfp952	rno-miR-99a-5p	0.581564
ENSRNOT00000043163	Smarcd1	rno-miR-99a-5p	0.43634
ENSRNOT00000042314	Cdc37	rno-miR-99a-5p	0.46661
ENSRNOT00000042291	Plekha5	rno-miR-99a-5p	0.432312
ENSRNOT00000042145	Ntrk2	rno-miR-99a-5p	0.501962
ENSRNOT00000040313	Tmprss4	rno-miR-99a-5p	0.418407
ENSRNOT00000040052	Cubn	rno-miR-99a-5p	0.418912
ENSRNOT00000039857	Cpne8	rno-miR-99a-5p	0.432542
ENSRNOT00000039797	Pilra	rno-miR-99a-5p	0.413144
ENSRNOT00000039284	Cd300lf	rno-miR-99a-5p	0.44065
ENSRNOT00000038858	Pramel1	rno-miR-99a-5p	0.40716
ENSRNOT00000038852	Dnai2	rno-miR-99a-5p	0.494982
ENSRNOT00000038764	Coa4	rno-miR-99a-5p	0.427523
ENSRNOT00000038647	Tmem136	rno-miR-99a-5p	0.539839
ENSRNOT00000038623	Derl3	rno-miR-99a-5p	0.419603
ENSRNOT00000038596	Dzip1	rno-miR-99a-5p	0.450915
ENSRNOT00000038535	Trim46	rno-miR-99a-5p	0.419026
ENSRNOT00000037523	Zfyve9	rno-miR-99a-5p	0.404164
ENSRNOT00000037226	Ms4a15	rno-miR-99a-5p	0.475559
ENSRNOT00000035915	Arhgap22	rno-miR-99a-5p	0.428808
ENSRNOT00000035814	Vldlr	rno-miR-99a-5p	0.828186
ENSRNOT00000035805	Ntmt1	rno-miR-99a-5p	0.500921
ENSRNOT00000035700	Emcn	rno-miR-99a-5p	0.400566
ENSRNOT00000034025	Scn11a	rno-miR-99a-5p	0.511357
ENSRNOT00000033933	Raver2	rno-miR-99a-5p	0.679527
ENSRNOT00000033673	Lyrm1	rno-miR-99a-5p	0.434236
ENSRNOT00000032785	Pik3r5	rno-miR-99a-5p	0.402926
ENSRNOT00000032240	Trappc10	rno-miR-99a-5p	0.499536
ENSRNOT00000031855	LOC100911993	rno-miR-99a-5p	0.464403
ENSRNOT00000031583	Bola3	rno-miR-99a-5p	0.471138
ENSRNOT00000030943	Senp1	rno-miR-99a-5p	0.409729
ENSRNOT00000030485	Ube2k	rno-miR-99a-5p	0.401531
ENSRNOT00000028893	Trmt6	rno-miR-99a-5p	0.410832
ENSRNOT00000028758	Sf3b4	rno-miR-99a-5p	0.409562
ENSRNOT00000028653	Scn1b	rno-miR-99a-5p	0.406381
ENSRNOT00000028592	Men1	rno-miR-99a-5p	0.403023
ENSRNOT00000028495	Vps51	rno-miR-99a-5p	0.404646
ENSRNOT00000028290	Adck4	rno-miR-99a-5p	0.43857
ENSRNOT00000028091	Dpf1	rno-miR-99a-5p	0.490783
ENSRNOT00000028066	Icam1	rno-miR-99a-5p	0.52126
ENSRNOT00000027829	Olfm2	rno-miR-99a-5p	0.427947
ENSRNOT00000027755	Stard4	rno-miR-99a-5p	0.673772
ENSRNOT00000027641	Rhog	rno-miR-99a-5p	0.414298
ENSRNOT00000027640	Ezh1	rno-miR-99a-5p	0.536246
ENSRNOT00000027506	Per2	rno-miR-99a-5p	0.403217
ENSRNOT00000027393	Pcdha9	rno-miR-99a-5p	0.428502
ENSRNOT00000027237	Flnc	rno-miR-99a-5p	0.457282
ENSRNOT00000027173	Impdh1	rno-miR-99a-5p	0.516585
ENSRNOT00000027033	Ino80e	rno-miR-99a-5p	0.432281
ENSRNOT00000027029	Mrps12	rno-miR-99a-5p	0.470274
ENSRNOT00000026795	Mlph	rno-miR-99a-5p	0.402913
ENSRNOT00000026141	Tmem223	rno-miR-99a-5p	0.41533
ENSRNOT00000026112	Psd2	rno-miR-99a-5p	0.414307
ENSRNOT00000026057	Acsl4	rno-miR-99a-5p	0.469521
ENSRNOT00000025873	Dpp8	rno-miR-99a-5p	0.465384
ENSRNOT00000025794	Sod2	rno-miR-99a-5p	0.418235
ENSRNOT00000025705	Fam89a	rno-miR-99a-5p	0.451579
ENSRNOT00000025674	Epdr1	rno-miR-99a-5p	0.51915
ENSRNOT00000025559	Herpud1	rno-miR-99a-5p	0.442518
ENSRNOT00000025548	Ttc13	rno-miR-99a-5p	0.498885
ENSRNOT00000024941	Ppp1r3c	rno-miR-99a-5p	0.446521
ENSRNOT00000024831	Smad7	rno-miR-99a-5p	0.808011
ENSRNOT00000024659	Slc27a1	rno-miR-99a-5p	0.407399
ENSRNOT00000024568	Smarca5	rno-miR-99a-5p	0.89023
ENSRNOT00000024447	Spcs1	rno-miR-99a-5p	0.420812
ENSRNOT00000024264	Nars	rno-miR-99a-5p	0.418442
ENSRNOT00000024248	St3gal2	rno-miR-99a-5p	0.416847
ENSRNOT00000024080	Rexo1	rno-miR-99a-5p	0.539302
ENSRNOT00000023911	Ccsap	rno-miR-99a-5p	0.423416
ENSRNOT00000023903	Dram2	rno-miR-99a-5p	0.41371
ENSRNOT00000023853	Ctcf	rno-miR-99a-5p	0.44156
ENSRNOT00000023829	Htr2b	rno-miR-99a-5p	0.404256
ENSRNOT00000023773	Hs3st2	rno-miR-99a-5p	0.904645
ENSRNOT00000023709	Gins2	rno-miR-99a-5p	0.428816
ENSRNOT00000023543	H6pd	rno-miR-99a-5p	0.423788
ENSRNOT00000023506	Abhd2	rno-miR-99a-5p	0.697107
ENSRNOT00000023433	Pqlc1	rno-miR-99a-5p	0.405214
ENSRNOT00000023395	LOC100910779	rno-miR-99a-5p	0.421508
ENSRNOT00000023144	Fgfr3	rno-miR-99a-5p	0.824009
ENSRNOT00000022882	Cerk	rno-miR-99a-5p	0.418926
ENSRNOT00000022598	Slc14a1	rno-miR-99a-5p	0.635372
ENSRNOT00000022236	Fiz1	rno-miR-99a-5p	0.406058
ENSRNOT00000021648	Cirbp	rno-miR-99a-5p	0.412555
ENSRNOT00000021586	Fkrp	rno-miR-99a-5p	0.411319
ENSRNOT00000021403	Nabp1	rno-miR-99a-5p	0.629933
ENSRNOT00000021381	Tspan5	rno-miR-99a-5p	0.412506
ENSRNOT00000021162	Ptgfrn	rno-miR-99a-5p	0.407608
ENSRNOT00000020919	Serpine2	rno-miR-99a-5p	0.417964
ENSRNOT00000020816	Cnep1r1	rno-miR-99a-5p	0.439539
ENSRNOT00000020505	Cyp26b1	rno-miR-99a-5p	0.536591
ENSRNOT00000020354	Prom2	rno-miR-99a-5p	0.432679
ENSRNOT00000020332	Nrg4	rno-miR-99a-5p	0.462484
ENSRNOT00000019966	Hs6st1	rno-miR-99a-5p	0.405035
ENSRNOT00000019748	Dclk1	rno-miR-99a-5p	0.428992
ENSRNOT00000019645	Arntl	rno-miR-99a-5p	0.58466
ENSRNOT00000019121	Rab32	rno-miR-99a-5p	0.419482
ENSRNOT00000018986	Rab11fip4	rno-miR-99a-5p	0.400308
ENSRNOT00000018603	Tmed3	rno-miR-99a-5p	0.586921
ENSRNOT00000018568	RGD1307315	rno-miR-99a-5p	0.48328
ENSRNOT00000018521	Trpm3	rno-miR-99a-5p	0.414537
ENSRNOT00000018508	Snrnp48	rno-miR-99a-5p	0.400478
ENSRNOT00000018467	Tle3	rno-miR-99a-5p	0.479205
ENSRNOT00000017889	Kbtbd8	rno-miR-99a-5p	0.899436
ENSRNOT00000017702	Clns1a	rno-miR-99a-5p	0.486479
ENSRNOT00000017684	Bet1l	rno-miR-99a-5p	0.407581
ENSRNOT00000017617	Akap7	rno-miR-99a-5p	0.4205
ENSRNOT00000017317	Trhr2	rno-miR-99a-5p	0.413951
ENSRNOT00000017288	Ppp1r8	rno-miR-99a-5p	0.452843
ENSRNOT00000017186	Gsto2	rno-miR-99a-5p	0.432501
ENSRNOT00000016959	Lrrk1	rno-miR-99a-5p	0.429631
ENSRNOT00000016846	Man1b1	rno-miR-99a-5p	0.501659
ENSRNOT00000016742	Ube2b	rno-miR-99a-5p	0.460206
ENSRNOT00000016193	Slc18a1	rno-miR-99a-5p	0.739222
ENSRNOT00000015920	Ubap2	rno-miR-99a-5p	0.401062
ENSRNOT00000015851	Acy1	rno-miR-99a-5p	0.402232
ENSRNOT00000015627	Ccdc117	rno-miR-99a-5p	0.498914
ENSRNOT00000015383	Slc36a4	rno-miR-99a-5p	0.417895
ENSRNOT00000015320	Stard5	rno-miR-99a-5p	0.451538
ENSRNOT00000015307	Pitx1	rno-miR-99a-5p	0.416522
ENSRNOT00000015017	Minpp1	rno-miR-99a-5p	0.590691
ENSRNOT00000014909	Cpb2	rno-miR-99a-5p	0.408203
ENSRNOT00000014812	Fam81a	rno-miR-99a-5p	0.437188
ENSRNOT00000014802	Akap13	rno-miR-99a-5p	0.436231
ENSRNOT00000014725	Pigk	rno-miR-99a-5p	0.448844
ENSRNOT00000014583	Mycbp2	rno-miR-99a-5p	0.457089
ENSRNOT00000014444	Gpr153	rno-miR-99a-5p	0.531756
ENSRNOT00000014359	Cldn11	rno-miR-99a-5p	0.514523
ENSRNOT00000014167	Mtor	rno-miR-99a-5p	0.911826
ENSRNOT00000013975	Cyb5r4	rno-miR-99a-5p	0.408965
ENSRNOT00000013533	Atpaf1	rno-miR-99a-5p	0.555845
ENSRNOT00000013408	Htr2a	rno-miR-99a-5p	0.478295
ENSRNOT00000013355	Wnk1	rno-miR-99a-5p	0.401146
ENSRNOT00000012690	Sdcbp2	rno-miR-99a-5p	0.545807
ENSRNOT00000012583	Ankrd49	rno-miR-99a-5p	0.421985
ENSRNOT00000012474	Slc17a5	rno-miR-99a-5p	0.409176
ENSRNOT00000012379	Aplnr	rno-miR-99a-5p	0.429441
ENSRNOT00000012286	B3gnt2	rno-miR-99a-5p	0.409396
ENSRNOT00000011688	Rars2	rno-miR-99a-5p	0.591547
ENSRNOT00000011684	Zmym2	rno-miR-99a-5p	0.424127
ENSRNOT00000011610	Oser1	rno-miR-99a-5p	0.584144
ENSRNOT00000011401	Tex10	rno-miR-99a-5p	0.424706
ENSRNOT00000011049	Slc9a1	rno-miR-99a-5p	0.414591
ENSRNOT00000010648	Adam17	rno-miR-99a-5p	0.404011
ENSRNOT00000010464	Smu1	rno-miR-99a-5p	0.491933
ENSRNOT00000010211	Inadl	rno-miR-99a-5p	0.419914
ENSRNOT00000010024	Tcp11l2	rno-miR-99a-5p	0.405938
ENSRNOT00000009573	Havcr1	rno-miR-99a-5p	0.42363
ENSRNOT00000009560	Trim9	rno-miR-99a-5p	0.407749
ENSRNOT00000009542	Gria4	rno-miR-99a-5p	0.84902
ENSRNOT00000009340	Gtpbp10	rno-miR-99a-5p	0.405279
ENSRNOT00000009228	Casp8ap2	rno-miR-99a-5p	0.415092
ENSRNOT00000008535	Pcsk9	rno-miR-99a-5p	0.423568
ENSRNOT00000008459	Hectd1	rno-miR-99a-5p	0.434523
ENSRNOT00000007723	RGD1563349	rno-miR-99a-5p	0.414433
ENSRNOT00000007577	Mgp	rno-miR-99a-5p	0.43463
ENSRNOT00000007564	Phf20l1	rno-miR-99a-5p	0.53009
ENSRNOT00000007328	Tspan9	rno-miR-99a-5p	0.550766
ENSRNOT00000007215	Aftph	rno-miR-99a-5p	0.516662
ENSRNOT00000007181	Maea	rno-miR-99a-5p	0.528776
ENSRNOT00000007110	Ncln	rno-miR-99a-5p	0.460237
ENSRNOT00000006937	Orc4	rno-miR-99a-5p	0.55739
ENSRNOT00000006924	RGD1304982	rno-miR-99a-5p	0.416689
ENSRNOT00000006917	Atp6v1c1	rno-miR-99a-5p	0.517093
ENSRNOT00000006783	Trhr	rno-miR-99a-5p	0.471861
ENSRNOT00000006401	Ptprr	rno-miR-99a-5p	0.423332
ENSRNOT00000006190	Ppp1cb	rno-miR-99a-5p	0.516691
ENSRNOT00000006029	Slc25a32	rno-miR-99a-5p	0.415021
ENSRNOT00000005997	Apool	rno-miR-99a-5p	0.443208
ENSRNOT00000005774	Trib2	rno-miR-99a-5p	0.757897
ENSRNOT00000005129	Tmigd1	rno-miR-99a-5p	0.406579
ENSRNOT00000004927	Nvl	rno-miR-99a-5p	0.444267
ENSRNOT00000004803	Grem2	rno-miR-99a-5p	0.526425
ENSRNOT00000004382	Fmod	rno-miR-99a-5p	0.406551
ENSRNOT00000003984	Ndp	rno-miR-99a-5p	0.459265
ENSRNOT00000003950	RGD1561897	rno-miR-99a-5p	0.442638
ENSRNOT00000003685	Ccdc43	rno-miR-99a-5p	0.41988
ENSRNOT00000003684	Kcnk2	rno-miR-99a-5p	0.411925
ENSRNOT00000003638	Mtmr1	rno-miR-99a-5p	0.410652
ENSRNOT00000003605	Lamc1	rno-miR-99a-5p	0.458411
ENSRNOT00000003540	Tsr2	rno-miR-99a-5p	0.558774
ENSRNOT00000003492	Heatr6	rno-miR-99a-5p	0.457616
ENSRNOT00000003391	Insig2	rno-miR-99a-5p	0.550055
ENSRNOT00000003313	Tgfb2	rno-miR-99a-5p	0.437792
ENSRNOT00000003265	Itm2a	rno-miR-99a-5p	0.42755
ENSRNOT00000003021	Srd5a3	rno-miR-99a-5p	0.40667
ENSRNOT00000002960	Klf3	rno-miR-99a-5p	0.530544
ENSRNOT00000002843	Cnot6l	rno-miR-99a-5p	0.48449
ENSRNOT00000002727	Atp6v1a	rno-miR-99a-5p	0.400413
ENSRNOT00000002640	Cldn1	rno-miR-99a-5p	0.405007
ENSRNOT00000002465	Sspn	rno-miR-99a-5p	0.413646
ENSRNOT00000002152	Nrip1	rno-miR-99a-5p	0.404536
ENSRNOT00000002067	Zak	rno-miR-99a-5p	0.42158
ENSRNOT00000002050	Mia	rno-miR-99a-5p	0.498584
ENSRNOT00000001982	Vps37c	rno-miR-99a-5p	0.529637
ENSRNOT00000001595	Ankrd13a	rno-miR-99a-5p	0.413849
ENSRNOT00000001565	Hnf1a	rno-miR-99a-5p	0.442512
ENSRNOT00000001110	Tnf	rno-miR-99a-5p	0.599221
ENSRNOT00000000733	Fyn	rno-miR-99a-5p	0.418185
ENSRNOT00000000456	Vgll2	rno-miR-99a-5p	0.650721
ENSRNOT00000000365	Hace1	rno-miR-99a-5p	0.509716
ENSRNOT00000000110	Rnf115	rno-miR-99a-5p	0.460591

## Sheet: Predicted targets miR-106b-3p
Transcript Id	name	Mirna Name	miTG score
ENSRNOT00000077041	Tdg	rno-miR-106b-3p	0.420082
ENSRNOT00000076896	Ptcd1	rno-miR-106b-3p	0.422877
ENSRNOT00000076890	Obscn	rno-miR-106b-3p	0.51792
ENSRNOT00000076827	Zfp498	rno-miR-106b-3p	0.438158
ENSRNOT00000076820	Aoc3	rno-miR-106b-3p	0.401829
ENSRNOT00000076808	Ldb3	rno-miR-106b-3p	0.402669
ENSRNOT00000076688	Abhd16a	rno-miR-106b-3p	0.471038
ENSRNOT00000076274	Plch1	rno-miR-106b-3p	0.404424
ENSRNOT00000076234	Grik2	rno-miR-106b-3p	0.451646
ENSRNOT00000075970	Chd9	rno-miR-106b-3p	0.433345
ENSRNOT00000075411	Ppp1r3d	rno-miR-106b-3p	0.405068
ENSRNOT00000074824	Tmem170a	rno-miR-106b-3p	0.400951
ENSRNOT00000074734	Nat8l	rno-miR-106b-3p	0.408235
ENSRNOT00000074718	Gas7	rno-miR-106b-3p	0.404412
ENSRNOT00000073679	Mrgbp	rno-miR-106b-3p	0.403124
ENSRNOT00000073569	MGC105649	rno-miR-106b-3p	0.552786
ENSRNOT00000073384	RGD1560470	rno-miR-106b-3p	0.479065
ENSRNOT00000072934	Evx1	rno-miR-106b-3p	0.411992
ENSRNOT00000072750	Irgq	rno-miR-106b-3p	0.484931
ENSRNOT00000072632	Tmem185b	rno-miR-106b-3p	0.514527
ENSRNOT00000072196	Cxxc4	rno-miR-106b-3p	0.484032
ENSRNOT00000070816	AABR06023961.1	rno-miR-106b-3p	0.409477
ENSRNOT00000068550	Nat14	rno-miR-106b-3p	0.428658
ENSRNOT00000068545	Crem	rno-miR-106b-3p	0.420705
ENSRNOT00000068543	Tbx6	rno-miR-106b-3p	0.490981
ENSRNOT00000068505	Kb23	rno-miR-106b-3p	0.446605
ENSRNOT00000068445	Fam76b	rno-miR-106b-3p	0.53855
ENSRNOT00000068381	Mecom	rno-miR-106b-3p	0.596999
ENSRNOT00000068050	Exoc7	rno-miR-106b-3p	0.416644
ENSRNOT00000067771	Mier2	rno-miR-106b-3p	0.470991
ENSRNOT00000067751	Ankrd40	rno-miR-106b-3p	0.434047
ENSRNOT00000067650	Noa1	rno-miR-106b-3p	0.449158
ENSRNOT00000067197	Rev1	rno-miR-106b-3p	0.408332
ENSRNOT00000067013	Pwwp2a	rno-miR-106b-3p	0.420318
ENSRNOT00000066892	Pitpnb	rno-miR-106b-3p	0.414703
ENSRNOT00000066874	LOC100909732	rno-miR-106b-3p	0.449101
ENSRNOT00000066864	Wdfy2	rno-miR-106b-3p	0.439789
ENSRNOT00000066740	Tekt1	rno-miR-106b-3p	0.400361
ENSRNOT00000066739	Phtf2	rno-miR-106b-3p	0.415098
ENSRNOT00000066723	Setd5	rno-miR-106b-3p	0.493649
ENSRNOT00000066584	Hsbp1l1	rno-miR-106b-3p	0.41719
ENSRNOT00000066534	Rbfox1	rno-miR-106b-3p	0.499647
ENSRNOT00000066179	Pik3cd	rno-miR-106b-3p	0.40599
ENSRNOT00000066103	Spire1	rno-miR-106b-3p	0.519047
ENSRNOT00000066017	Dip2a	rno-miR-106b-3p	0.499854
ENSRNOT00000065978	Dhtkd1	rno-miR-106b-3p	0.403105
ENSRNOT00000065722	Stk3	rno-miR-106b-3p	0.529877
ENSRNOT00000065712	Usp47	rno-miR-106b-3p	0.439335
ENSRNOT00000065335	Trim16	rno-miR-106b-3p	0.475846
ENSRNOT00000065334	Crmp1	rno-miR-106b-3p	0.402321
ENSRNOT00000065262	St6galnac3	rno-miR-106b-3p	0.469323
ENSRNOT00000065246	Rin3	rno-miR-106b-3p	0.474131
ENSRNOT00000065182	LOC303566	rno-miR-106b-3p	0.597648
ENSRNOT00000065131	Serinc5	rno-miR-106b-3p	0.431632
ENSRNOT00000065045	Rap1gap2	rno-miR-106b-3p	0.6533
ENSRNOT00000064947	Dcc	rno-miR-106b-3p	0.402067
ENSRNOT00000064914	Btbd7	rno-miR-106b-3p	0.861445
ENSRNOT00000064892	TRBC2	rno-miR-106b-3p	0.436126
ENSRNOT00000064849	B4galt5	rno-miR-106b-3p	0.515265
ENSRNOT00000064809	Sec24d	rno-miR-106b-3p	0.504318
ENSRNOT00000064705	Dock9	rno-miR-106b-3p	0.412766
ENSRNOT00000064679	Calm2	rno-miR-106b-3p	0.424927
ENSRNOT00000064448	Grip1	rno-miR-106b-3p	0.530963
ENSRNOT00000064431	Fbxl17	rno-miR-106b-3p	0.413804
ENSRNOT00000064312	Bnip2	rno-miR-106b-3p	0.405827
ENSRNOT00000064305	PVR	rno-miR-106b-3p	0.408398
ENSRNOT00000064276	Scarb1	rno-miR-106b-3p	0.401656
ENSRNOT00000064250	Zfp532	rno-miR-106b-3p	0.43831
ENSRNOT00000064115	Pxn	rno-miR-106b-3p	0.494159
ENSRNOT00000063807	Mapk1ip1l	rno-miR-106b-3p	0.526229
ENSRNOT00000061669	RGD1562289	rno-miR-106b-3p	0.468922
ENSRNOT00000061580	F2rl1	rno-miR-106b-3p	0.591237
ENSRNOT00000061249	RGD1311345	rno-miR-106b-3p	0.433134
ENSRNOT00000061187	Spock1	rno-miR-106b-3p	0.48665
ENSRNOT00000060614	Rnase11	rno-miR-106b-3p	0.534796
ENSRNOT00000060467	Rab2b	rno-miR-106b-3p	0.640912
ENSRNOT00000060179	Sult1d1	rno-miR-106b-3p	0.818684
ENSRNOT00000060149	Mcart1	rno-miR-106b-3p	0.410349
ENSRNOT00000059715	H2afx	rno-miR-106b-3p	0.403087
ENSRNOT00000059589	TCRB	rno-miR-106b-3p	0.436126
ENSRNOT00000059487	Dram1	rno-miR-106b-3p	0.410472
ENSRNOT00000059349	Ercc5	rno-miR-106b-3p	0.402589
ENSRNOT00000059194	Stk38	rno-miR-106b-3p	0.440421
ENSRNOT00000058667	Nif3l1	rno-miR-106b-3p	0.411814
ENSRNOT00000058652	RGD1563991	rno-miR-106b-3p	0.548677
ENSRNOT00000058351	Akr1c19	rno-miR-106b-3p	0.443979
ENSRNOT00000058001	Alg5	rno-miR-106b-3p	0.499987
ENSRNOT00000057428	Mroh7	rno-miR-106b-3p	0.495774
ENSRNOT00000057347	Arglu1	rno-miR-106b-3p	0.548672
ENSRNOT00000057079	Trappc1	rno-miR-106b-3p	0.534859
ENSRNOT00000057078	Atg5	rno-miR-106b-3p	0.407827
ENSRNOT00000057016	Ascc3	rno-miR-106b-3p	0.401493
ENSRNOT00000056900	Zfp37	rno-miR-106b-3p	0.569719
ENSRNOT00000056612	Traf3ip1	rno-miR-106b-3p	0.427922
ENSRNOT00000056366	Ptprm	rno-miR-106b-3p	0.444178
ENSRNOT00000055879	Mlc1	rno-miR-106b-3p	0.436249
ENSRNOT00000055723	Dpyd	rno-miR-106b-3p	0.406541
ENSRNOT00000055398	Tp73	rno-miR-106b-3p	0.404328
ENSRNOT00000055187	Hdac5	rno-miR-106b-3p	0.417025
ENSRNOT00000054955	Alyref	rno-miR-106b-3p	0.479091
ENSRNOT00000054917	Rab40b	rno-miR-106b-3p	0.458611
ENSRNOT00000054874	Sigirr	rno-miR-106b-3p	0.464425
ENSRNOT00000054748	Exoc6	rno-miR-106b-3p	0.496712
ENSRNOT00000054699	Cnnm2	rno-miR-106b-3p	0.431776
ENSRNOT00000054686	Smc3	rno-miR-106b-3p	0.416936
ENSRNOT00000052006	Stk32b	rno-miR-106b-3p	0.483257
ENSRNOT00000051939	Cxadrl1	rno-miR-106b-3p	0.448136
ENSRNOT00000051763	Blzf1	rno-miR-106b-3p	0.469616
ENSRNOT00000051619	Cd177	rno-miR-106b-3p	0.403891
ENSRNOT00000051491	Fam13c	rno-miR-106b-3p	0.414284
ENSRNOT00000051142	Gykl1	rno-miR-106b-3p	0.687163
ENSRNOT00000050374	Mras	rno-miR-106b-3p	0.411193
ENSRNOT00000049348	LOC100125368	rno-miR-106b-3p	0.569791
ENSRNOT00000049337	Rab4a	rno-miR-106b-3p	0.553494
ENSRNOT00000049292	Kalrn	rno-miR-106b-3p	0.425306
ENSRNOT00000049262	Elmo2	rno-miR-106b-3p	0.40456
ENSRNOT00000048521	Foxo4	rno-miR-106b-3p	0.434597
ENSRNOT00000048300	Xirp2	rno-miR-106b-3p	0.408019
ENSRNOT00000047741	Scaf4	rno-miR-106b-3p	0.428517
ENSRNOT00000047635	Elf2	rno-miR-106b-3p	0.632221
ENSRNOT00000047462	Ankrd52	rno-miR-106b-3p	0.467208
ENSRNOT00000047420	Palb2	rno-miR-106b-3p	0.401732
ENSRNOT00000047408	Eftud1	rno-miR-106b-3p	0.437864
ENSRNOT00000047126	Abcb1b	rno-miR-106b-3p	0.420495
ENSRNOT00000046888	Parp14	rno-miR-106b-3p	0.404182
ENSRNOT00000046537	Col13a1	rno-miR-106b-3p	0.427263
ENSRNOT00000046315	Agrn	rno-miR-106b-3p	0.436304
ENSRNOT00000046142	Rsbn1l	rno-miR-106b-3p	0.419784
ENSRNOT00000045686	Cyp2j10	rno-miR-106b-3p	0.480977
ENSRNOT00000045314	Rbck1	rno-miR-106b-3p	0.417372
ENSRNOT00000045150	RGD1562608	rno-miR-106b-3p	0.545324
ENSRNOT00000044945	Gpr83	rno-miR-106b-3p	0.434906
ENSRNOT00000044893	Adck5	rno-miR-106b-3p	0.426096
ENSRNOT00000044887	Cilp	rno-miR-106b-3p	0.471289
ENSRNOT00000044776	AABR06013366.1	rno-miR-106b-3p	0.484192
ENSRNOT00000044743	Otud5	rno-miR-106b-3p	0.405722
ENSRNOT00000044635	Arvcf	rno-miR-106b-3p	0.457523
ENSRNOT00000044487	Elf4	rno-miR-106b-3p	0.453112
ENSRNOT00000044466	Ptprt	rno-miR-106b-3p	0.466316
ENSRNOT00000044299	Gemin5	rno-miR-106b-3p	0.409757
ENSRNOT00000044293	Siae	rno-miR-106b-3p	0.482691
ENSRNOT00000044236	Srsf11	rno-miR-106b-3p	0.563957
ENSRNOT00000043925	Tmem180	rno-miR-106b-3p	0.414995
ENSRNOT00000043826	Zfp952	rno-miR-106b-3p	0.491772
ENSRNOT00000043822	Abcb4	rno-miR-106b-3p	0.431274
ENSRNOT00000043747	LOC680200	rno-miR-106b-3p	0.43034
ENSRNOT00000043056	LOC298111	rno-miR-106b-3p	0.423734
ENSRNOT00000042903	Zfp266	rno-miR-106b-3p	0.511387
ENSRNOT00000042822	Mxi1	rno-miR-106b-3p	0.482934
ENSRNOT00000042638	Zfp870	rno-miR-106b-3p	0.457911
ENSRNOT00000042314	Cdc37	rno-miR-106b-3p	0.40479
ENSRNOT00000042287	Bin1	rno-miR-106b-3p	0.408498
ENSRNOT00000042145	Ntrk2	rno-miR-106b-3p	0.418717
ENSRNOT00000041915	LOC100365676	rno-miR-106b-3p	0.467872
ENSRNOT00000041671	Trim27	rno-miR-106b-3p	0.41271
ENSRNOT00000041541	Fam172a	rno-miR-106b-3p	0.519483
ENSRNOT00000041210	RGD1564883	rno-miR-106b-3p	0.411602
ENSRNOT00000040745	Nrxn1	rno-miR-106b-3p	0.611673
ENSRNOT00000040743	Tbce	rno-miR-106b-3p	0.475829
ENSRNOT00000040736	Sgk1	rno-miR-106b-3p	0.406821
ENSRNOT00000040356	Gtf2i	rno-miR-106b-3p	0.575598
ENSRNOT00000039942	LOC100910717	rno-miR-106b-3p	0.401411
ENSRNOT00000039553	Btnl3	rno-miR-106b-3p	0.670968
ENSRNOT00000039176	Ccpg1	rno-miR-106b-3p	0.408634
ENSRNOT00000038953	Ybey	rno-miR-106b-3p	0.40597
ENSRNOT00000038860	Zbtb45	rno-miR-106b-3p	0.444107
ENSRNOT00000038653	Dcaf12l1	rno-miR-106b-3p	0.479358
ENSRNOT00000038410	Tctex1d1	rno-miR-106b-3p	0.791286
ENSRNOT00000038239	Tdrd6	rno-miR-106b-3p	0.410907
ENSRNOT00000038095	Tmem26	rno-miR-106b-3p	0.483302
ENSRNOT00000038084	Zfp26	rno-miR-106b-3p	0.433062
ENSRNOT00000037870	Ccp110	rno-miR-106b-3p	0.415277
ENSRNOT00000037708	Zfp799	rno-miR-106b-3p	0.496363
ENSRNOT00000037363	Rassf1	rno-miR-106b-3p	0.48828
ENSRNOT00000037332	Dnajc14	rno-miR-106b-3p	0.617389
ENSRNOT00000037290	Bpifc	rno-miR-106b-3p	0.445722
ENSRNOT00000037246	Oscp1	rno-miR-106b-3p	0.416573
ENSRNOT00000037068	Gpr88	rno-miR-106b-3p	0.45174
ENSRNOT00000036752	Dhrs7c	rno-miR-106b-3p	0.418141
ENSRNOT00000036223	B4galt7	rno-miR-106b-3p	0.437503
ENSRNOT00000036012	Ccdc172	rno-miR-106b-3p	0.433321
ENSRNOT00000035996	Dnajb6	rno-miR-106b-3p	0.671402
ENSRNOT00000035675	LOC100912220	rno-miR-106b-3p	0.404811
ENSRNOT00000035373	2004-08-01	rno-miR-106b-3p	0.527171
ENSRNOT00000034940	Zbtb11	rno-miR-106b-3p	0.427231
ENSRNOT00000034924	Rdx	rno-miR-106b-3p	0.448144
ENSRNOT00000034769	Ppp1r1c	rno-miR-106b-3p	0.46649
ENSRNOT00000034563	Ffar4	rno-miR-106b-3p	0.678634
ENSRNOT00000034401	Gfap	rno-miR-106b-3p	0.541524
ENSRNOT00000034098	Gpr158	rno-miR-106b-3p	0.539168
ENSRNOT00000033621	Upk1a	rno-miR-106b-3p	0.420642
ENSRNOT00000033562	Sel1l2	rno-miR-106b-3p	0.478054
ENSRNOT00000033443	Aknad1	rno-miR-106b-3p	0.456012
ENSRNOT00000033047	Mrrf	rno-miR-106b-3p	0.528373
ENSRNOT00000032786	Lrig3	rno-miR-106b-3p	0.49173
ENSRNOT00000032739	Ccdc92	rno-miR-106b-3p	0.407165
ENSRNOT00000032600	Hnrnph3	rno-miR-106b-3p	0.400614
ENSRNOT00000032588	Zhx3	rno-miR-106b-3p	0.45872
ENSRNOT00000032454	Ss18	rno-miR-106b-3p	0.44066
ENSRNOT00000032376	Bfsp2	rno-miR-106b-3p	0.407199
ENSRNOT00000031986	E2f7	rno-miR-106b-3p	0.407779
ENSRNOT00000031909	Fam151b	rno-miR-106b-3p	0.403892
ENSRNOT00000031626	Ccl12	rno-miR-106b-3p	0.701741
ENSRNOT00000031328	Oprl1	rno-miR-106b-3p	0.408733
ENSRNOT00000031267	Mfsd6	rno-miR-106b-3p	0.464261
ENSRNOT00000031236	Cep89	rno-miR-106b-3p	0.513939
ENSRNOT00000031157	Ccdc184	rno-miR-106b-3p	0.699891
ENSRNOT00000030891	Usp30	rno-miR-106b-3p	0.529198
ENSRNOT00000030491	Rfk	rno-miR-106b-3p	0.531472
ENSRNOT00000030474	Lyve1	rno-miR-106b-3p	0.474964
ENSRNOT00000030300	Helz	rno-miR-106b-3p	0.430009
ENSRNOT00000030015	Vezt	rno-miR-106b-3p	0.414675
ENSRNOT00000029549	Acap2	rno-miR-106b-3p	0.410744
ENSRNOT00000029493	Slc35e3	rno-miR-106b-3p	0.419401
ENSRNOT00000028948	Snap47	rno-miR-106b-3p	0.431979
ENSRNOT00000028856	Hspa12b	rno-miR-106b-3p	0.442068
ENSRNOT00000028664	Mllt11	rno-miR-106b-3p	0.401805
ENSRNOT00000028545	Hamp	rno-miR-106b-3p	0.441624
ENSRNOT00000028536	Gpha2	rno-miR-106b-3p	0.4188
ENSRNOT00000028491	Ms4a2	rno-miR-106b-3p	0.45055
ENSRNOT00000028200	Chrnb2	rno-miR-106b-3p	0.422338
ENSRNOT00000028022	Pih1d1	rno-miR-106b-3p	0.436152
ENSRNOT00000028008	Il9r	rno-miR-106b-3p	0.46721
ENSRNOT00000027965	Rhbdf1	rno-miR-106b-3p	0.425276
ENSRNOT00000027949	LOC500956	rno-miR-106b-3p	0.405621
ENSRNOT00000027847	Tjp3	rno-miR-106b-3p	0.401555
ENSRNOT00000027763	Rgs11	rno-miR-106b-3p	0.540527
ENSRNOT00000027666	Stxbp3	rno-miR-106b-3p	0.444213
ENSRNOT00000027615	Slc25a42	rno-miR-106b-3p	0.444104
ENSRNOT00000027506	Per2	rno-miR-106b-3p	0.430188
ENSRNOT00000027083	Rhot2	rno-miR-106b-3p	0.420913
ENSRNOT00000026821	Isyna1	rno-miR-106b-3p	0.440501
ENSRNOT00000026792	Actr1a	rno-miR-106b-3p	0.48326
ENSRNOT00000026662	Stat5a	rno-miR-106b-3p	0.407919
ENSRNOT00000026575	Slc27a5	rno-miR-106b-3p	0.477906
ENSRNOT00000026531	Slc11a2	rno-miR-106b-3p	0.40428
ENSRNOT00000026481	Smtn	rno-miR-106b-3p	0.445099
ENSRNOT00000026439	Dvl1	rno-miR-106b-3p	0.413037
ENSRNOT00000026413	Mettl6	rno-miR-106b-3p	0.447813
ENSRNOT00000026398	Etf1	rno-miR-106b-3p	0.507574
ENSRNOT00000026370	Dcun1d2	rno-miR-106b-3p	0.407884
ENSRNOT00000026284	Taf6l	rno-miR-106b-3p	0.487594
ENSRNOT00000026251	Syt3	rno-miR-106b-3p	0.433437
ENSRNOT00000026231	Slx1b	rno-miR-106b-3p	0.4306
ENSRNOT00000026158	Homer2	rno-miR-106b-3p	0.472421
ENSRNOT00000026139	Chtf18	rno-miR-106b-3p	0.421465
ENSRNOT00000026016	Ctnnb1	rno-miR-106b-3p	0.415797
ENSRNOT00000025948	RGD1562218	rno-miR-106b-3p	0.521202
ENSRNOT00000025859	Myh7b	rno-miR-106b-3p	0.470154
ENSRNOT00000025853	Bap1	rno-miR-106b-3p	0.414186
ENSRNOT00000025791	Nolc1	rno-miR-106b-3p	0.414255
ENSRNOT00000025646	Ctf1	rno-miR-106b-3p	0.412044
ENSRNOT00000025608	Nutf2	rno-miR-106b-3p	0.490412
ENSRNOT00000025592	Bcas2	rno-miR-106b-3p	0.416453
ENSRNOT00000025506	Slc30a5	rno-miR-106b-3p	0.402222
ENSRNOT00000025378	Patz1	rno-miR-106b-3p	0.4168
ENSRNOT00000025365	Dennd2c	rno-miR-106b-3p	0.409084
ENSRNOT00000025309	Gga2	rno-miR-106b-3p	0.415952
ENSRNOT00000025142	Slc25a38	rno-miR-106b-3p	0.496998
ENSRNOT00000025011	Ankrd16	rno-miR-106b-3p	0.454536
ENSRNOT00000024866	Colgalt1	rno-miR-106b-3p	0.499489
ENSRNOT00000024427	Cd99l2	rno-miR-106b-3p	0.437831
ENSRNOT00000024271	Syf2	rno-miR-106b-3p	0.435488
ENSRNOT00000024224	Smpd1	rno-miR-106b-3p	0.485598
ENSRNOT00000024012	Wdr1	rno-miR-106b-3p	0.481114
ENSRNOT00000023945	Net1	rno-miR-106b-3p	0.453017
ENSRNOT00000023874	Rit2	rno-miR-106b-3p	0.637136
ENSRNOT00000023869	Cartpt	rno-miR-106b-3p	0.410023
ENSRNOT00000023805	Adam18	rno-miR-106b-3p	0.40145
ENSRNOT00000023748	Adnp2	rno-miR-106b-3p	0.409567
ENSRNOT00000023706	Tbc1d10b	rno-miR-106b-3p	0.458485
ENSRNOT00000023543	H6pd	rno-miR-106b-3p	0.457555
ENSRNOT00000023514	Rragc	rno-miR-106b-3p	0.408138
ENSRNOT00000023299	Fbxw4	rno-miR-106b-3p	0.45627
ENSRNOT00000023214	Fam175b	rno-miR-106b-3p	0.468823
ENSRNOT00000023146	Malt1	rno-miR-106b-3p	0.413828
ENSRNOT00000023024	Tdrd1	rno-miR-106b-3p	0.443122
ENSRNOT00000022999	Fam96a	rno-miR-106b-3p	0.41042
ENSRNOT00000022968	Tnfrsf8	rno-miR-106b-3p	0.407528
ENSRNOT00000022952	Cmtr2	rno-miR-106b-3p	0.424738
ENSRNOT00000022828	Ppib	rno-miR-106b-3p	0.402994
ENSRNOT00000022757	Zfp612	rno-miR-106b-3p	0.471221
ENSRNOT00000022716	Pla2g5	rno-miR-106b-3p	0.547976
ENSRNOT00000022555	Kif11	rno-miR-106b-3p	0.458074
ENSRNOT00000022383	Slc17a6	rno-miR-106b-3p	0.513528
ENSRNOT00000022375	Pip4k2a	rno-miR-106b-3p	0.673358
ENSRNOT00000022342	Ctsc	rno-miR-106b-3p	0.824207
ENSRNOT00000022020	Scara3	rno-miR-106b-3p	0.53871
ENSRNOT00000021846	Casq2	rno-miR-106b-3p	0.544537
ENSRNOT00000021742	Zfp709	rno-miR-106b-3p	0.689122
ENSRNOT00000021702	Ebf3	rno-miR-106b-3p	0.446672
ENSRNOT00000021533	MGC94335	rno-miR-106b-3p	0.404133
ENSRNOT00000021366	Ube3a	rno-miR-106b-3p	0.577454
ENSRNOT00000021263	Trappc8	rno-miR-106b-3p	0.424261
ENSRNOT00000021144	Loxl4	rno-miR-106b-3p	0.435331
ENSRNOT00000021110	Ugcg	rno-miR-106b-3p	0.420027
ENSRNOT00000021061	Rnf138	rno-miR-106b-3p	0.426765
ENSRNOT00000020941	Dnal4	rno-miR-106b-3p	0.483376
ENSRNOT00000020929	Heyl	rno-miR-106b-3p	0.439051
ENSRNOT00000020873	Zfp512b	rno-miR-106b-3p	0.401574
ENSRNOT00000020751	LOC691135	rno-miR-106b-3p	0.437008
ENSRNOT00000020720	Slc32a1	rno-miR-106b-3p	0.658065
ENSRNOT00000020581	Dnajc5	rno-miR-106b-3p	0.520904
ENSRNOT00000020558	Uggt1	rno-miR-106b-3p	0.410879
ENSRNOT00000020532	Ogn	rno-miR-106b-3p	0.947457
ENSRNOT00000020420	Mrpl44	rno-miR-106b-3p	0.429294
ENSRNOT00000020411	Lgi1	rno-miR-106b-3p	0.604603
ENSRNOT00000020385	Yipf5	rno-miR-106b-3p	0.410699
ENSRNOT00000020244	Gcm2	rno-miR-106b-3p	0.407228
ENSRNOT00000020042	Etnk1	rno-miR-106b-3p	0.607535
ENSRNOT00000019880	Il1rl2	rno-miR-106b-3p	0.408823
ENSRNOT00000019748	Dclk1	rno-miR-106b-3p	0.423573
ENSRNOT00000019583	Evl	rno-miR-106b-3p	0.420654
ENSRNOT00000019531	Tcp1	rno-miR-106b-3p	0.401751
ENSRNOT00000019511	Arhgef3	rno-miR-106b-3p	0.444764
ENSRNOT00000019386	Sdc4	rno-miR-106b-3p	0.407078
ENSRNOT00000019133	Krt19	rno-miR-106b-3p	0.425207
ENSRNOT00000018932	Vprbp	rno-miR-106b-3p	0.449124
ENSRNOT00000018853	Olfml2a	rno-miR-106b-3p	0.416721
ENSRNOT00000018577	Fgf1	rno-miR-106b-3p	0.444152
ENSRNOT00000018341	Myd88	rno-miR-106b-3p	0.5326
ENSRNOT00000018293	Lancl1	rno-miR-106b-3p	0.529862
ENSRNOT00000018277	Rhov	rno-miR-106b-3p	0.423889
ENSRNOT00000018169	Polr2e	rno-miR-106b-3p	0.451075
ENSRNOT00000018107	Ngrn	rno-miR-106b-3p	0.452398
ENSRNOT00000018098	Zfand6	rno-miR-106b-3p	0.546337
ENSRNOT00000017889	Kbtbd8	rno-miR-106b-3p	0.42406
ENSRNOT00000017809	Rps6ka2	rno-miR-106b-3p	0.459242
ENSRNOT00000017727	Scube1	rno-miR-106b-3p	0.407669
ENSRNOT00000017725	Barhl1	rno-miR-106b-3p	0.699023
ENSRNOT00000017658	Esyt3	rno-miR-106b-3p	0.483259
ENSRNOT00000017493	Rgl3	rno-miR-106b-3p	0.562516
ENSRNOT00000017347	Prmt10	rno-miR-106b-3p	0.410458
ENSRNOT00000017265	Rprd1b	rno-miR-106b-3p	0.401511
ENSRNOT00000017240	Gata2	rno-miR-106b-3p	0.483496
ENSRNOT00000017227	Stx12	rno-miR-106b-3p	0.434715
ENSRNOT00000017118	Tdrd9	rno-miR-106b-3p	0.418406
ENSRNOT00000016948	Bag2	rno-miR-106b-3p	0.43256
ENSRNOT00000016906	Gpr115	rno-miR-106b-3p	0.402016
ENSRNOT00000016506	Sema5a	rno-miR-106b-3p	0.432694
ENSRNOT00000016491	Lrrc49	rno-miR-106b-3p	0.461404
ENSRNOT00000016445	Hddc3	rno-miR-106b-3p	0.401069
ENSRNOT00000016424	Oplah	rno-miR-106b-3p	0.401706
ENSRNOT00000016325	Snrnp40	rno-miR-106b-3p	0.420355
ENSRNOT00000016288	Supt16h	rno-miR-106b-3p	0.403495
ENSRNOT00000016237	Ptp4a1	rno-miR-106b-3p	0.471434
ENSRNOT00000016230	Ncdn	rno-miR-106b-3p	0.60611
ENSRNOT00000016196	Zfr	rno-miR-106b-3p	0.450098
ENSRNOT00000016130	Psip1	rno-miR-106b-3p	0.462702
ENSRNOT00000015918	Tnfrsf21	rno-miR-106b-3p	0.416365
ENSRNOT00000015795	Gins3	rno-miR-106b-3p	0.506264
ENSRNOT00000015623	Neil3	rno-miR-106b-3p	0.523396
ENSRNOT00000015406	Uhrf2	rno-miR-106b-3p	0.482812
ENSRNOT00000015242	Lrrc26	rno-miR-106b-3p	0.413048
ENSRNOT00000015227	Clspn	rno-miR-106b-3p	0.447937
ENSRNOT00000015221	Aanat	rno-miR-106b-3p	0.462579
ENSRNOT00000015015	Tfdp2	rno-miR-106b-3p	0.649805
ENSRNOT00000014926	Hmgcll1	rno-miR-106b-3p	0.451973
ENSRNOT00000014879	Osr2	rno-miR-106b-3p	0.453397
ENSRNOT00000014827	Smco4	rno-miR-106b-3p	0.420025
ENSRNOT00000014785	Itgb1	rno-miR-106b-3p	0.400403
ENSRNOT00000014324	Nod1	rno-miR-106b-3p	0.413569
ENSRNOT00000014269	Mlst8	rno-miR-106b-3p	0.448463
ENSRNOT00000014193	Mmrn2	rno-miR-106b-3p	0.446474
ENSRNOT00000014027	Lamtor3	rno-miR-106b-3p	0.601221
ENSRNOT00000013979	Gpx8	rno-miR-106b-3p	0.884384
ENSRNOT00000013815	Cnot10	rno-miR-106b-3p	0.409964
ENSRNOT00000013719	Eif4e3	rno-miR-106b-3p	0.417605
ENSRNOT00000013343	Pcdh18	rno-miR-106b-3p	0.403354
ENSRNOT00000013176	Apex1	rno-miR-106b-3p	0.495874
ENSRNOT00000013146	Mkrn2	rno-miR-106b-3p	0.460781
ENSRNOT00000013036	Kirrel3	rno-miR-106b-3p	0.506331
ENSRNOT00000012963	Ripk2	rno-miR-106b-3p	0.490986
ENSRNOT00000012614	RGD2320734	rno-miR-106b-3p	0.412349
ENSRNOT00000012558	Slc35f6	rno-miR-106b-3p	0.62062
ENSRNOT00000012452	Fezf2	rno-miR-106b-3p	0.66148
ENSRNOT00000012280	Rab19	rno-miR-106b-3p	0.424269
ENSRNOT00000012233	Dad1	rno-miR-106b-3p	0.551506
ENSRNOT00000012219	Rab6b	rno-miR-106b-3p	0.583089
ENSRNOT00000012203	Dnase1l2	rno-miR-106b-3p	0.454702
ENSRNOT00000012066	Fam110b	rno-miR-106b-3p	0.467253
ENSRNOT00000011653	Ube2e1	rno-miR-106b-3p	0.478648
ENSRNOT00000011622	Invs	rno-miR-106b-3p	0.4037
ENSRNOT00000011474	Snx11	rno-miR-106b-3p	0.440943
ENSRNOT00000011338	Igfbp1	rno-miR-106b-3p	0.430993
ENSRNOT00000011327	Tmem176b	rno-miR-106b-3p	0.405898
ENSRNOT00000011320	Nle1	rno-miR-106b-3p	0.433088
ENSRNOT00000011005	Nppa	rno-miR-106b-3p	0.460731
ENSRNOT00000010956	Cul5	rno-miR-106b-3p	0.408149
ENSRNOT00000010924	Fndc8	rno-miR-106b-3p	0.416054
ENSRNOT00000010730	Sync	rno-miR-106b-3p	0.594583
ENSRNOT00000010700	Txndc12	rno-miR-106b-3p	0.411941
ENSRNOT00000010596	Mst4	rno-miR-106b-3p	0.407763
ENSRNOT00000010521	Reln	rno-miR-106b-3p	0.46097
ENSRNOT00000010510	Chst1	rno-miR-106b-3p	0.457678
ENSRNOT00000010468	Polr3f	rno-miR-106b-3p	0.558316
ENSRNOT00000010437	AABR06027079.1	rno-miR-106b-3p	0.494534
ENSRNOT00000010194	RGD1359310	rno-miR-106b-3p	0.408193
ENSRNOT00000010141	Aloxe3	rno-miR-106b-3p	0.74632
ENSRNOT00000010118	Akap9	rno-miR-106b-3p	0.444616
ENSRNOT00000010079	Asns	rno-miR-106b-3p	0.429334
ENSRNOT00000009970	Zfp830	rno-miR-106b-3p	0.402272
ENSRNOT00000009921	Padi1	rno-miR-106b-3p	0.437584
ENSRNOT00000009705	Slc6a1	rno-miR-106b-3p	0.472267
ENSRNOT00000009662	Met	rno-miR-106b-3p	0.434781
ENSRNOT00000009650	Fam3d	rno-miR-106b-3p	0.459718
ENSRNOT00000009560	Trim9	rno-miR-106b-3p	0.482994
ENSRNOT00000009468	Dhx33	rno-miR-106b-3p	0.520695
ENSRNOT00000009467	Pzp	rno-miR-106b-3p	0.419597
ENSRNOT00000009452	Tgfbr1	rno-miR-106b-3p	0.468733
ENSRNOT00000009417	Cdk14	rno-miR-106b-3p	0.48944
ENSRNOT00000009377	Dync1h1	rno-miR-106b-3p	0.400196
ENSRNOT00000009359	Sos1	rno-miR-106b-3p	0.406233
ENSRNOT00000009329	Atp1b4	rno-miR-106b-3p	0.495354
ENSRNOT00000009283	Dnase1	rno-miR-106b-3p	0.44761
ENSRNOT00000009124	Cry1	rno-miR-106b-3p	0.498328
ENSRNOT00000009080	Baz1a	rno-miR-106b-3p	0.424385
ENSRNOT00000009042	Slc5a6	rno-miR-106b-3p	0.486155
ENSRNOT00000008911	Med19	rno-miR-106b-3p	0.401501
ENSRNOT00000008673	Acvrl1	rno-miR-106b-3p	0.463721
ENSRNOT00000008612	Cpsf2	rno-miR-106b-3p	0.554076
ENSRNOT00000008222	Pawr	rno-miR-106b-3p	0.540334
ENSRNOT00000007876	RGD1562399	rno-miR-106b-3p	0.545584
ENSRNOT00000007807	LOC100911406	rno-miR-106b-3p	0.417709
ENSRNOT00000007771	Creb3l1	rno-miR-106b-3p	0.657193
ENSRNOT00000007723	RGD1563349	rno-miR-106b-3p	0.409167
ENSRNOT00000007609	Vsnl1	rno-miR-106b-3p	0.404166
ENSRNOT00000007604	Slc1a2	rno-miR-106b-3p	0.43075
ENSRNOT00000007485	Art4	rno-miR-106b-3p	0.412856
ENSRNOT00000006828	Slc52a3	rno-miR-106b-3p	0.427902
ENSRNOT00000006802	Tmed4	rno-miR-106b-3p	0.417048
ENSRNOT00000006473	L2hgdh	rno-miR-106b-3p	0.49745
ENSRNOT00000006411	Baalc	rno-miR-106b-3p	0.502384
ENSRNOT00000006116	Sec14l3	rno-miR-106b-3p	0.420967
ENSRNOT00000006050	LOC100910429	rno-miR-106b-3p	0.402926
ENSRNOT00000006018	Fam20b	rno-miR-106b-3p	0.410392
ENSRNOT00000006008	Chrdl1	rno-miR-106b-3p	0.458778
ENSRNOT00000005934	Tcn2	rno-miR-106b-3p	0.430053
ENSRNOT00000005848	Abca5	rno-miR-106b-3p	0.412402
ENSRNOT00000005774	Trib2	rno-miR-106b-3p	0.402831
ENSRNOT00000005618	Stxbp6	rno-miR-106b-3p	0.470515
ENSRNOT00000005368	Pitpna	rno-miR-106b-3p	0.463569
ENSRNOT00000005349	Pi4k2b	rno-miR-106b-3p	0.457953
ENSRNOT00000005317	Dnajc27	rno-miR-106b-3p	0.58278
ENSRNOT00000005212	Thsd7b	rno-miR-106b-3p	0.417015
ENSRNOT00000005170	Smek2	rno-miR-106b-3p	0.407613
ENSRNOT00000004613	Cadm3	rno-miR-106b-3p	0.476548
ENSRNOT00000004581	Slc35f5	rno-miR-106b-3p	0.432843
ENSRNOT00000004248	Trpv2	rno-miR-106b-3p	0.415083
ENSRNOT00000004121	Cd38	rno-miR-106b-3p	0.416194
ENSRNOT00000004001	Fam104a	rno-miR-106b-3p	0.670453
ENSRNOT00000003969	Tnfsf4	rno-miR-106b-3p	0.793907
ENSRNOT00000003493	Epn2	rno-miR-106b-3p	0.416415
ENSRNOT00000003486	Hand1	rno-miR-106b-3p	0.455941
ENSRNOT00000003268	LOC100911714	rno-miR-106b-3p	0.411154
ENSRNOT00000003006	Lin54	rno-miR-106b-3p	0.407338
ENSRNOT00000002983	Hpse	rno-miR-106b-3p	0.549395
ENSRNOT00000002980	Cwh43	rno-miR-106b-3p	0.414726
ENSRNOT00000002522	Bcl6	rno-miR-106b-3p	0.414972
ENSRNOT00000002465	Sspn	rno-miR-106b-3p	0.470846
ENSRNOT00000002066	Cdca7	rno-miR-106b-3p	0.410908
ENSRNOT00000001745	Get4	rno-miR-106b-3p	0.406856
ENSRNOT00000001508	Prkab1	rno-miR-106b-3p	0.41294
ENSRNOT00000001404	Usp42	rno-miR-106b-3p	0.551122
ENSRNOT00000001190	Sbds	rno-miR-106b-3p	0.43655
ENSRNOT00000001153	Vwa7	rno-miR-106b-3p	0.400655
ENSRNOT00000000828	Tfip11	rno-miR-106b-3p	0.433194
ENSRNOT00000000673	Sar1a	rno-miR-106b-3p	0.533657
ENSRNOT00000000631	RGD735065	rno-miR-106b-3p	0.470493
ENSRNOT00000000586	Snrpc	rno-miR-106b-3p	0.641474
ENSRNOT00000000495	Prrt1	rno-miR-106b-3p	0.564209
ENSRNOT00000000325	Olig2	rno-miR-106b-3p	0.437947
ENSRNOT00000000304	Rtn4ip1	rno-miR-106b-3p	0.519689
ENSRNOT00000000086	Mtf2	rno-miR-106b-3p	0.474689

## Sheet: Predicted targets miR-128-3p
Transcript Id	name	Mirna Name	miTG score
ENSRNOT00000077041	Tdg	rno-miR-128-3p	0.716279
ENSRNOT00000077040	Mdn1	rno-miR-128-3p	0.96014
ENSRNOT00000076932	Gml	rno-miR-128-3p	0.721514
ENSRNOT00000076890	Obscn	rno-miR-128-3p	0.827656
ENSRNOT00000076773	Tmem132e	rno-miR-128-3p	0.787036
ENSRNOT00000076740	Urgcp	rno-miR-128-3p	0.756044
ENSRNOT00000076729	Ppip5k2	rno-miR-128-3p	0.747714
ENSRNOT00000076708	Lynx1	rno-miR-128-3p	0.923398
ENSRNOT00000076505	Arx	rno-miR-128-3p	0.782054
ENSRNOT00000076478	Zfp187	rno-miR-128-3p	0.702069
ENSRNOT00000076452	Neurl1	rno-miR-128-3p	0.717005
ENSRNOT00000076430	Far1	rno-miR-128-3p	0.80525
ENSRNOT00000076426	Asph	rno-miR-128-3p	0.742592
ENSRNOT00000076403	Snx12	rno-miR-128-3p	0.984871
ENSRNOT00000076300	Chd2	rno-miR-128-3p	0.835069
ENSRNOT00000076281	Tlk1	rno-miR-128-3p	0.898567
ENSRNOT00000076181	Msn	rno-miR-128-3p	0.730505
ENSRNOT00000076160	Ddi2	rno-miR-128-3p	0.745947
ENSRNOT00000076106	Ptpn3	rno-miR-128-3p	0.963782
ENSRNOT00000076049	Nmbr	rno-miR-128-3p	0.840757
ENSRNOT00000075967	Gigyf2	rno-miR-128-3p	0.777326
ENSRNOT00000075936	Suco	rno-miR-128-3p	0.927033
ENSRNOT00000075895	Kdm5a	rno-miR-128-3p	0.801348
ENSRNOT00000075411	Ppp1r3d	rno-miR-128-3p	0.757993
ENSRNOT00000075343	Fgf14	rno-miR-128-3p	0.88886
ENSRNOT00000075089	Fadd	rno-miR-128-3p	0.848619
ENSRNOT00000074725	Amigo1	rno-miR-128-3p	0.715733
ENSRNOT00000074669	Ube2n	rno-miR-128-3p	0.992091
ENSRNOT00000074488	Otx2	rno-miR-128-3p	0.9104
ENSRNOT00000074322	Dcx	rno-miR-128-3p	0.991366
ENSRNOT00000074187	AABR06018631.1	rno-miR-128-3p	0.940514
ENSRNOT00000073638	Tmem178b	rno-miR-128-3p	0.807816
ENSRNOT00000073595	LOC688459	rno-miR-128-3p	0.970964
ENSRNOT00000073563	Srl	rno-miR-128-3p	0.927923
ENSRNOT00000073258	Lin7c	rno-miR-128-3p	0.719604
ENSRNOT00000073088	Erv3	rno-miR-128-3p	0.739848
ENSRNOT00000073005	Srsf1	rno-miR-128-3p	0.732243
ENSRNOT00000072316	Zfp192	rno-miR-128-3p	0.756256
ENSRNOT00000072044	RGD1305455	rno-miR-128-3p	0.92973
ENSRNOT00000071726	Smlr1	rno-miR-128-3p	0.792387
ENSRNOT00000071010	Zfp560	rno-miR-128-3p	0.879819
ENSRNOT00000070993	Rab11fip1	rno-miR-128-3p	0.941524
ENSRNOT00000070822	Chtf8	rno-miR-128-3p	0.991995
ENSRNOT00000070816	AABR06023961.1	rno-miR-128-3p	0.746543
ENSRNOT00000068682	Ankrd17	rno-miR-128-3p	0.709962
ENSRNOT00000068592	Plagl2	rno-miR-128-3p	0.957901
ENSRNOT00000068562	Stox2	rno-miR-128-3p	0.984143
ENSRNOT00000068545	Crem	rno-miR-128-3p	0.733376
ENSRNOT00000068434	Otog	rno-miR-128-3p	0.736679
ENSRNOT00000068345	Naa50	rno-miR-128-3p	0.995404
ENSRNOT00000068021	Dcdc2	rno-miR-128-3p	0.879587
ENSRNOT00000067984	Pdia5	rno-miR-128-3p	0.999969
ENSRNOT00000067940	Wt1	rno-miR-128-3p	0.753402
ENSRNOT00000067843	Cth	rno-miR-128-3p	0.823486
ENSRNOT00000067771	Mier2	rno-miR-128-3p	0.99993
ENSRNOT00000067751	Ankrd40	rno-miR-128-3p	0.719707
ENSRNOT00000067595	Pogz	rno-miR-128-3p	0.939997
ENSRNOT00000067558	Tmem25	rno-miR-128-3p	0.996549
ENSRNOT00000067486	Fat1	rno-miR-128-3p	0.808526
ENSRNOT00000067448	Insr	rno-miR-128-3p	0.705409
ENSRNOT00000067405	LOC100362065	rno-miR-128-3p	0.742242
ENSRNOT00000067237	Med8	rno-miR-128-3p	0.849994
ENSRNOT00000066943	Tnfrsf26	rno-miR-128-3p	0.889571
ENSRNOT00000066925	Nln	rno-miR-128-3p	0.737536
ENSRNOT00000066917	Stag1	rno-miR-128-3p	0.87593
ENSRNOT00000066864	Wdfy2	rno-miR-128-3p	0.750017
ENSRNOT00000066826	Cacnb2	rno-miR-128-3p	0.841339
ENSRNOT00000066723	Setd5	rno-miR-128-3p	0.807067
ENSRNOT00000066546	Flnb	rno-miR-128-3p	0.775305
ENSRNOT00000066520	Zfp563	rno-miR-128-3p	0.830781
ENSRNOT00000066484	Tlk2	rno-miR-128-3p	0.835326
ENSRNOT00000066480	Med14	rno-miR-128-3p	0.847265
ENSRNOT00000066413	Tmprss2	rno-miR-128-3p	0.954515
ENSRNOT00000066231	Tmeff2	rno-miR-128-3p	0.709462
ENSRNOT00000066218	Ntng1	rno-miR-128-3p	0.996027
ENSRNOT00000066120	Camta1	rno-miR-128-3p	0.791301
ENSRNOT00000066101	Sema6d	rno-miR-128-3p	0.976132
ENSRNOT00000066069	Rnf180	rno-miR-128-3p	0.865266
ENSRNOT00000065985	Mfn2	rno-miR-128-3p	0.835387
ENSRNOT00000065983	Cep85	rno-miR-128-3p	0.86048
ENSRNOT00000065912	Ankrd6	rno-miR-128-3p	0.949594
ENSRNOT00000065895	Myh10	rno-miR-128-3p	0.747987
ENSRNOT00000065846	Pianp	rno-miR-128-3p	0.739326
ENSRNOT00000065775	Tmeff1	rno-miR-128-3p	0.839417
ENSRNOT00000065730	Asun	rno-miR-128-3p	0.733916
ENSRNOT00000065720	Agap1	rno-miR-128-3p	0.863268
ENSRNOT00000065646	Zc3h12d	rno-miR-128-3p	0.999933
ENSRNOT00000065633	Ccng1	rno-miR-128-3p	0.92384
ENSRNOT00000065346	RGD1565059	rno-miR-128-3p	0.758061
ENSRNOT00000065335	Trim16	rno-miR-128-3p	0.83028
ENSRNOT00000065168	Mpped2	rno-miR-128-3p	0.756323
ENSRNOT00000065126	Scn9a	rno-miR-128-3p	0.764839
ENSRNOT00000065023	Cul4b	rno-miR-128-3p	0.894335
ENSRNOT00000064905	Scml4	rno-miR-128-3p	0.770213
ENSRNOT00000064716	Rps6ka5	rno-miR-128-3p	0.786641
ENSRNOT00000064483	Cobl	rno-miR-128-3p	0.808278
ENSRNOT00000064261	Zfp385a	rno-miR-128-3p	0.820576
ENSRNOT00000064229	Foxp4	rno-miR-128-3p	0.889873
ENSRNOT00000064175	Ubn2	rno-miR-128-3p	0.841461
ENSRNOT00000064115	Pxn	rno-miR-128-3p	0.74148
ENSRNOT00000063858	Dcaf7	rno-miR-128-3p	0.905158
ENSRNOT00000063795	Sec22a	rno-miR-128-3p	0.852414
ENSRNOT00000061992	Tmub1	rno-miR-128-3p	0.825257
ENSRNOT00000061427	Tpbpa	rno-miR-128-3p	0.772318
ENSRNOT00000061422	Ctla2a	rno-miR-128-3p	0.804634
ENSRNOT00000061176	Plb1	rno-miR-128-3p	0.840776
ENSRNOT00000061074	Ammecr1l	rno-miR-128-3p	0.986877
ENSRNOT00000060692	Nfx1	rno-miR-128-3p	0.996918
ENSRNOT00000060673	RGD1561161	rno-miR-128-3p	0.782425
ENSRNOT00000060499	E2f6	rno-miR-128-3p	0.743226
ENSRNOT00000060476	Tmem229a	rno-miR-128-3p	0.783335
ENSRNOT00000060465	Adamts3	rno-miR-128-3p	0.727728
ENSRNOT00000060218	Rreb1	rno-miR-128-3p	0.878827
ENSRNOT00000060203	Rnf38	rno-miR-128-3p	0.803322
ENSRNOT00000060005	Anks6	rno-miR-128-3p	0.74758
ENSRNOT00000059466	Ticam2	rno-miR-128-3p	0.715015
ENSRNOT00000059316	Fbxo33	rno-miR-128-3p	0.999993
ENSRNOT00000059194	Stk38	rno-miR-128-3p	0.790397
ENSRNOT00000058727	Nrg1	rno-miR-128-3p	0.739913
ENSRNOT00000058665	Fat2	rno-miR-128-3p	0.744831
ENSRNOT00000058652	RGD1563991	rno-miR-128-3p	0.857294
ENSRNOT00000058495	Spry1	rno-miR-128-3p	0.798064
ENSRNOT00000058162	Ednra	rno-miR-128-3p	0.771472
ENSRNOT00000058026	Supt20	rno-miR-128-3p	0.755477
ENSRNOT00000057920	Fam155b	rno-miR-128-3p	0.718063
ENSRNOT00000057814	Ccdc62	rno-miR-128-3p	0.700429
ENSRNOT00000057562	Myocd	rno-miR-128-3p	0.978634
ENSRNOT00000057227	Rev3l	rno-miR-128-3p	0.783958
ENSRNOT00000057175	Zbtb24	rno-miR-128-3p	0.736877
ENSRNOT00000057171	Ccnk	rno-miR-128-3p	0.915206
ENSRNOT00000057078	Atg5	rno-miR-128-3p	0.786696
ENSRNOT00000056790	Ulk1	rno-miR-128-3p	0.918779
ENSRNOT00000056727	Plscr1	rno-miR-128-3p	0.928154
ENSRNOT00000056508	Il17re	rno-miR-128-3p	0.706023
ENSRNOT00000056109	Tph1	rno-miR-128-3p	0.722764
ENSRNOT00000056083	Bloc1s6	rno-miR-128-3p	0.718979
ENSRNOT00000056047	Slc25a16	rno-miR-128-3p	0.771638
ENSRNOT00000055822	Tgm4	rno-miR-128-3p	0.910603
ENSRNOT00000055680	LOC100911485	rno-miR-128-3p	0.782021
ENSRNOT00000055289	Cbx5	rno-miR-128-3p	0.716172
ENSRNOT00000055277	Itga5	rno-miR-128-3p	0.998658
ENSRNOT00000054916	Fn3krp	rno-miR-128-3p	0.896272
ENSRNOT00000054761	Sgms1	rno-miR-128-3p	0.9988
ENSRNOT00000052407	Susd4	rno-miR-128-3p	0.852545
ENSRNOT00000052312	Nusap1	rno-miR-128-3p	0.950108
ENSRNOT00000052275	Dlec1	rno-miR-128-3p	0.705918
ENSRNOT00000052087	Trabd	rno-miR-128-3p	0.774252
ENSRNOT00000052035	Art3	rno-miR-128-3p	0.731431
ENSRNOT00000051638	Meis2	rno-miR-128-3p	0.891113
ENSRNOT00000051428	Poglut1	rno-miR-128-3p	0.997544
ENSRNOT00000051397	Set	rno-miR-128-3p	0.749529
ENSRNOT00000050733	Pds5b	rno-miR-128-3p	0.878504
ENSRNOT00000050549	Clcn3	rno-miR-128-3p	0.825471
ENSRNOT00000050543	Csrnp1	rno-miR-128-3p	0.767903
ENSRNOT00000050321	Erlec1	rno-miR-128-3p	0.886222
ENSRNOT00000050179	Abi2	rno-miR-128-3p	0.804985
ENSRNOT00000049741	Terf1	rno-miR-128-3p	0.793104
ENSRNOT00000049259	Satb2	rno-miR-128-3p	0.912198
ENSRNOT00000048784	Tceanc2	rno-miR-128-3p	0.943719
ENSRNOT00000048528	Pitpnm2	rno-miR-128-3p	0.982651
ENSRNOT00000048521	Foxo4	rno-miR-128-3p	0.905928
ENSRNOT00000048509	Slc34a2	rno-miR-128-3p	0.786512
ENSRNOT00000048437	Kcne3	rno-miR-128-3p	0.860086
ENSRNOT00000048300	Xirp2	rno-miR-128-3p	0.857908
ENSRNOT00000047685	Ret	rno-miR-128-3p	0.999401
ENSRNOT00000047653	Echdc2	rno-miR-128-3p	0.884887
ENSRNOT00000046529	Nav2	rno-miR-128-3p	0.743003
ENSRNOT00000046315	Agrn	rno-miR-128-3p	0.709338
ENSRNOT00000046229	Pnkd	rno-miR-128-3p	0.843837
ENSRNOT00000046215	Rai14	rno-miR-128-3p	0.794755
ENSRNOT00000046164	Gpr174	rno-miR-128-3p	0.879374
ENSRNOT00000046078	Diras1	rno-miR-128-3p	0.99444
ENSRNOT00000045997	Ngfrap1	rno-miR-128-3p	0.917139
ENSRNOT00000045533	Col11a2	rno-miR-128-3p	0.708233
ENSRNOT00000045532	Vcan	rno-miR-128-3p	0.810145
ENSRNOT00000044613	Hyou1	rno-miR-128-3p	0.849977
ENSRNOT00000044313	Slc39a12	rno-miR-128-3p	0.801294
ENSRNOT00000044255	Swt1	rno-miR-128-3p	0.795034
ENSRNOT00000044087	Pde8b	rno-miR-128-3p	0.994901
ENSRNOT00000043817	MGC114483	rno-miR-128-3p	0.808487
ENSRNOT00000043170	Mcf2l	rno-miR-128-3p	0.944975
ENSRNOT00000043085	Tbc1d9b	rno-miR-128-3p	0.708439
ENSRNOT00000042958	Hapln1	rno-miR-128-3p	0.879536
ENSRNOT00000042786	Letmd1	rno-miR-128-3p	0.770335
ENSRNOT00000042576	Mme	rno-miR-128-3p	0.942104
ENSRNOT00000042495	Abl1	rno-miR-128-3p	0.851362
ENSRNOT00000042490	F8a1	rno-miR-128-3p	0.874783
ENSRNOT00000042474	Cpsf4	rno-miR-128-3p	0.772001
ENSRNOT00000042366	Ftsj2	rno-miR-128-3p	0.712967
ENSRNOT00000042227	Aff3	rno-miR-128-3p	0.70664
ENSRNOT00000042207	Sipa1l3	rno-miR-128-3p	0.806029
ENSRNOT00000042082	Ube2f	rno-miR-128-3p	0.792665
ENSRNOT00000041541	Fam172a	rno-miR-128-3p	0.809252
ENSRNOT00000041365	Fry	rno-miR-128-3p	0.888716
ENSRNOT00000041106	Mknk2	rno-miR-128-3p	0.85206
ENSRNOT00000041091	LOC691141	rno-miR-128-3p	0.725176
ENSRNOT00000040052	Cubn	rno-miR-128-3p	0.740902
ENSRNOT00000039281	Cabp1	rno-miR-128-3p	0.99091
ENSRNOT00000039102	Tfeb	rno-miR-128-3p	0.750605
ENSRNOT00000038958	LOC100360200	rno-miR-128-3p	0.76361
ENSRNOT00000038915	Mfsd9	rno-miR-128-3p	0.761467
ENSRNOT00000038827	Tbck	rno-miR-128-3p	0.704577
ENSRNOT00000038703	Fat4	rno-miR-128-3p	0.883315
ENSRNOT00000038535	Trim46	rno-miR-128-3p	0.752968
ENSRNOT00000038247	Epb41l4a	rno-miR-128-3p	0.970139
ENSRNOT00000038207	Plcxd2	rno-miR-128-3p	0.876045
ENSRNOT00000038093	Mstn	rno-miR-128-3p	0.83257
ENSRNOT00000037509	Uba6	rno-miR-128-3p	0.800311
ENSRNOT00000037271	Ythdf1	rno-miR-128-3p	0.719016
ENSRNOT00000037133	Stk39	rno-miR-128-3p	0.839132
ENSRNOT00000037067	Cep112	rno-miR-128-3p	0.701718
ENSRNOT00000036999	Lhfpl5	rno-miR-128-3p	0.826299
ENSRNOT00000036907	Rinl	rno-miR-128-3p	0.712086
ENSRNOT00000036900	LOC100911800	rno-miR-128-3p	0.818006
ENSRNOT00000035838	Prr3	rno-miR-128-3p	0.929965
ENSRNOT00000035597	Stk40	rno-miR-128-3p	0.793754
ENSRNOT00000035048	Ube2v1	rno-miR-128-3p	0.877452
ENSRNOT00000034944	Akirin1	rno-miR-128-3p	0.950397
ENSRNOT00000034723	Stk24	rno-miR-128-3p	0.952036
ENSRNOT00000034567	Tmx4	rno-miR-128-3p	0.802375
ENSRNOT00000034472	Dync1li2	rno-miR-128-3p	0.79601
ENSRNOT00000034152	Sp100	rno-miR-128-3p	0.718216
ENSRNOT00000034073	Thtpa	rno-miR-128-3p	0.887049
ENSRNOT00000033684	Appbp2	rno-miR-128-3p	0.958385
ENSRNOT00000033377	Rbm33	rno-miR-128-3p	0.838042
ENSRNOT00000033306	Mmp20	rno-miR-128-3p	0.861406
ENSRNOT00000032825	Dffb	rno-miR-128-3p	0.781244
ENSRNOT00000032739	Ccdc92	rno-miR-128-3p	0.992101
ENSRNOT00000032454	Ss18	rno-miR-128-3p	0.930799
ENSRNOT00000032158	Plxnd1	rno-miR-128-3p	0.72831
ENSRNOT00000031986	E2f7	rno-miR-128-3p	0.976453
ENSRNOT00000031977	Smpd3	rno-miR-128-3p	0.920729
ENSRNOT00000031855	LOC100911993	rno-miR-128-3p	0.774395
ENSRNOT00000031511	Sh2d3c	rno-miR-128-3p	0.885652
ENSRNOT00000031462	Rdh13	rno-miR-128-3p	0.806807
ENSRNOT00000031448	Myt1	rno-miR-128-3p	0.972237
ENSRNOT00000031261	Fam117b	rno-miR-128-3p	0.742904
ENSRNOT00000031252	Kat7	rno-miR-128-3p	0.851524
ENSRNOT00000031138	Cep104	rno-miR-128-3p	0.783924
ENSRNOT00000031045	Npepps	rno-miR-128-3p	0.837231
ENSRNOT00000030912	Tfap2b	rno-miR-128-3p	0.730316
ENSRNOT00000030891	Usp30	rno-miR-128-3p	0.770515
ENSRNOT00000030497	Hip1	rno-miR-128-3p	0.996227
ENSRNOT00000030290	Tmem186	rno-miR-128-3p	0.721142
ENSRNOT00000029764	Eea1	rno-miR-128-3p	0.720449
ENSRNOT00000029386	Samd10	rno-miR-128-3p	0.999566
ENSRNOT00000029340	Rapgef2	rno-miR-128-3p	0.983679
ENSRNOT00000029204	Tmem194b	rno-miR-128-3p	0.979859
ENSRNOT00000029191	LOC680039	rno-miR-128-3p	0.935063
ENSRNOT00000028972	LOC100125362	rno-miR-128-3p	0.800059
ENSRNOT00000028890	Gpcpd1	rno-miR-128-3p	0.7322
ENSRNOT00000028760	Sv2a	rno-miR-128-3p	0.999246
ENSRNOT00000028547	Atg2a	rno-miR-128-3p	0.896294
ENSRNOT00000028271	Gys1	rno-miR-128-3p	0.944039
ENSRNOT00000028217	Ruvbl2	rno-miR-128-3p	0.70176
ENSRNOT00000028093	Atp12a	rno-miR-128-3p	0.713204
ENSRNOT00000028066	Icam1	rno-miR-128-3p	0.700057
ENSRNOT00000027943	Gatad2a	rno-miR-128-3p	0.853934
ENSRNOT00000027834	Fads1	rno-miR-128-3p	0.720383
ENSRNOT00000027813	Vav3	rno-miR-128-3p	0.808772
ENSRNOT00000027666	Stxbp3	rno-miR-128-3p	0.836905
ENSRNOT00000027537	Ech1	rno-miR-128-3p	0.737346
ENSRNOT00000027347	RGD1311517	rno-miR-128-3p	0.782867
ENSRNOT00000027237	Flnc	rno-miR-128-3p	0.86057
ENSRNOT00000027232	Klhl30	rno-miR-128-3p	0.77702
ENSRNOT00000027170	Fam195a	rno-miR-128-3p	0.75738
ENSRNOT00000027118	Wbp1l	rno-miR-128-3p	0.99365
ENSRNOT00000027100	Lypd3	rno-miR-128-3p	0.946414
ENSRNOT00000027067	Phf20	rno-miR-128-3p	0.768083
ENSRNOT00000026952	Magi3	rno-miR-128-3p	0.775177
ENSRNOT00000026909	Ppp4c	rno-miR-128-3p	0.972496
ENSRNOT00000026795	Mlph	rno-miR-128-3p	0.786999
ENSRNOT00000026755	Ypel3	rno-miR-128-3p	0.974741
ENSRNOT00000026631	Rsbn1	rno-miR-128-3p	0.753069
ENSRNOT00000026596	Trpv3	rno-miR-128-3p	0.735104
ENSRNOT00000026543	Adamts19	rno-miR-128-3p	0.782892
ENSRNOT00000026351	Shpk	rno-miR-128-3p	0.736981
ENSRNOT00000026323	Capn7	rno-miR-128-3p	0.789671
ENSRNOT00000026309	Adat1	rno-miR-128-3p	0.840809
ENSRNOT00000026212	Notch1	rno-miR-128-3p	0.754786
ENSRNOT00000026204	Zfp329	rno-miR-128-3p	0.802513
ENSRNOT00000026174	Sh3tc2	rno-miR-128-3p	0.725856
ENSRNOT00000025913	Bcl3	rno-miR-128-3p	0.843542
ENSRNOT00000025912	Nxt2	rno-miR-128-3p	0.996662
ENSRNOT00000025824	Cct3	rno-miR-128-3p	0.729052
ENSRNOT00000025815	Thap11	rno-miR-128-3p	0.832903
ENSRNOT00000025784	Slc7a5	rno-miR-128-3p	0.768478
ENSRNOT00000025634	Mob3a	rno-miR-128-3p	0.935925
ENSRNOT00000025501	RGD1564854	rno-miR-128-3p	0.746915
ENSRNOT00000025477	Vip	rno-miR-128-3p	0.852762
ENSRNOT00000025402	Nfatc3	rno-miR-128-3p	0.869911
ENSRNOT00000025365	Dennd2c	rno-miR-128-3p	0.853852
ENSRNOT00000025228	Fbxo18	rno-miR-128-3p	0.944618
ENSRNOT00000025222	Csf1	rno-miR-128-3p	0.999617
ENSRNOT00000025218	Zfp275	rno-miR-128-3p	0.730749
ENSRNOT00000025157	Hbegf	rno-miR-128-3p	0.898608
ENSRNOT00000025013	Inpp4b	rno-miR-128-3p	0.78595
ENSRNOT00000024701	Mgat4a	rno-miR-128-3p	0.739299
ENSRNOT00000024690	Ctu1	rno-miR-128-3p	0.975362
ENSRNOT00000024578	B3gnt7	rno-miR-128-3p	0.845525
ENSRNOT00000024494	Irf4	rno-miR-128-3p	0.838765
ENSRNOT00000024443	Rere	rno-miR-128-3p	0.892429
ENSRNOT00000024390	Gab1	rno-miR-128-3p	0.939901
ENSRNOT00000024348	LOC100361515	rno-miR-128-3p	0.934295
ENSRNOT00000024261	2002-09-01	rno-miR-128-3p	0.722608
ENSRNOT00000024243	Olfm3	rno-miR-128-3p	0.735868
ENSRNOT00000024172	Wdr48	rno-miR-128-3p	0.776763
ENSRNOT00000024163	Camsap1	rno-miR-128-3p	0.889087
ENSRNOT00000024022	Arhgap12	rno-miR-128-3p	0.803051
ENSRNOT00000024013	Unkl	rno-miR-128-3p	0.864043
ENSRNOT00000023903	Dram2	rno-miR-128-3p	0.790472
ENSRNOT00000023877	Edrf1	rno-miR-128-3p	0.752962
ENSRNOT00000023854	Sf3b3	rno-miR-128-3p	0.812171
ENSRNOT00000023853	Ctcf	rno-miR-128-3p	0.793807
ENSRNOT00000023594	Syt4	rno-miR-128-3p	0.792182
ENSRNOT00000023419	Mertk	rno-miR-128-3p	0.741336
ENSRNOT00000023226	Lama1	rno-miR-128-3p	0.701548
ENSRNOT00000023150	RGD1307100	rno-miR-128-3p	0.86208
ENSRNOT00000023149	Slc22a23	rno-miR-128-3p	0.988765
ENSRNOT00000023100	Trim5	rno-miR-128-3p	0.965664
ENSRNOT00000023079	Prmt6	rno-miR-128-3p	0.724746
ENSRNOT00000023017	B2m	rno-miR-128-3p	0.766151
ENSRNOT00000022988	Coq7	rno-miR-128-3p	0.808898
ENSRNOT00000022898	Nr2f6	rno-miR-128-3p	0.845036
ENSRNOT00000022861	Chd6	rno-miR-128-3p	0.911728
ENSRNOT00000022846	Tmsb10	rno-miR-128-3p	0.905285
ENSRNOT00000022811	Zfp652	rno-miR-128-3p	0.994641
ENSRNOT00000022601	RGD1310553	rno-miR-128-3p	0.837796
ENSRNOT00000022578	Tmem135	rno-miR-128-3p	0.860289
ENSRNOT00000022455	Nadk2	rno-miR-128-3p	0.861101
ENSRNOT00000022294	Trim36	rno-miR-128-3p	0.714009
ENSRNOT00000022290	Sned1	rno-miR-128-3p	0.81124
ENSRNOT00000022255	Klf4	rno-miR-128-3p	0.826583
ENSRNOT00000022190	Map3k8	rno-miR-128-3p	0.729581
ENSRNOT00000022108	Bloc1s5	rno-miR-128-3p	0.955126
ENSRNOT00000021976	Strn4	rno-miR-128-3p	0.874106
ENSRNOT00000021883	Neurl4	rno-miR-128-3p	0.861279
ENSRNOT00000021729	Zadh2	rno-miR-128-3p	0.991134
ENSRNOT00000021702	Ebf3	rno-miR-128-3p	0.888411
ENSRNOT00000021530	Mtmr10	rno-miR-128-3p	0.882466
ENSRNOT00000021430	Lpar6	rno-miR-128-3p	0.794225
ENSRNOT00000021403	Nabp1	rno-miR-128-3p	0.849454
ENSRNOT00000021337	Rbpms2	rno-miR-128-3p	0.824024
ENSRNOT00000021110	Ugcg	rno-miR-128-3p	0.909302
ENSRNOT00000021096	Pabpn1	rno-miR-128-3p	0.82014
ENSRNOT00000020975	Trpv5	rno-miR-128-3p	0.728897
ENSRNOT00000020767	Man2a1	rno-miR-128-3p	0.955702
ENSRNOT00000020721	Lsm1	rno-miR-128-3p	0.832988
ENSRNOT00000020534	Cript	rno-miR-128-3p	0.739199
ENSRNOT00000020432	Mdfi	rno-miR-128-3p	0.995462
ENSRNOT00000020307	Npr1	rno-miR-128-3p	0.827342
ENSRNOT00000020206	Slc25a25	rno-miR-128-3p	0.760268
ENSRNOT00000020174	Exog	rno-miR-128-3p	0.849797
ENSRNOT00000019964	RGD1560065	rno-miR-128-3p	0.901177
ENSRNOT00000019929	Gpr149	rno-miR-128-3p	0.728559
ENSRNOT00000019923	Mlycd	rno-miR-128-3p	0.771015
ENSRNOT00000019820	Cbfa2t3	rno-miR-128-3p	0.739423
ENSRNOT00000019781	Smurf2	rno-miR-128-3p	0.849818
ENSRNOT00000019713	Tgoln2	rno-miR-128-3p	0.705497
ENSRNOT00000019656	Cbfb	rno-miR-128-3p	0.934147
ENSRNOT00000019612	Josd1	rno-miR-128-3p	0.715782
ENSRNOT00000019579	Irs1	rno-miR-128-3p	0.998801
ENSRNOT00000019529	Hnrnpf	rno-miR-128-3p	0.740828
ENSRNOT00000019521	LOC100909771	rno-miR-128-3p	0.849461
ENSRNOT00000019419	Plekhb2	rno-miR-128-3p	0.725721
ENSRNOT00000019404	Frs3	rno-miR-128-3p	0.921721
ENSRNOT00000019403	Sp1	rno-miR-128-3p	0.948093
ENSRNOT00000019384	Neto1	rno-miR-128-3p	0.873168
ENSRNOT00000018973	Erlin2	rno-miR-128-3p	0.792907
ENSRNOT00000018970	Dll4	rno-miR-128-3p	0.873838
ENSRNOT00000018895	Igsf3	rno-miR-128-3p	0.740122
ENSRNOT00000018889	Dusp5	rno-miR-128-3p	0.783693
ENSRNOT00000018860	Ptpn5	rno-miR-128-3p	0.801205
ENSRNOT00000018796	Pgrmc2	rno-miR-128-3p	0.926814
ENSRNOT00000018696	Itpkc	rno-miR-128-3p	0.933132
ENSRNOT00000018640	Tbc1d8	rno-miR-128-3p	0.740429
ENSRNOT00000018550	Usp49	rno-miR-128-3p	0.932599
ENSRNOT00000018535	Cdh11	rno-miR-128-3p	0.955978
ENSRNOT00000018494	Tnfrsf14	rno-miR-128-3p	0.997531
ENSRNOT00000018454	Sec61a1	rno-miR-128-3p	0.976809
ENSRNOT00000018326	Creb1	rno-miR-128-3p	0.862754
ENSRNOT00000018244	Foxo1	rno-miR-128-3p	0.889086
ENSRNOT00000018091	Aqp11	rno-miR-128-3p	0.929358
ENSRNOT00000017949	Wsb1	rno-miR-128-3p	0.907818
ENSRNOT00000017918	Rnf111	rno-miR-128-3p	0.767087
ENSRNOT00000017889	Kbtbd8	rno-miR-128-3p	0.947511
ENSRNOT00000017824	Clca5	rno-miR-128-3p	0.869752
ENSRNOT00000017391	Ddx6	rno-miR-128-3p	0.724478
ENSRNOT00000017379	Naa15	rno-miR-128-3p	0.997159
ENSRNOT00000017362	Abhd17c	rno-miR-128-3p	0.811405
ENSRNOT00000017349	Fam193b	rno-miR-128-3p	0.809399
ENSRNOT00000017240	Gata2	rno-miR-128-3p	0.792206
ENSRNOT00000017005	Nfat5	rno-miR-128-3p	0.846993
ENSRNOT00000016983	Ephb2	rno-miR-128-3p	0.98255
ENSRNOT00000016948	Bag2	rno-miR-128-3p	0.884593
ENSRNOT00000016882	Cnot7	rno-miR-128-3p	0.713022
ENSRNOT00000016768	Plk2	rno-miR-128-3p	0.999975
ENSRNOT00000016629	Peli2	rno-miR-128-3p	0.828393
ENSRNOT00000016596	Trim23	rno-miR-128-3p	0.884612
ENSRNOT00000016567	Pkia	rno-miR-128-3p	0.818367
ENSRNOT00000016521	Car7	rno-miR-128-3p	0.925189
ENSRNOT00000016474	Galnt7	rno-miR-128-3p	0.946914
ENSRNOT00000016415	Cnga2	rno-miR-128-3p	0.816485
ENSRNOT00000016244	Cited2	rno-miR-128-3p	0.89367
ENSRNOT00000016233	Dennd6a	rno-miR-128-3p	0.714361
ENSRNOT00000016182	Neurod6	rno-miR-128-3p	0.973582
ENSRNOT00000016163	Fxr2	rno-miR-128-3p	0.98748
ENSRNOT00000016130	Psip1	rno-miR-128-3p	0.723114
ENSRNOT00000016076	Npc2	rno-miR-128-3p	0.704338
ENSRNOT00000015946	Psma1	rno-miR-128-3p	0.891382
ENSRNOT00000015876	Rpgrip1l	rno-miR-128-3p	0.930928
ENSRNOT00000015720	Stmn2	rno-miR-128-3p	0.908487
ENSRNOT00000015498	Pde3b	rno-miR-128-3p	0.72698
ENSRNOT00000015426	Orc5	rno-miR-128-3p	0.999719
ENSRNOT00000015116	Dkk2	rno-miR-128-3p	0.855011
ENSRNOT00000014980	Cipc	rno-miR-128-3p	0.978257
ENSRNOT00000014831	Irx6	rno-miR-128-3p	0.752714
ENSRNOT00000014795	Lhfpl2	rno-miR-128-3p	0.854025
ENSRNOT00000014706	Gtf2a2	rno-miR-128-3p	0.74914
ENSRNOT00000014650	Mob1b	rno-miR-128-3p	0.868486
ENSRNOT00000014639	Nmb	rno-miR-128-3p	0.7858
ENSRNOT00000014583	Mycbp2	rno-miR-128-3p	0.709187
ENSRNOT00000014568	Pard6b	rno-miR-128-3p	0.95951
ENSRNOT00000014382	Ppif	rno-miR-128-3p	0.880806
ENSRNOT00000014317	Slc7a11	rno-miR-128-3p	0.955118
ENSRNOT00000014270	Depdc1b	rno-miR-128-3p	0.83329
ENSRNOT00000014257	Plekhh1	rno-miR-128-3p	0.91838
ENSRNOT00000014234	Cmtm3	rno-miR-128-3p	0.865625
ENSRNOT00000014051	Cyp39a1	rno-miR-128-3p	0.998256
ENSRNOT00000013785	Pgm1	rno-miR-128-3p	0.902892
ENSRNOT00000013733	Zfp143	rno-miR-128-3p	0.709042
ENSRNOT00000013625	Erap1	rno-miR-128-3p	0.707878
ENSRNOT00000013598	Ercc8	rno-miR-128-3p	0.841594
ENSRNOT00000013531	Pkp1	rno-miR-128-3p	0.861401
ENSRNOT00000013516	Tgfb3	rno-miR-128-3p	0.885286
ENSRNOT00000013452	Serpini2	rno-miR-128-3p	0.77573
ENSRNOT00000013362	Wee1	rno-miR-128-3p	0.874662
ENSRNOT00000013355	Wnk1	rno-miR-128-3p	0.999123
ENSRNOT00000013342	Spry2	rno-miR-128-3p	0.888313
ENSRNOT00000013244	Me1	rno-miR-128-3p	0.940115
ENSRNOT00000013053	Mapk6	rno-miR-128-3p	0.922989
ENSRNOT00000013050	Ubp1	rno-miR-128-3p	0.725031
ENSRNOT00000012683	Slc24a3	rno-miR-128-3p	0.764596
ENSRNOT00000012676	Ugt8	rno-miR-128-3p	0.998336
ENSRNOT00000012644	Hcn4	rno-miR-128-3p	0.887745
ENSRNOT00000012396	Hook1	rno-miR-128-3p	0.741224
ENSRNOT00000012379	Aplnr	rno-miR-128-3p	0.935881
ENSRNOT00000012253	Fam133b	rno-miR-128-3p	0.932326
ENSRNOT00000012200	Szrd1	rno-miR-128-3p	1
ENSRNOT00000012195	Slitrk1	rno-miR-128-3p	0.915736
ENSRNOT00000012078	Ncapd3	rno-miR-128-3p	0.741738
ENSRNOT00000011906	Prima1	rno-miR-128-3p	0.861247
ENSRNOT00000011891	Rnf139	rno-miR-128-3p	0.932814
ENSRNOT00000011802	Pax9	rno-miR-128-3p	0.96513
ENSRNOT00000011799	RGD1304595	rno-miR-128-3p	0.83403
ENSRNOT00000011797	Fam91a1	rno-miR-128-3p	0.713984
ENSRNOT00000011641	Zfhx4	rno-miR-128-3p	0.805372
ENSRNOT00000011610	Oser1	rno-miR-128-3p	0.885192
ENSRNOT00000011573	Gabbr2	rno-miR-128-3p	0.847785
ENSRNOT00000011556	Wdr5	rno-miR-128-3p	0.761851
ENSRNOT00000011507	Mmp13	rno-miR-128-3p	0.974231
ENSRNOT00000011501	Ywhaq	rno-miR-128-3p	0.780733
ENSRNOT00000011485	Mal2	rno-miR-128-3p	0.806633
ENSRNOT00000011394	Necap2	rno-miR-128-3p	0.747758
ENSRNOT00000011326	RGD1309995	rno-miR-128-3p	0.904649
ENSRNOT00000011237	Ppap2b	rno-miR-128-3p	0.865351
ENSRNOT00000010924	Fndc8	rno-miR-128-3p	0.956668
ENSRNOT00000010850	Cnr1	rno-miR-128-3p	0.716707
ENSRNOT00000010783	Tgs1	rno-miR-128-3p	0.747598
ENSRNOT00000010680	Prkaa2	rno-miR-128-3p	0.974804
ENSRNOT00000010632	Osbpl2	rno-miR-128-3p	0.796648
ENSRNOT00000010631	Bcap29	rno-miR-128-3p	0.760583
ENSRNOT00000010614	Rngtt	rno-miR-128-3p	0.965035
ENSRNOT00000010601	Ckap4	rno-miR-128-3p	0.862454
ENSRNOT00000010521	Reln	rno-miR-128-3p	0.999436
ENSRNOT00000010510	Chst1	rno-miR-128-3p	0.704064
ENSRNOT00000010455	Chtop	rno-miR-128-3p	0.763346
ENSRNOT00000010330	Unc13c	rno-miR-128-3p	0.979321
ENSRNOT00000010263	Nap1l5	rno-miR-128-3p	0.796366
ENSRNOT00000010241	Herc3	rno-miR-128-3p	0.71441
ENSRNOT00000010090	Rsl24d1	rno-miR-128-3p	0.862056
ENSRNOT00000009943	Mtmr4	rno-miR-128-3p	0.829242
ENSRNOT00000009900	Plxna2	rno-miR-128-3p	0.779725
ENSRNOT00000009752	LOC500034	rno-miR-128-3p	0.717935
ENSRNOT00000009714	Slit3	rno-miR-128-3p	0.781817
ENSRNOT00000009706	Rbm18	rno-miR-128-3p	0.723812
ENSRNOT00000009705	Slc6a1	rno-miR-128-3p	0.954276
ENSRNOT00000009556	Hsp90aa1	rno-miR-128-3p	0.74816
ENSRNOT00000009542	Gria4	rno-miR-128-3p	0.794328
ENSRNOT00000009511	Rap1b	rno-miR-128-3p	0.916969
ENSRNOT00000009458	Hyal4	rno-miR-128-3p	0.793511
ENSRNOT00000009452	Tgfbr1	rno-miR-128-3p	0.969327
ENSRNOT00000009440	Aff4	rno-miR-128-3p	0.994653
ENSRNOT00000009359	Sos1	rno-miR-128-3p	0.956736
ENSRNOT00000009342	Eepd1	rno-miR-128-3p	0.736494
ENSRNOT00000009115	Ubr5	rno-miR-128-3p	0.999593
ENSRNOT00000009034	Elavl2	rno-miR-128-3p	0.701994
ENSRNOT00000008951	En2	rno-miR-128-3p	0.868938
ENSRNOT00000008947	RGD1560028	rno-miR-128-3p	0.723993
ENSRNOT00000008819	Xrcc6	rno-miR-128-3p	0.736969
ENSRNOT00000008734	Snap25	rno-miR-128-3p	0.957836
ENSRNOT00000008645	Loh12cr1	rno-miR-128-3p	0.751835
ENSRNOT00000008544	Nipal4	rno-miR-128-3p	0.86095
ENSRNOT00000008454	Zhx1	rno-miR-128-3p	0.957228
ENSRNOT00000008184	Adam19	rno-miR-128-3p	0.705365
ENSRNOT00000008148	Fap	rno-miR-128-3p	0.912771
ENSRNOT00000007954	Tubgcp6	rno-miR-128-3p	0.75187
ENSRNOT00000007615	Galnt3	rno-miR-128-3p	0.918913
ENSRNOT00000007554	Vapb	rno-miR-128-3p	0.851521
ENSRNOT00000007528	Fam49b	rno-miR-128-3p	0.864574
ENSRNOT00000007404	Acvr2a	rno-miR-128-3p	0.949573
ENSRNOT00000007379	Ypel2	rno-miR-128-3p	0.928644
ENSRNOT00000007268	Ngfr	rno-miR-128-3p	0.89003
ENSRNOT00000007255	Sdc2	rno-miR-128-3p	0.712483
ENSRNOT00000007162	Sertad2	rno-miR-128-3p	0.728792
ENSRNOT00000007103	Myef2	rno-miR-128-3p	0.736629
ENSRNOT00000007091	Csdc2	rno-miR-128-3p	0.907392
ENSRNOT00000006921	Fam150b	rno-miR-128-3p	0.730112
ENSRNOT00000006805	Bcorl1	rno-miR-128-3p	0.998427
ENSRNOT00000006524	Kcna4	rno-miR-128-3p	0.757961
ENSRNOT00000006473	L2hgdh	rno-miR-128-3p	0.937293
ENSRNOT00000006454	Flrt3	rno-miR-128-3p	0.949092
ENSRNOT00000006356	Sec24a	rno-miR-128-3p	0.99993
ENSRNOT00000006330	Hao1	rno-miR-128-3p	0.725927
ENSRNOT00000006307	Gskip	rno-miR-128-3p	0.70969
ENSRNOT00000006239	Dazap2	rno-miR-128-3p	0.795618
ENSRNOT00000006148	Traf6	rno-miR-128-3p	0.786625
ENSRNOT00000006113	Il1a	rno-miR-128-3p	0.793225
ENSRNOT00000006111	Rnd3	rno-miR-128-3p	0.943122
ENSRNOT00000006087	Egfr	rno-miR-128-3p	0.755836
ENSRNOT00000006008	Chrdl1	rno-miR-128-3p	0.817304
ENSRNOT00000005911	Elk3	rno-miR-128-3p	0.897643
ENSRNOT00000005862	Ppfia2	rno-miR-128-3p	0.993932
ENSRNOT00000005815	Mrpl13	rno-miR-128-3p	0.713134
ENSRNOT00000005685	Zbtb39	rno-miR-128-3p	0.944402
ENSRNOT00000005615	Prps2	rno-miR-128-3p	0.757082
ENSRNOT00000005581	Fbxw9	rno-miR-128-3p	0.847219
ENSRNOT00000005522	Lasp1	rno-miR-128-3p	0.703765
ENSRNOT00000005389	Adcy3	rno-miR-128-3p	0.771476
ENSRNOT00000005347	Grb2	rno-miR-128-3p	0.927375
ENSRNOT00000005317	Dnajc27	rno-miR-128-3p	0.737379
ENSRNOT00000005314	Exo1	rno-miR-128-3p	0.754876
ENSRNOT00000005251	Rgs1	rno-miR-128-3p	0.962187
ENSRNOT00000005175	Kcnk10	rno-miR-128-3p	0.98262
ENSRNOT00000005084	Angel2	rno-miR-128-3p	0.777613
ENSRNOT00000005078	Zdhhc17	rno-miR-128-3p	0.796545
ENSRNOT00000005046	Gosr2	rno-miR-128-3p	0.848104
ENSRNOT00000004999	Cdip1	rno-miR-128-3p	0.962033
ENSRNOT00000004920	Prkx	rno-miR-128-3p	0.999879
ENSRNOT00000004797	Tuba4a	rno-miR-128-3p	0.889304
ENSRNOT00000004764	Efemp1	rno-miR-128-3p	0.756164
ENSRNOT00000004701	Trove2	rno-miR-128-3p	0.741455
ENSRNOT00000004443	LOC100910572	rno-miR-128-3p	0.798804
ENSRNOT00000004408	Btg2	rno-miR-128-3p	0.946164
ENSRNOT00000004365	Wdr81	rno-miR-128-3p	0.725352
ENSRNOT00000004291	Zfp287	rno-miR-128-3p	0.713642
ENSRNOT00000004244	LOC100912275	rno-miR-128-3p	0.740539
ENSRNOT00000004006	Stim2	rno-miR-128-3p	0.999867
ENSRNOT00000003969	Tnfsf4	rno-miR-128-3p	0.738163
ENSRNOT00000003966	Adora2b	rno-miR-128-3p	0.976192
ENSRNOT00000003933	Mnt	rno-miR-128-3p	0.972436
ENSRNOT00000003777	Spag9	rno-miR-128-3p	0.836497
ENSRNOT00000003770	Gfpt2	rno-miR-128-3p	0.945994
ENSRNOT00000003715	Vps4b	rno-miR-128-3p	0.859118
ENSRNOT00000003713	Npl	rno-miR-128-3p	0.700031
ENSRNOT00000003684	Kcnk2	rno-miR-128-3p	0.990675
ENSRNOT00000003568	Ptpn4	rno-miR-128-3p	0.912279
ENSRNOT00000003412	Litaf	rno-miR-128-3p	0.740291
ENSRNOT00000003309	Zc3h7a	rno-miR-128-3p	0.93919
ENSRNOT00000003308	Mmd	rno-miR-128-3p	0.960201
ENSRNOT00000003239	Rgs8	rno-miR-128-3p	0.959991
ENSRNOT00000003213	LOC100911685	rno-miR-128-3p	0.751544
ENSRNOT00000003155	Hlx	rno-miR-128-3p	0.998435
ENSRNOT00000003077	Pdgfra	rno-miR-128-3p	0.933454
ENSRNOT00000002960	Klf3	rno-miR-128-3p	0.936086
ENSRNOT00000002918	Cds1	rno-miR-128-3p	0.922314
ENSRNOT00000002879	Usp46	rno-miR-128-3p	0.773735
ENSRNOT00000002550	Snap29	rno-miR-128-3p	0.818161
ENSRNOT00000002427	Lmln	rno-miR-128-3p	0.942176
ENSRNOT00000002411	Tnk2	rno-miR-128-3p	0.814342
ENSRNOT00000002313	Runx1	rno-miR-128-3p	0.95533
ENSRNOT00000002206	Ripk4	rno-miR-128-3p	0.837786
ENSRNOT00000002152	Nrip1	rno-miR-128-3p	0.87415
ENSRNOT00000002043	Kptn	rno-miR-128-3p	0.748939
ENSRNOT00000002036	Fam120b	rno-miR-128-3p	0.737977
ENSRNOT00000001996	Limk1	rno-miR-128-3p	0.856642
ENSRNOT00000001968	Pom121	rno-miR-128-3p	0.916635
ENSRNOT00000001581	Gltp	rno-miR-128-3p	0.99708
ENSRNOT00000001536	Gatc	rno-miR-128-3p	0.778164
ENSRNOT00000001404	Usp42	rno-miR-128-3p	0.827556
ENSRNOT00000001092	Gcc2	rno-miR-128-3p	0.840663
ENSRNOT00000001059	Hsf2	rno-miR-128-3p	0.794095
ENSRNOT00000000886	Coro1c	rno-miR-128-3p	0.771104
ENSRNOT00000000874	Svop	rno-miR-128-3p	0.789113
ENSRNOT00000000828	Tfip11	rno-miR-128-3p	0.757305
ENSRNOT00000000804	Jmjd1c	rno-miR-128-3p	0.820811
ENSRNOT00000000794	LOC100363472	rno-miR-128-3p	0.995751
ENSRNOT00000000748	Ipmk	rno-miR-128-3p	0.936101
ENSRNOT00000000662	RGD1305587	rno-miR-128-3p	0.736632
ENSRNOT00000000658	Tspyl4	rno-miR-128-3p	0.715198
ENSRNOT00000000653	Frk	rno-miR-128-3p	0.808792
ENSRNOT00000000617	Mapk14	rno-miR-128-3p	0.998962
ENSRNOT00000000586	Snrpc	rno-miR-128-3p	0.723032
ENSRNOT00000000554	Rgl2	rno-miR-128-3p	0.988694
ENSRNOT00000000552	Wdr46	rno-miR-128-3p	0.738212
ENSRNOT00000000468	Slc35f1	rno-miR-128-3p	0.939534
ENSRNOT00000000467	Nus1	rno-miR-128-3p	0.93687
ENSRNOT00000000444	LOC606294	rno-miR-128-3p	0.792448
ENSRNOT00000000134	Ak2	rno-miR-128-3p	0.999859
ENSRNOT00000000050	Tmem175	rno-miR-128-3p	0.921383
ENSRNOT00000000049	Xpr1	rno-miR-128-3p	0.971107

## Sheet: Predicted targets miR-146a-5p
Transcript Id	name	Mirna Name	miTG score
ENSRNOT00000077063	Gosr1	rno-miR-146a-5p	0.807419
ENSRNOT00000077060	Mxd4	rno-miR-146a-5p	0.51812
ENSRNOT00000077040	Mdn1	rno-miR-146a-5p	0.65826
ENSRNOT00000077004	Atad2b	rno-miR-146a-5p	0.570912
ENSRNOT00000076987	RGD1308428	rno-miR-146a-5p	0.72817
ENSRNOT00000076923	Pgap2	rno-miR-146a-5p	0.512983
ENSRNOT00000076896	Ptcd1	rno-miR-146a-5p	0.501306
ENSRNOT00000076890	Obscn	rno-miR-146a-5p	0.533665
ENSRNOT00000076884	Taf9b	rno-miR-146a-5p	0.792625
ENSRNOT00000076783	Dnhd1	rno-miR-146a-5p	0.510387
ENSRNOT00000076739	Lig3	rno-miR-146a-5p	0.557307
ENSRNOT00000076729	Ppip5k2	rno-miR-146a-5p	0.52876
ENSRNOT00000076588	Cldn2	rno-miR-146a-5p	0.512606
ENSRNOT00000076472	Col4a4	rno-miR-146a-5p	0.533463
ENSRNOT00000076384	Aff2	rno-miR-146a-5p	0.723595
ENSRNOT00000076289	Sft2d2	rno-miR-146a-5p	0.509601
ENSRNOT00000076281	Tlk1	rno-miR-146a-5p	0.611904
ENSRNOT00000076280	Lss	rno-miR-146a-5p	0.60655
ENSRNOT00000076274	Plch1	rno-miR-146a-5p	0.688108
ENSRNOT00000076175	Zfx	rno-miR-146a-5p	0.523572
ENSRNOT00000076160	Ddi2	rno-miR-146a-5p	0.509262
ENSRNOT00000076156	Dnlz	rno-miR-146a-5p	0.607798
ENSRNOT00000076133	Slfn5	rno-miR-146a-5p	0.501591
ENSRNOT00000076112	Slfn3	rno-miR-146a-5p	0.620537
ENSRNOT00000076098	Fam174b	rno-miR-146a-5p	0.615445
ENSRNOT00000076079	Dlg3	rno-miR-146a-5p	0.642746
ENSRNOT00000076060	Dcp2	rno-miR-146a-5p	0.547829
ENSRNOT00000076054	Tnni1	rno-miR-146a-5p	0.561983
ENSRNOT00000076029	Gpr165	rno-miR-146a-5p	0.96399
ENSRNOT00000075958	Rhpn1	rno-miR-146a-5p	0.563004
ENSRNOT00000075953	Rn50_10_0890.5	rno-miR-146a-5p	0.545461
ENSRNOT00000075895	Kdm5a	rno-miR-146a-5p	0.799365
ENSRNOT00000075771	Kcna6	rno-miR-146a-5p	0.672294
ENSRNOT00000075671	LOC100910877	rno-miR-146a-5p	0.536675
ENSRNOT00000075435	LOC102546354	rno-miR-146a-5p	0.531146
ENSRNOT00000075343	Fgf14	rno-miR-146a-5p	0.515508
ENSRNOT00000075273	LOC100360120	rno-miR-146a-5p	0.601285
ENSRNOT00000075054	Gphn	rno-miR-146a-5p	0.511419
ENSRNOT00000074718	Gas7	rno-miR-146a-5p	0.535106
ENSRNOT00000074322	Dcx	rno-miR-146a-5p	0.862367
ENSRNOT00000074127	Ms4a6bl	rno-miR-146a-5p	0.57708
ENSRNOT00000074048	LOC100912034	rno-miR-146a-5p	0.503885
ENSRNOT00000073892	Ddc	rno-miR-146a-5p	0.855606
ENSRNOT00000073850	Igf2	rno-miR-146a-5p	0.51772
ENSRNOT00000073793	LOC100909665	rno-miR-146a-5p	0.775933
ENSRNOT00000073638	Tmem178b	rno-miR-146a-5p	0.549329
ENSRNOT00000073404	Tmem45a	rno-miR-146a-5p	0.536915
ENSRNOT00000073274	Ankrd53	rno-miR-146a-5p	0.784045
ENSRNOT00000073256	Zfp420	rno-miR-146a-5p	0.504848
ENSRNOT00000073221	Slc39a3	rno-miR-146a-5p	0.511423
ENSRNOT00000073102	Hapln4	rno-miR-146a-5p	0.592153
ENSRNOT00000073088	Erv3	rno-miR-146a-5p	0.63862
ENSRNOT00000073005	Srsf1	rno-miR-146a-5p	0.818533
ENSRNOT00000072778	Il17rb	rno-miR-146a-5p	0.534893
ENSRNOT00000072647	Brms1	rno-miR-146a-5p	0.556043
ENSRNOT00000072589	Cfl2	rno-miR-146a-5p	0.653928
ENSRNOT00000072565	LOC100911378	rno-miR-146a-5p	0.528044
ENSRNOT00000072316	Zfp192	rno-miR-146a-5p	0.527945
ENSRNOT00000072271	Znrf2	rno-miR-146a-5p	0.617967
ENSRNOT00000072196	Cxxc4	rno-miR-146a-5p	0.608596
ENSRNOT00000072146	AABR06041411.1	rno-miR-146a-5p	0.694184
ENSRNOT00000071992	Gpt2	rno-miR-146a-5p	0.531781
ENSRNOT00000071926	Lep	rno-miR-146a-5p	0.591765
ENSRNOT00000071588	Slc30a2	rno-miR-146a-5p	0.5239
ENSRNOT00000071486	LOC100909461	rno-miR-146a-5p	0.535946
ENSRNOT00000071471	LOC100360750	rno-miR-146a-5p	0.642529
ENSRNOT00000071249	Exoc4	rno-miR-146a-5p	0.508258
ENSRNOT00000070993	Rab11fip1	rno-miR-146a-5p	0.549318
ENSRNOT00000070903	RT1-T24-3	rno-miR-146a-5p	0.894655
ENSRNOT00000070816	AABR06023961.1	rno-miR-146a-5p	0.507365
ENSRNOT00000068711	Klhl22	rno-miR-146a-5p	0.519315
ENSRNOT00000068682	Ankrd17	rno-miR-146a-5p	0.832557
ENSRNOT00000068663	RGD1306151	rno-miR-146a-5p	0.531677
ENSRNOT00000068543	Tbx6	rno-miR-146a-5p	0.51049
ENSRNOT00000068528	Rfx5	rno-miR-146a-5p	0.510932
ENSRNOT00000068493	Dlg4	rno-miR-146a-5p	0.860843
ENSRNOT00000068489	Flna	rno-miR-146a-5p	0.59822
ENSRNOT00000068461	Zfp846	rno-miR-146a-5p	0.530965
ENSRNOT00000068440	Cdyl2	rno-miR-146a-5p	0.514797
ENSRNOT00000068416	Tubgcp3	rno-miR-146a-5p	0.626686
ENSRNOT00000068345	Naa50	rno-miR-146a-5p	0.701813
ENSRNOT00000068308	Fbxl12	rno-miR-146a-5p	0.76818
ENSRNOT00000068278	Kcnip2	rno-miR-146a-5p	0.632198
ENSRNOT00000068082	Pdzd8	rno-miR-146a-5p	0.613053
ENSRNOT00000068076	LOC100361174	rno-miR-146a-5p	0.583247
ENSRNOT00000067979	Hiatl1	rno-miR-146a-5p	0.510521
ENSRNOT00000067901	Med1	rno-miR-146a-5p	0.787231
ENSRNOT00000067881	Fam19a4	rno-miR-146a-5p	0.632485
ENSRNOT00000067725	Pde7a	rno-miR-146a-5p	0.556669
ENSRNOT00000067702	Ube2d2	rno-miR-146a-5p	0.514623
ENSRNOT00000067694	Depdc5	rno-miR-146a-5p	0.706459
ENSRNOT00000067616	Ece1	rno-miR-146a-5p	0.55966
ENSRNOT00000067486	Fat1	rno-miR-146a-5p	0.52116
ENSRNOT00000067462	Crot	rno-miR-146a-5p	0.665763
ENSRNOT00000067333	Rspo2	rno-miR-146a-5p	0.528578
ENSRNOT00000067315	Ate1	rno-miR-146a-5p	0.560931
ENSRNOT00000067294	Prpf40b	rno-miR-146a-5p	0.617023
ENSRNOT00000067261	Tm9sf4	rno-miR-146a-5p	0.520879
ENSRNOT00000067252	Mxra8	rno-miR-146a-5p	0.739762
ENSRNOT00000067183	Prkag2	rno-miR-146a-5p	0.596698
ENSRNOT00000067149	Plce1	rno-miR-146a-5p	0.760187
ENSRNOT00000067129	Esrp1	rno-miR-146a-5p	0.682364
ENSRNOT00000067109	Fbxo44	rno-miR-146a-5p	0.543669
ENSRNOT00000067087	Ccdc132	rno-miR-146a-5p	0.509606
ENSRNOT00000066966	Zc2hc1a	rno-miR-146a-5p	0.510736
ENSRNOT00000066943	Tnfrsf26	rno-miR-146a-5p	0.540613
ENSRNOT00000066917	Stag1	rno-miR-146a-5p	0.690646
ENSRNOT00000066821	Hormad1	rno-miR-146a-5p	0.994979
ENSRNOT00000066767	Mdm2	rno-miR-146a-5p	0.513572
ENSRNOT00000066722	Rasal3	rno-miR-146a-5p	0.618567
ENSRNOT00000066659	Oacyl	rno-miR-146a-5p	0.510716
ENSRNOT00000066501	Ahcyl1	rno-miR-146a-5p	0.509223
ENSRNOT00000066495	Phc3	rno-miR-146a-5p	0.623382
ENSRNOT00000066377	Strbp	rno-miR-146a-5p	0.731594
ENSRNOT00000066281	Arhgef18	rno-miR-146a-5p	0.772674
ENSRNOT00000066222	Slc35f2	rno-miR-146a-5p	0.624933
ENSRNOT00000066218	Ntng1	rno-miR-146a-5p	0.54823
ENSRNOT00000066191	Runx1t1	rno-miR-146a-5p	0.821166
ENSRNOT00000066120	Camta1	rno-miR-146a-5p	0.709404
ENSRNOT00000066041	Mier1	rno-miR-146a-5p	0.536594
ENSRNOT00000066017	Dip2a	rno-miR-146a-5p	0.82084
ENSRNOT00000065919	Ppp1r3a	rno-miR-146a-5p	0.561722
ENSRNOT00000065882	Bach2	rno-miR-146a-5p	0.608029
ENSRNOT00000065847	Tex261	rno-miR-146a-5p	0.602252
ENSRNOT00000065802	Napg	rno-miR-146a-5p	0.520264
ENSRNOT00000065792	Frmd3	rno-miR-146a-5p	0.675515
ENSRNOT00000065753	Nckap1l	rno-miR-146a-5p	0.51044
ENSRNOT00000065674	RGD1565323	rno-miR-146a-5p	0.505702
ENSRNOT00000065419	Foxj2	rno-miR-146a-5p	0.500659
ENSRNOT00000065411	Osbp	rno-miR-146a-5p	0.505791
ENSRNOT00000065313	Oxct1	rno-miR-146a-5p	0.662089
ENSRNOT00000065177	Irak1	rno-miR-146a-5p	1
ENSRNOT00000065143	Arhgef28	rno-miR-146a-5p	0.724156
ENSRNOT00000065131	Serinc5	rno-miR-146a-5p	0.604154
ENSRNOT00000065126	Scn9a	rno-miR-146a-5p	0.62551
ENSRNOT00000064983	Iqub	rno-miR-146a-5p	0.531246
ENSRNOT00000064902	St5	rno-miR-146a-5p	0.818902
ENSRNOT00000064799	RGD1563159	rno-miR-146a-5p	0.517824
ENSRNOT00000064776	Gga3	rno-miR-146a-5p	0.589125
ENSRNOT00000064748	Clec1a	rno-miR-146a-5p	0.6178
ENSRNOT00000064716	Rps6ka5	rno-miR-146a-5p	0.625037
ENSRNOT00000064594	Lyc2	rno-miR-146a-5p	0.581376
ENSRNOT00000064535	Eif4g2	rno-miR-146a-5p	0.977187
ENSRNOT00000064417	Wnt10b	rno-miR-146a-5p	0.565595
ENSRNOT00000064400	Rab22a	rno-miR-146a-5p	0.541878
ENSRNOT00000064374	Rnf103	rno-miR-146a-5p	0.528834
ENSRNOT00000064340	Gk	rno-miR-146a-5p	0.590914
ENSRNOT00000064309	Cdk16	rno-miR-146a-5p	0.613424
ENSRNOT00000064288	Lims1	rno-miR-146a-5p	0.587024
ENSRNOT00000064250	Zfp532	rno-miR-146a-5p	0.728155
ENSRNOT00000064229	Foxp4	rno-miR-146a-5p	0.542507
ENSRNOT00000064201	Atp6v0a4	rno-miR-146a-5p	0.582778
ENSRNOT00000064184	Slc17a7	rno-miR-146a-5p	0.632172
ENSRNOT00000064079	Fbxw11	rno-miR-146a-5p	0.552408
ENSRNOT00000064068	Arpc5	rno-miR-146a-5p	0.637319
ENSRNOT00000064029	Ang	rno-miR-146a-5p	0.516013
ENSRNOT00000063995	Polq	rno-miR-146a-5p	0.525287
ENSRNOT00000063941	Tusc5	rno-miR-146a-5p	0.612163
ENSRNOT00000063874	Dgkb	rno-miR-146a-5p	0.547379
ENSRNOT00000063858	Dcaf7	rno-miR-146a-5p	0.670761
ENSRNOT00000062073	Cnpy1	rno-miR-146a-5p	0.58478
ENSRNOT00000062027	Raet1c	rno-miR-146a-5p	0.570529
ENSRNOT00000061930	Epm2a	rno-miR-146a-5p	0.53338
ENSRNOT00000061878	Rab5b	rno-miR-146a-5p	0.560953
ENSRNOT00000061727	Cd209a	rno-miR-146a-5p	0.509712
ENSRNOT00000061515	Clasp1	rno-miR-146a-5p	0.553926
ENSRNOT00000061422	Ctla2a	rno-miR-146a-5p	0.56127
ENSRNOT00000061417	Dsc2	rno-miR-146a-5p	0.619896
ENSRNOT00000061385	RGD1559904	rno-miR-146a-5p	0.574521
ENSRNOT00000061304	Donson	rno-miR-146a-5p	0.525998
ENSRNOT00000061158	Fam107a	rno-miR-146a-5p	0.658
ENSRNOT00000061074	Ammecr1l	rno-miR-146a-5p	0.579668
ENSRNOT00000060980	RT1-CE5	rno-miR-146a-5p	0.641156
ENSRNOT00000060871	Nfasc	rno-miR-146a-5p	0.616092
ENSRNOT00000060673	RGD1561161	rno-miR-146a-5p	0.539201
ENSRNOT00000060642	Fam219a	rno-miR-146a-5p	0.711614
ENSRNOT00000060149	Mcart1	rno-miR-146a-5p	0.68113
ENSRNOT00000060062	Glrx2	rno-miR-146a-5p	0.53835
ENSRNOT00000059750	Spock3	rno-miR-146a-5p	0.591842
ENSRNOT00000059663	Lrrc29	rno-miR-146a-5p	0.811925
ENSRNOT00000059625	St18	rno-miR-146a-5p	0.521478
ENSRNOT00000059516	Commd8	rno-miR-146a-5p	0.588405
ENSRNOT00000059466	Ticam2	rno-miR-146a-5p	0.594601
ENSRNOT00000059270	Clcn4	rno-miR-146a-5p	0.513771
ENSRNOT00000058817	Acsl6	rno-miR-146a-5p	0.517746
ENSRNOT00000058685	Sin3a	rno-miR-146a-5p	0.591552
ENSRNOT00000058414	Tbc1d14	rno-miR-146a-5p	0.582927
ENSRNOT00000058160	Rttn	rno-miR-146a-5p	0.553347
ENSRNOT00000058116	Ufm1	rno-miR-146a-5p	0.914861
ENSRNOT00000058095	Ptgr2	rno-miR-146a-5p	0.786393
ENSRNOT00000058072	Atp7b	rno-miR-146a-5p	0.852439
ENSRNOT00000057845	Dlgap2	rno-miR-146a-5p	0.569583
ENSRNOT00000057752	MGC112715	rno-miR-146a-5p	0.5091
ENSRNOT00000057739	Usp3	rno-miR-146a-5p	0.997269
ENSRNOT00000057585	Fn1	rno-miR-146a-5p	0.521358
ENSRNOT00000057529	Hormad2	rno-miR-146a-5p	0.571112
ENSRNOT00000057501	Mtmr3	rno-miR-146a-5p	0.581533
ENSRNOT00000057476	Gopc	rno-miR-146a-5p	0.701531
ENSRNOT00000057330	Fam134a	rno-miR-146a-5p	0.572275
ENSRNOT00000057227	Rev3l	rno-miR-146a-5p	0.537233
ENSRNOT00000057199	Ogdh	rno-miR-146a-5p	0.582187
ENSRNOT00000057116	Ostm1	rno-miR-146a-5p	0.551924
ENSRNOT00000057055	Dmbx1	rno-miR-146a-5p	0.636071
ENSRNOT00000056998	Pld2	rno-miR-146a-5p	0.529966
ENSRNOT00000056652	Shc1	rno-miR-146a-5p	0.519631
ENSRNOT00000056639	Chfr	rno-miR-146a-5p	0.607734
ENSRNOT00000056562	Zic4	rno-miR-146a-5p	0.626001
ENSRNOT00000056508	Il17re	rno-miR-146a-5p	0.644426
ENSRNOT00000056315	Slc10a3	rno-miR-146a-5p	0.964577
ENSRNOT00000056313	Ubl4a	rno-miR-146a-5p	0.656951
ENSRNOT00000056294	Atp6ap1	rno-miR-146a-5p	0.578789
ENSRNOT00000056289	Aph1a	rno-miR-146a-5p	0.501071
ENSRNOT00000056237	Lix1l	rno-miR-146a-5p	0.573511
ENSRNOT00000056234	Phf12	rno-miR-146a-5p	0.606917
ENSRNOT00000056206	Triobp	rno-miR-146a-5p	0.529406
ENSRNOT00000055995	FAM227B	rno-miR-146a-5p	0.572677
ENSRNOT00000055988	Poldip3	rno-miR-146a-5p	0.691813
ENSRNOT00000055721	Usp29	rno-miR-146a-5p	0.541752
ENSRNOT00000055630	Tasp1	rno-miR-146a-5p	0.562829
ENSRNOT00000055533	Cks1b	rno-miR-146a-5p	0.56852
ENSRNOT00000055522	LOC296235	rno-miR-146a-5p	0.53077
ENSRNOT00000055259	Zranb2	rno-miR-146a-5p	0.585813
ENSRNOT00000055134	Tanc2	rno-miR-146a-5p	0.526466
ENSRNOT00000055012	2001-09-01	rno-miR-146a-5p	0.582568
ENSRNOT00000054966	Hgs	rno-miR-146a-5p	0.56318
ENSRNOT00000052076	Srp54a	rno-miR-146a-5p	0.877226
ENSRNOT00000052068	Slc25a27	rno-miR-146a-5p	0.502212
ENSRNOT00000051956	Usp11	rno-miR-146a-5p	0.652574
ENSRNOT00000051853	Cpxm2	rno-miR-146a-5p	0.688771
ENSRNOT00000051755	Phrf1	rno-miR-146a-5p	0.504357
ENSRNOT00000051397	Set	rno-miR-146a-5p	0.698655
ENSRNOT00000051258	Gyltl1b	rno-miR-146a-5p	0.54539
ENSRNOT00000051239	Rasgrp3	rno-miR-146a-5p	0.684187
ENSRNOT00000051159	Col12a1	rno-miR-146a-5p	0.56062
ENSRNOT00000050902	Rwdd2b	rno-miR-146a-5p	0.539215
ENSRNOT00000050900	Prnd	rno-miR-146a-5p	0.510601
ENSRNOT00000050734	Tor1aip2	rno-miR-146a-5p	0.619246
ENSRNOT00000050733	Pds5b	rno-miR-146a-5p	0.714421
ENSRNOT00000050725	Top2a	rno-miR-146a-5p	0.568656
ENSRNOT00000050617	Cacul1	rno-miR-146a-5p	0.583089
ENSRNOT00000050369	P22k15	rno-miR-146a-5p	0.586352
ENSRNOT00000050222	Nrcam	rno-miR-146a-5p	0.531643
ENSRNOT00000050137	Mmp16	rno-miR-146a-5p	0.599377
ENSRNOT00000049891	Tmem176a	rno-miR-146a-5p	0.541226
ENSRNOT00000049877	Zfp260	rno-miR-146a-5p	0.561179
ENSRNOT00000049822	Tardbp	rno-miR-146a-5p	0.553047
ENSRNOT00000049657	Grip2	rno-miR-146a-5p	0.526157
ENSRNOT00000049536	Stat2	rno-miR-146a-5p	0.739392
ENSRNOT00000049357	Csf1r	rno-miR-146a-5p	0.731971
ENSRNOT00000049349	Tmem182	rno-miR-146a-5p	0.540784
ENSRNOT00000049175	Cyp2b21	rno-miR-146a-5p	0.517062
ENSRNOT00000049044	Prrt2	rno-miR-146a-5p	0.742197
ENSRNOT00000048765	Mdm1	rno-miR-146a-5p	0.551991
ENSRNOT00000048744	Hmgn5b	rno-miR-146a-5p	0.534024
ENSRNOT00000048711	Cdc42ep3	rno-miR-146a-5p	0.51282
ENSRNOT00000048543	Sez6	rno-miR-146a-5p	0.518913
ENSRNOT00000048521	Foxo4	rno-miR-146a-5p	0.522473
ENSRNOT00000048485	Havcr2	rno-miR-146a-5p	0.69949
ENSRNOT00000048347	Grik4	rno-miR-146a-5p	0.635038
ENSRNOT00000048221	Nae1	rno-miR-146a-5p	0.508101
ENSRNOT00000048166	Pcdhb20	rno-miR-146a-5p	0.680291
ENSRNOT00000047840	Hnrpd	rno-miR-146a-5p	0.997327
ENSRNOT00000047831	Ppfibp2	rno-miR-146a-5p	0.510754
ENSRNOT00000047779	RT1-CE2	rno-miR-146a-5p	0.565805
ENSRNOT00000047698	Snd1	rno-miR-146a-5p	0.599394
ENSRNOT00000047540	Cyp2b2	rno-miR-146a-5p	0.596531
ENSRNOT00000047268	Trim11	rno-miR-146a-5p	0.549996
ENSRNOT00000047194	Tube1	rno-miR-146a-5p	0.531838
ENSRNOT00000047011	Stk10	rno-miR-146a-5p	0.683048
ENSRNOT00000046973	Jam2	rno-miR-146a-5p	0.56744
ENSRNOT00000046739	Otud7b	rno-miR-146a-5p	0.908094
ENSRNOT00000046664	RGD1308065	rno-miR-146a-5p	0.523794
ENSRNOT00000046529	Nav2	rno-miR-146a-5p	0.555435
ENSRNOT00000046486	Tiam1	rno-miR-146a-5p	0.518315
ENSRNOT00000046432	Herpud2	rno-miR-146a-5p	0.529607
ENSRNOT00000046344	Tollip	rno-miR-146a-5p	0.748091
ENSRNOT00000046157	Tmem170b	rno-miR-146a-5p	0.528205
ENSRNOT00000045926	F8	rno-miR-146a-5p	0.507437
ENSRNOT00000045905	Lphn2	rno-miR-146a-5p	0.508123
ENSRNOT00000045547	Slc39a5	rno-miR-146a-5p	0.855945
ENSRNOT00000045532	Vcan	rno-miR-146a-5p	0.504566
ENSRNOT00000045107	Fam222b	rno-miR-146a-5p	0.535511
ENSRNOT00000045056	Pogk	rno-miR-146a-5p	0.633845
ENSRNOT00000044726	Grb10	rno-miR-146a-5p	0.514221
ENSRNOT00000044483	Maged2	rno-miR-146a-5p	0.549575
ENSRNOT00000044413	Cpm	rno-miR-146a-5p	0.544491
ENSRNOT00000044317	Myh11	rno-miR-146a-5p	0.653595
ENSRNOT00000044293	Siae	rno-miR-146a-5p	0.611358
ENSRNOT00000044240	Stag2	rno-miR-146a-5p	0.52654
ENSRNOT00000044235	Smg7	rno-miR-146a-5p	0.69105
ENSRNOT00000044127	Cyp2b1	rno-miR-146a-5p	0.548104
ENSRNOT00000044071	Kdm2b	rno-miR-146a-5p	0.752791
ENSRNOT00000043826	Zfp952	rno-miR-146a-5p	0.82778
ENSRNOT00000043754	VPS25	rno-miR-146a-5p	0.516449
ENSRNOT00000043747	LOC680200	rno-miR-146a-5p	0.522922
ENSRNOT00000043082	Aak1	rno-miR-146a-5p	0.789913
ENSRNOT00000042903	Zfp266	rno-miR-146a-5p	0.762323
ENSRNOT00000042846	Ddx59	rno-miR-146a-5p	0.575593
ENSRNOT00000042757	Zcchc4	rno-miR-146a-5p	0.506627
ENSRNOT00000042681	Cd276	rno-miR-146a-5p	0.535782
ENSRNOT00000042525	Praf2	rno-miR-146a-5p	0.605267
ENSRNOT00000042513	LOC100363449	rno-miR-146a-5p	0.527913
ENSRNOT00000042307	Eml4	rno-miR-146a-5p	0.530128
ENSRNOT00000042140	Eras	rno-miR-146a-5p	0.804764
ENSRNOT00000042117	Pdgfa	rno-miR-146a-5p	0.591963
ENSRNOT00000041908	Fmo1	rno-miR-146a-5p	0.53468
ENSRNOT00000041600	Stpg1	rno-miR-146a-5p	0.567791
ENSRNOT00000041590	RT1-A1	rno-miR-146a-5p	0.507796
ENSRNOT00000041541	Fam172a	rno-miR-146a-5p	0.51297
ENSRNOT00000041371	Secisbp2	rno-miR-146a-5p	0.50899
ENSRNOT00000041283	Ccdc27	rno-miR-146a-5p	0.506664
ENSRNOT00000041237	Eif1a	rno-miR-146a-5p	0.51605
ENSRNOT00000041188	Ppp2r2b	rno-miR-146a-5p	0.587051
ENSRNOT00000041106	Mknk2	rno-miR-146a-5p	0.569466
ENSRNOT00000040969	Cnot4	rno-miR-146a-5p	0.520562
ENSRNOT00000040650	Hibch	rno-miR-146a-5p	0.522569
ENSRNOT00000040645	Itpr2	rno-miR-146a-5p	0.710829
ENSRNOT00000040525	Adam23	rno-miR-146a-5p	0.525713
ENSRNOT00000040371	Exoc2	rno-miR-146a-5p	0.505296
ENSRNOT00000040329	LOC100359600	rno-miR-146a-5p	0.513273
ENSRNOT00000040229	Slbp	rno-miR-146a-5p	0.514517
ENSRNOT00000040116	MGC105567	rno-miR-146a-5p	0.522827
ENSRNOT00000040052	Cubn	rno-miR-146a-5p	0.590936
ENSRNOT00000039966	Wbp1	rno-miR-146a-5p	0.550438
ENSRNOT00000039870	Yrdc	rno-miR-146a-5p	0.548379
ENSRNOT00000039857	Cpne8	rno-miR-146a-5p	0.592216
ENSRNOT00000039836	Psmd3	rno-miR-146a-5p	0.74358
ENSRNOT00000039603	Egfem1	rno-miR-146a-5p	0.697424
ENSRNOT00000039375	Spast	rno-miR-146a-5p	0.582803
ENSRNOT00000039308	Pld1	rno-miR-146a-5p	0.51569
ENSRNOT00000039247	Snca	rno-miR-146a-5p	0.504406
ENSRNOT00000039045	Dixdc1	rno-miR-146a-5p	0.541999
ENSRNOT00000038773	Ttyh3	rno-miR-146a-5p	0.559197
ENSRNOT00000038767	LOC100909715	rno-miR-146a-5p	0.513302
ENSRNOT00000038748	RGD1566226	rno-miR-146a-5p	0.731268
ENSRNOT00000038747	Tnfrsf18	rno-miR-146a-5p	0.556711
ENSRNOT00000038703	Fat4	rno-miR-146a-5p	0.565901
ENSRNOT00000038660	RT1-A2	rno-miR-146a-5p	0.573102
ENSRNOT00000038647	Tmem136	rno-miR-146a-5p	0.610745
ENSRNOT00000038589	Iqgap3	rno-miR-146a-5p	0.695755
ENSRNOT00000038506	Scfd2	rno-miR-146a-5p	0.572198
ENSRNOT00000038239	Tdrd6	rno-miR-146a-5p	0.640921
ENSRNOT00000038207	Plcxd2	rno-miR-146a-5p	0.601134
ENSRNOT00000038172	Trappc9	rno-miR-146a-5p	0.570288
ENSRNOT00000038088	Engase	rno-miR-146a-5p	0.508146
ENSRNOT00000038068	Slc38a5	rno-miR-146a-5p	0.801069
ENSRNOT00000037576	Pdyn	rno-miR-146a-5p	0.517418
ENSRNOT00000037390	Ap4e1	rno-miR-146a-5p	0.526229
ENSRNOT00000037369	Slc22a3	rno-miR-146a-5p	0.730048
ENSRNOT00000037360	Efhc2	rno-miR-146a-5p	0.638544
ENSRNOT00000037339	Gbp5	rno-miR-146a-5p	0.5479
ENSRNOT00000037248	Zfp282	rno-miR-146a-5p	0.624981
ENSRNOT00000037026	Abca15	rno-miR-146a-5p	0.529335
ENSRNOT00000036993	Adh6	rno-miR-146a-5p	0.770788
ENSRNOT00000036904	Ankrd46	rno-miR-146a-5p	0.546336
ENSRNOT00000036663	Heca	rno-miR-146a-5p	0.847727
ENSRNOT00000036365	Sec63	rno-miR-146a-5p	0.592845
ENSRNOT00000036287	Zfp367	rno-miR-146a-5p	0.953912
ENSRNOT00000036092	Zdhhc2	rno-miR-146a-5p	0.525644
ENSRNOT00000036042	Urb2	rno-miR-146a-5p	0.745385
ENSRNOT00000035522	Klra2	rno-miR-146a-5p	0.575208
ENSRNOT00000035409	Tal1	rno-miR-146a-5p	0.580642
ENSRNOT00000035385	Dok7	rno-miR-146a-5p	0.540266
ENSRNOT00000035338	Dgkd	rno-miR-146a-5p	0.509339
ENSRNOT00000035280	Med13	rno-miR-146a-5p	0.707887
ENSRNOT00000035158	Upp2	rno-miR-146a-5p	0.515845
ENSRNOT00000035142	Lrrc8e	rno-miR-146a-5p	0.587799
ENSRNOT00000035009	Dnah1	rno-miR-146a-5p	0.609626
ENSRNOT00000034970	Cndp1	rno-miR-146a-5p	0.588024
ENSRNOT00000034814	Fam178a	rno-miR-146a-5p	0.60054
ENSRNOT00000034772	Ophn1	rno-miR-146a-5p	0.578028
ENSRNOT00000034769	Ppp1r1c	rno-miR-146a-5p	0.517499
ENSRNOT00000034706	Cfi	rno-miR-146a-5p	0.561992
ENSRNOT00000034584	RGD1562229	rno-miR-146a-5p	0.51429
ENSRNOT00000034567	Tmx4	rno-miR-146a-5p	0.722529
ENSRNOT00000034325	Tex15	rno-miR-146a-5p	0.529131
ENSRNOT00000034209	Lkaaear1	rno-miR-146a-5p	0.584026
ENSRNOT00000034122	Zdhhc23	rno-miR-146a-5p	0.505883
ENSRNOT00000034036	LOC100910214	rno-miR-146a-5p	0.584681
ENSRNOT00000033868	Slamf1	rno-miR-146a-5p	0.70281
ENSRNOT00000033827	Zfp438	rno-miR-146a-5p	0.508469
ENSRNOT00000033661	Zfp14	rno-miR-146a-5p	0.512852
ENSRNOT00000033627	Nnt	rno-miR-146a-5p	0.729412
ENSRNOT00000033396	RGD1564719	rno-miR-146a-5p	0.500553
ENSRNOT00000033341	Trpm7	rno-miR-146a-5p	0.639752
ENSRNOT00000033312	Esco1	rno-miR-146a-5p	0.515607
ENSRNOT00000033298	Zfp280b	rno-miR-146a-5p	0.619504
ENSRNOT00000032786	Lrig3	rno-miR-146a-5p	0.720717
ENSRNOT00000032723	Ska3	rno-miR-146a-5p	0.510732
ENSRNOT00000032704	Ddhd1	rno-miR-146a-5p	0.575696
ENSRNOT00000032588	Zhx3	rno-miR-146a-5p	0.507217
ENSRNOT00000032587	Ubqln3	rno-miR-146a-5p	0.669116
ENSRNOT00000032569	Mb21d2	rno-miR-146a-5p	0.559054
ENSRNOT00000032454	Ss18	rno-miR-146a-5p	0.52485
ENSRNOT00000032339	Kif18b	rno-miR-146a-5p	0.514571
ENSRNOT00000032324	Tmem56	rno-miR-146a-5p	0.945019
ENSRNOT00000032275	Dock11	rno-miR-146a-5p	0.568454
ENSRNOT00000032240	Trappc10	rno-miR-146a-5p	0.546285
ENSRNOT00000032130	Paqr3	rno-miR-146a-5p	0.55679
ENSRNOT00000031986	E2f7	rno-miR-146a-5p	0.616343
ENSRNOT00000031770	Arhgap17	rno-miR-146a-5p	0.538346
ENSRNOT00000031741	Rabl3	rno-miR-146a-5p	0.601692
ENSRNOT00000031734	Tcerg1l	rno-miR-146a-5p	0.628762
ENSRNOT00000031614	Elmod2	rno-miR-146a-5p	0.593967
ENSRNOT00000031577	Tmem127	rno-miR-146a-5p	0.611087
ENSRNOT00000031448	Myt1	rno-miR-146a-5p	0.759668
ENSRNOT00000031252	Kat7	rno-miR-146a-5p	0.622189
ENSRNOT00000031231	Disp2	rno-miR-146a-5p	0.542122
ENSRNOT00000031083	RGD1310049	rno-miR-146a-5p	0.61203
ENSRNOT00000030782	Chuk	rno-miR-146a-5p	0.573508
ENSRNOT00000030745	C2cd2l	rno-miR-146a-5p	0.516964
ENSRNOT00000030629	Rfx7	rno-miR-146a-5p	0.927795
ENSRNOT00000030519	Cdkn2aip	rno-miR-146a-5p	0.696479
ENSRNOT00000030053	Mcmdc2	rno-miR-146a-5p	0.605272
ENSRNOT00000029859	Trappc12	rno-miR-146a-5p	0.54407
ENSRNOT00000029764	Eea1	rno-miR-146a-5p	0.529729
ENSRNOT00000029706	Fmo9	rno-miR-146a-5p	0.510371
ENSRNOT00000029679	Atp6v1g3	rno-miR-146a-5p	0.707232
ENSRNOT00000029628	Sorbs2	rno-miR-146a-5p	0.538626
ENSRNOT00000029419	Zfpm2	rno-miR-146a-5p	0.508578
ENSRNOT00000029228	Usp24	rno-miR-146a-5p	0.58433
ENSRNOT00000029202	Atf6	rno-miR-146a-5p	0.658858
ENSRNOT00000029021	Wipf2	rno-miR-146a-5p	0.743264
ENSRNOT00000028972	LOC100125362	rno-miR-146a-5p	0.584162
ENSRNOT00000028847	Atrn	rno-miR-146a-5p	0.698548
ENSRNOT00000028828	Mrps26	rno-miR-146a-5p	0.504012
ENSRNOT00000028703	Cebpg	rno-miR-146a-5p	0.913303
ENSRNOT00000028698	Kctd15	rno-miR-146a-5p	0.546281
ENSRNOT00000028660	Gramd1a	rno-miR-146a-5p	0.500937
ENSRNOT00000028535	Stx3	rno-miR-146a-5p	0.706122
ENSRNOT00000028474	Bcat2	rno-miR-146a-5p	0.769989
ENSRNOT00000028331	Frmd8	rno-miR-146a-5p	0.517246
ENSRNOT00000028329	Ano1	rno-miR-146a-5p	0.538492
ENSRNOT00000028316	mrpl9	rno-miR-146a-5p	0.501796
ENSRNOT00000028194	Ntf4	rno-miR-146a-5p	0.618526
ENSRNOT00000028181	Adar	rno-miR-146a-5p	0.519507
ENSRNOT00000028115	Bod1	rno-miR-146a-5p	0.726608
ENSRNOT00000028094	Cyb561a3	rno-miR-146a-5p	0.621513
ENSRNOT00000028089	Rnd2	rno-miR-146a-5p	0.683667
ENSRNOT00000028081	Ovol1	rno-miR-146a-5p	0.593802
ENSRNOT00000027765	Slc25a24	rno-miR-146a-5p	0.600161
ENSRNOT00000027755	Stard4	rno-miR-146a-5p	0.565622
ENSRNOT00000027700	Pklr	rno-miR-146a-5p	0.551116
ENSRNOT00000027682	Th	rno-miR-146a-5p	0.508551
ENSRNOT00000027612	Cideb	rno-miR-146a-5p	0.511372
ENSRNOT00000027476	Perm1	rno-miR-146a-5p	0.538812
ENSRNOT00000027475	Syt15	rno-miR-146a-5p	0.592199
ENSRNOT00000027464	Anxa8	rno-miR-146a-5p	0.503096
ENSRNOT00000027375	Rgs10	rno-miR-146a-5p	0.559978
ENSRNOT00000027362	Tinf2	rno-miR-146a-5p	0.529253
ENSRNOT00000027346	Cdh1	rno-miR-146a-5p	0.54857
ENSRNOT00000027323	Zbtb7a	rno-miR-146a-5p	0.527196
ENSRNOT00000027271	Ptprf	rno-miR-146a-5p	0.508433
ENSRNOT00000027217	Fam134c	rno-miR-146a-5p	0.677049
ENSRNOT00000027186	Drgx	rno-miR-146a-5p	0.648966
ENSRNOT00000027145	Rbm34	rno-miR-146a-5p	0.629873
ENSRNOT00000027117	Slc7a6	rno-miR-146a-5p	0.521254
ENSRNOT00000027083	Rhot2	rno-miR-146a-5p	0.608386
ENSRNOT00000026949	Matr3	rno-miR-146a-5p	0.564765
ENSRNOT00000026941	Speg	rno-miR-146a-5p	0.508837
ENSRNOT00000026883	Sypl2	rno-miR-146a-5p	0.735361
ENSRNOT00000026873	Esrp2	rno-miR-146a-5p	0.525464
ENSRNOT00000026863	Phtf1	rno-miR-146a-5p	0.589433
ENSRNOT00000026750	Gpr61	rno-miR-146a-5p	0.53921
ENSRNOT00000026617	Gnpat	rno-miR-146a-5p	0.501326
ENSRNOT00000026613	Csrnp2	rno-miR-146a-5p	0.533233
ENSRNOT00000026599	Spib	rno-miR-146a-5p	0.596904
ENSRNOT00000026454	Rce1	rno-miR-146a-5p	0.515935
ENSRNOT00000026433	Zbtb2	rno-miR-146a-5p	0.914898
ENSRNOT00000026426	Smim3	rno-miR-146a-5p	0.54772
ENSRNOT00000026381	Fchsd1	rno-miR-146a-5p	0.505965
ENSRNOT00000026316	Pc	rno-miR-146a-5p	0.524351
ENSRNOT00000026313	Polr2g	rno-miR-146a-5p	0.71778
ENSRNOT00000026309	Adat1	rno-miR-146a-5p	0.52446
ENSRNOT00000026273	RGD735029	rno-miR-146a-5p	0.507717
ENSRNOT00000026263	Zfp94	rno-miR-146a-5p	0.780625
ENSRNOT00000026249	Cfdp1	rno-miR-146a-5p	0.57542
ENSRNOT00000026190	Alpi	rno-miR-146a-5p	0.517024
ENSRNOT00000026174	Sh3tc2	rno-miR-146a-5p	0.529699
ENSRNOT00000026165	Cplx3	rno-miR-146a-5p	0.509625
ENSRNOT00000026107	Dyrk1b	rno-miR-146a-5p	0.616964
ENSRNOT00000026106	Trak1	rno-miR-146a-5p	0.507953
ENSRNOT00000025983	Ggta1	rno-miR-146a-5p	0.613623
ENSRNOT00000025948	RGD1562218	rno-miR-146a-5p	0.775364
ENSRNOT00000025845	Lipa	rno-miR-146a-5p	0.791794
ENSRNOT00000025794	Sod2	rno-miR-146a-5p	0.526509
ENSRNOT00000025769	Yipf3	rno-miR-146a-5p	0.581505
ENSRNOT00000025674	Epdr1	rno-miR-146a-5p	0.585062
ENSRNOT00000025656	Sema3g	rno-miR-146a-5p	0.724656
ENSRNOT00000025616	Myct1	rno-miR-146a-5p	0.588725
ENSRNOT00000025576	Slc5a5	rno-miR-146a-5p	0.60866
ENSRNOT00000025553	RGD1308139	rno-miR-146a-5p	0.660992
ENSRNOT00000025531	Ccnl2	rno-miR-146a-5p	0.541664
ENSRNOT00000025528	Phf19	rno-miR-146a-5p	0.59228
ENSRNOT00000025516	Elmo1	rno-miR-146a-5p	0.590509
ENSRNOT00000025512	RGD1559896	rno-miR-146a-5p	0.500684
ENSRNOT00000025467	Tcerg1	rno-miR-146a-5p	0.579775
ENSRNOT00000025402	Nfatc3	rno-miR-146a-5p	0.504669
ENSRNOT00000025399	Fbxw2	rno-miR-146a-5p	0.885262
ENSRNOT00000025343	Mobp	rno-miR-146a-5p	0.555936
ENSRNOT00000025311	Camkv	rno-miR-146a-5p	0.534467
ENSRNOT00000025081	Vamp1	rno-miR-146a-5p	0.619026
ENSRNOT00000024990	Mrpl30	rno-miR-146a-5p	0.748436
ENSRNOT00000024941	Ppp1r3c	rno-miR-146a-5p	0.506269
ENSRNOT00000024933	Ampd3	rno-miR-146a-5p	0.557369
ENSRNOT00000024901	Gad2	rno-miR-146a-5p	0.655415
ENSRNOT00000024825	Ankhd1	rno-miR-146a-5p	0.634315
ENSRNOT00000024701	Mgat4a	rno-miR-146a-5p	0.585969
ENSRNOT00000024697	Sephs1	rno-miR-146a-5p	0.512398
ENSRNOT00000024674	Ocln	rno-miR-146a-5p	0.531634
ENSRNOT00000024587	Dusp22	rno-miR-146a-5p	0.612698
ENSRNOT00000024583	Zfand5	rno-miR-146a-5p	0.50605
ENSRNOT00000024568	Smarca5	rno-miR-146a-5p	0.884368
ENSRNOT00000024548	Hspa12a	rno-miR-146a-5p	0.60274
ENSRNOT00000024443	Rere	rno-miR-146a-5p	0.67462
ENSRNOT00000024436	Anxa4	rno-miR-146a-5p	0.623242
ENSRNOT00000024322	LOC100910531	rno-miR-146a-5p	0.569862
ENSRNOT00000024321	Dnajc7	rno-miR-146a-5p	0.572005
ENSRNOT00000024243	Olfm3	rno-miR-146a-5p	0.688914
ENSRNOT00000024200	Asb13	rno-miR-146a-5p	0.541397
ENSRNOT00000024191	Crhbp	rno-miR-146a-5p	0.558828
ENSRNOT00000024178	Mcm10	rno-miR-146a-5p	0.593021
ENSRNOT00000024172	Wdr48	rno-miR-146a-5p	0.508354
ENSRNOT00000024013	Unkl	rno-miR-146a-5p	0.579634
ENSRNOT00000023962	Ripk1	rno-miR-146a-5p	0.516234
ENSRNOT00000023903	Dram2	rno-miR-146a-5p	0.538435
ENSRNOT00000023886	Pias2	rno-miR-146a-5p	0.518718
ENSRNOT00000023829	Htr2b	rno-miR-146a-5p	0.511573
ENSRNOT00000023807	Dennd2d	rno-miR-146a-5p	0.712691
ENSRNOT00000023460	Map1b	rno-miR-146a-5p	0.554939
ENSRNOT00000023439	Wnt6	rno-miR-146a-5p	0.533963
ENSRNOT00000023372	Dapk2	rno-miR-146a-5p	0.633971
ENSRNOT00000023195	Med4	rno-miR-146a-5p	0.504477
ENSRNOT00000023153	Myzap	rno-miR-146a-5p	0.53583
ENSRNOT00000023149	Slc22a23	rno-miR-146a-5p	0.650414
ENSRNOT00000023146	Malt1	rno-miR-146a-5p	0.58872
ENSRNOT00000023100	Trim5	rno-miR-146a-5p	0.515366
ENSRNOT00000023072	Akr1a1	rno-miR-146a-5p	0.575925
ENSRNOT00000023037	Itm2b	rno-miR-146a-5p	0.702068
ENSRNOT00000023024	Tdrd1	rno-miR-146a-5p	0.673053
ENSRNOT00000022976	Hmg20a	rno-miR-146a-5p	0.567525
ENSRNOT00000022963	Pgm2l1	rno-miR-146a-5p	0.621507
ENSRNOT00000022879	Lipt2	rno-miR-146a-5p	0.555493
ENSRNOT00000022822	Trip12	rno-miR-146a-5p	0.781625
ENSRNOT00000022792	Csnk1g3	rno-miR-146a-5p	0.532243
ENSRNOT00000022778	Commd2	rno-miR-146a-5p	0.758931
ENSRNOT00000022748	Pask	rno-miR-146a-5p	0.500896
ENSRNOT00000022698	Shisa7	rno-miR-146a-5p	0.533902
ENSRNOT00000022669	Phf2	rno-miR-146a-5p	0.676161
ENSRNOT00000022625	Lppr4	rno-miR-146a-5p	0.525019
ENSRNOT00000022598	Slc14a1	rno-miR-146a-5p	0.522024
ENSRNOT00000022557	Dgat2	rno-miR-146a-5p	0.923893
ENSRNOT00000022532	Pcyox1	rno-miR-146a-5p	0.570027
ENSRNOT00000022502	Xpo6	rno-miR-146a-5p	0.62745
ENSRNOT00000022483	Ggps1	rno-miR-146a-5p	0.538888
ENSRNOT00000022462	Mtpap	rno-miR-146a-5p	0.56998
ENSRNOT00000022451	Rgs19	rno-miR-146a-5p	0.542186
ENSRNOT00000022403	Lpin3	rno-miR-146a-5p	0.572282
ENSRNOT00000022384	Hhex	rno-miR-146a-5p	0.55204
ENSRNOT00000022366	Tmem167a	rno-miR-146a-5p	0.577474
ENSRNOT00000022351	Dlgap1	rno-miR-146a-5p	0.697339
ENSRNOT00000022335	Galr1	rno-miR-146a-5p	0.671564
ENSRNOT00000022281	Sphkap	rno-miR-146a-5p	0.503063
ENSRNOT00000022276	Plcg1	rno-miR-146a-5p	0.514015
ENSRNOT00000022255	Klf4	rno-miR-146a-5p	0.75263
ENSRNOT00000022233	F2	rno-miR-146a-5p	0.638645
ENSRNOT00000022190	Map3k8	rno-miR-146a-5p	0.658638
ENSRNOT00000022185	Vps13d	rno-miR-146a-5p	0.649745
ENSRNOT00000022176	Uvrag	rno-miR-146a-5p	0.533514
ENSRNOT00000022065	Eef1e1	rno-miR-146a-5p	0.671773
ENSRNOT00000022055	Hmgcr	rno-miR-146a-5p	0.57607
ENSRNOT00000021979	Fzd1	rno-miR-146a-5p	0.812577
ENSRNOT00000021958	Ermp1	rno-miR-146a-5p	0.514049
ENSRNOT00000021921	Slc12a2	rno-miR-146a-5p	0.509144
ENSRNOT00000021917	Zfp865	rno-miR-146a-5p	0.505021
ENSRNOT00000021904	Slc39a1	rno-miR-146a-5p	0.583958
ENSRNOT00000021850	Ipp	rno-miR-146a-5p	0.89764
ENSRNOT00000021840	Igf2r	rno-miR-146a-5p	0.556646
ENSRNOT00000021839	Tmem67	rno-miR-146a-5p	0.535083
ENSRNOT00000021769	Ciapin1	rno-miR-146a-5p	0.631673
ENSRNOT00000021764	B4galt6	rno-miR-146a-5p	0.655681
ENSRNOT00000021729	Zadh2	rno-miR-146a-5p	0.688477
ENSRNOT00000021713	Slc22a15	rno-miR-146a-5p	0.502482
ENSRNOT00000021711	Itfg1	rno-miR-146a-5p	0.510428
ENSRNOT00000021702	Ebf3	rno-miR-146a-5p	0.506075
ENSRNOT00000021693	Mpzl2	rno-miR-146a-5p	0.594402
ENSRNOT00000021676	Slc35a3	rno-miR-146a-5p	0.552577
ENSRNOT00000021496	Kank1	rno-miR-146a-5p	0.58324
ENSRNOT00000021418	Cdk5rap1	rno-miR-146a-5p	0.599641
ENSRNOT00000021366	Ube3a	rno-miR-146a-5p	0.95787
ENSRNOT00000021337	Rbpms2	rno-miR-146a-5p	0.517475
ENSRNOT00000021200	Qpctl	rno-miR-146a-5p	0.746737
ENSRNOT00000021178	Stxbp1	rno-miR-146a-5p	0.744766
ENSRNOT00000021168	Efhd1	rno-miR-146a-5p	0.688796
ENSRNOT00000021167	LOC100910868	rno-miR-146a-5p	0.559018
ENSRNOT00000021162	Ptgfrn	rno-miR-146a-5p	0.639081
ENSRNOT00000020950	Guca1b	rno-miR-146a-5p	0.514666
ENSRNOT00000020873	Zfp512b	rno-miR-146a-5p	0.960144
ENSRNOT00000020795	Kpna2	rno-miR-146a-5p	0.538566
ENSRNOT00000020722	Pole3	rno-miR-146a-5p	0.694508
ENSRNOT00000020630	Gle1	rno-miR-146a-5p	0.599708
ENSRNOT00000020606	Star	rno-miR-146a-5p	0.665336
ENSRNOT00000020566	Vtcn1	rno-miR-146a-5p	0.569546
ENSRNOT00000020534	Cript	rno-miR-146a-5p	0.563698
ENSRNOT00000020529	Phc1	rno-miR-146a-5p	0.575336
ENSRNOT00000020411	Lgi1	rno-miR-146a-5p	0.516165
ENSRNOT00000020373	Tpd52l2	rno-miR-146a-5p	0.505536
ENSRNOT00000020365	Ist1	rno-miR-146a-5p	0.953398
ENSRNOT00000020337	Socs5	rno-miR-146a-5p	0.581432
ENSRNOT00000020281	Zkscan2	rno-miR-146a-5p	0.808524
ENSRNOT00000020272	Slc1a1	rno-miR-146a-5p	0.604697
ENSRNOT00000020220	Fam107b	rno-miR-146a-5p	0.550123
ENSRNOT00000020182	Sfrp5	rno-miR-146a-5p	0.589003
ENSRNOT00000020043	Slc13a5	rno-miR-146a-5p	0.512196
ENSRNOT00000019991	Zfp39	rno-miR-146a-5p	0.779008
ENSRNOT00000019984	Sltm	rno-miR-146a-5p	0.509592
ENSRNOT00000019921	Rnf152	rno-miR-146a-5p	0.512799
ENSRNOT00000019910	Prpf4	rno-miR-146a-5p	0.554116
ENSRNOT00000019907	Cdh20	rno-miR-146a-5p	0.564042
ENSRNOT00000019748	Dclk1	rno-miR-146a-5p	0.831746
ENSRNOT00000019680	Cttnbp2nl	rno-miR-146a-5p	0.612592
ENSRNOT00000019641	Wnt1	rno-miR-146a-5p	0.513987
ENSRNOT00000019571	Retsat	rno-miR-146a-5p	0.52352
ENSRNOT00000019556	Fam32a	rno-miR-146a-5p	0.606984
ENSRNOT00000019536	Armc8	rno-miR-146a-5p	0.741992
ENSRNOT00000019529	Hnrnpf	rno-miR-146a-5p	0.500433
ENSRNOT00000019443	Hsbp1	rno-miR-146a-5p	0.611252
ENSRNOT00000019403	Sp1	rno-miR-146a-5p	0.641007
ENSRNOT00000019370	Capn5	rno-miR-146a-5p	0.649033
ENSRNOT00000019356	Hook3	rno-miR-146a-5p	0.519211
ENSRNOT00000019317	Smoc2	rno-miR-146a-5p	0.524358
ENSRNOT00000019305	P2ry1	rno-miR-146a-5p	0.786189
ENSRNOT00000019184	Ptges2	rno-miR-146a-5p	0.665935
ENSRNOT00000019181	Lrp11	rno-miR-146a-5p	0.567665
ENSRNOT00000019180	Map4k4	rno-miR-146a-5p	0.567332
ENSRNOT00000019108	Acad9	rno-miR-146a-5p	0.530759
ENSRNOT00000019044	Utp6	rno-miR-146a-5p	0.570986
ENSRNOT00000018988	Paqr5	rno-miR-146a-5p	0.859332
ENSRNOT00000018895	Igsf3	rno-miR-146a-5p	0.583378
ENSRNOT00000018892	Qrsl1	rno-miR-146a-5p	0.597631
ENSRNOT00000018877	Il6st	rno-miR-146a-5p	0.588691
ENSRNOT00000018630	Cdhr1	rno-miR-146a-5p	0.582097
ENSRNOT00000018560	Entpd2	rno-miR-146a-5p	0.737235
ENSRNOT00000018521	Trpm3	rno-miR-146a-5p	0.503301
ENSRNOT00000018511	Spry4	rno-miR-146a-5p	0.507066
ENSRNOT00000018510	Svs6	rno-miR-146a-5p	0.513111
ENSRNOT00000018499	Ndfip1	rno-miR-146a-5p	0.564492
ENSRNOT00000018489	Mfsd1	rno-miR-146a-5p	0.525164
ENSRNOT00000018488	Siah2	rno-miR-146a-5p	0.765552
ENSRNOT00000018458	Mplkip	rno-miR-146a-5p	0.654283
ENSRNOT00000018456	Svs4	rno-miR-146a-5p	0.51186
ENSRNOT00000018326	Creb1	rno-miR-146a-5p	0.519633
ENSRNOT00000018277	Rhov	rno-miR-146a-5p	0.77102
ENSRNOT00000018259	Dhfr	rno-miR-146a-5p	0.541489
ENSRNOT00000018169	Polr2e	rno-miR-146a-5p	0.529811
ENSRNOT00000018057	Kcnj8	rno-miR-146a-5p	0.924833
ENSRNOT00000018056	Oxsr1	rno-miR-146a-5p	0.537143
ENSRNOT00000017998	Ppt1	rno-miR-146a-5p	0.535853
ENSRNOT00000017939	AABR06083661.1	rno-miR-146a-5p	0.927378
ENSRNOT00000017915	LOC100910454	rno-miR-146a-5p	0.596577
ENSRNOT00000017831	Rnf217	rno-miR-146a-5p	0.556271
ENSRNOT00000017773	Lrit1	rno-miR-146a-5p	0.501121
ENSRNOT00000017705	Zfyve16	rno-miR-146a-5p	0.511992
ENSRNOT00000017566	Kctd9	rno-miR-146a-5p	0.78454
ENSRNOT00000017387	Dnajc5b	rno-miR-146a-5p	0.535311
ENSRNOT00000017312	Heph	rno-miR-146a-5p	0.540261
ENSRNOT00000017232	Fgl2	rno-miR-146a-5p	0.969646
ENSRNOT00000017211	Tm9sf2	rno-miR-146a-5p	0.6911
ENSRNOT00000017187	Cables1	rno-miR-146a-5p	0.536328
ENSRNOT00000017181	Maff	rno-miR-146a-5p	0.653817
ENSRNOT00000017139	Pcbp4	rno-miR-146a-5p	0.638794
ENSRNOT00000017133	LOC499331	rno-miR-146a-5p	0.887905
ENSRNOT00000017109	Lpxn	rno-miR-146a-5p	0.535308
ENSRNOT00000017046	Zbtb5	rno-miR-146a-5p	0.505872
ENSRNOT00000017019	Irx2	rno-miR-146a-5p	0.623844
ENSRNOT00000017005	Nfat5	rno-miR-146a-5p	0.973114
ENSRNOT00000016992	Zmym4	rno-miR-146a-5p	0.599198
ENSRNOT00000016959	Lrrk1	rno-miR-146a-5p	0.503964
ENSRNOT00000016872	Hs2st1	rno-miR-146a-5p	0.632244
ENSRNOT00000016776	Bid	rno-miR-146a-5p	0.554677
ENSRNOT00000016656	Chrnb3	rno-miR-146a-5p	0.696122
ENSRNOT00000016628	Prickle2	rno-miR-146a-5p	0.675755
ENSRNOT00000016563	Cnot1	rno-miR-146a-5p	0.667337
ENSRNOT00000016543	Lpl	rno-miR-146a-5p	0.529214
ENSRNOT00000016506	Sema5a	rno-miR-146a-5p	0.572675
ENSRNOT00000016384	Dcaf10	rno-miR-146a-5p	0.601235
ENSRNOT00000016372	Glrx	rno-miR-146a-5p	0.568359
ENSRNOT00000016302	Prmt5	rno-miR-146a-5p	0.501108
ENSRNOT00000016288	Supt16h	rno-miR-146a-5p	0.747831
ENSRNOT00000016236	Sox2	rno-miR-146a-5p	0.569275
ENSRNOT00000016233	Dennd6a	rno-miR-146a-5p	0.538873
ENSRNOT00000016198	LOC100909510	rno-miR-146a-5p	0.648768
ENSRNOT00000016167	Npc1	rno-miR-146a-5p	0.517959
ENSRNOT00000016129	Sgtb	rno-miR-146a-5p	0.575263
ENSRNOT00000016093	Luzp1	rno-miR-146a-5p	0.529489
ENSRNOT00000016087	Ghrhr	rno-miR-146a-5p	0.520051
ENSRNOT00000016066	Ints12	rno-miR-146a-5p	0.825813
ENSRNOT00000016057	Ngb	rno-miR-146a-5p	0.546262
ENSRNOT00000016009	Cxcl14	rno-miR-146a-5p	0.513338
ENSRNOT00000015951	Rdh12	rno-miR-146a-5p	0.586652
ENSRNOT00000015876	Rpgrip1l	rno-miR-146a-5p	0.576907
ENSRNOT00000015824	Hcrtr2	rno-miR-146a-5p	0.617397
ENSRNOT00000015803	Gm2a	rno-miR-146a-5p	0.505908
ENSRNOT00000015799	Lzts1	rno-miR-146a-5p	0.50775
ENSRNOT00000015756	Rpl22l1	rno-miR-146a-5p	0.518979
ENSRNOT00000015718	Fto	rno-miR-146a-5p	0.546903
ENSRNOT00000015687	Grk5	rno-miR-146a-5p	0.505853
ENSRNOT00000015566	Slc2a12	rno-miR-146a-5p	0.75191
ENSRNOT00000015553	Dlgap5	rno-miR-146a-5p	0.503533
ENSRNOT00000015545	Aldh6a1	rno-miR-146a-5p	0.610093
ENSRNOT00000015498	Pde3b	rno-miR-146a-5p	0.64639
ENSRNOT00000015448	Cmbl	rno-miR-146a-5p	0.554321
ENSRNOT00000015283	Sox10	rno-miR-146a-5p	0.500174
ENSRNOT00000015257	Med16	rno-miR-146a-5p	0.584156
ENSRNOT00000015233	Micu2	rno-miR-146a-5p	0.809892
ENSRNOT00000015217	Ndufs4	rno-miR-146a-5p	0.505622
ENSRNOT00000015172	Mcc	rno-miR-146a-5p	0.884076
ENSRNOT00000015104	Lgi3	rno-miR-146a-5p	0.510657
ENSRNOT00000015062	RGD1304810	rno-miR-146a-5p	0.611087
ENSRNOT00000015044	Hmgb3	rno-miR-146a-5p	0.546956
ENSRNOT00000014939	Trak2	rno-miR-146a-5p	0.54104
ENSRNOT00000014658	Hadh	rno-miR-146a-5p	0.511966
ENSRNOT00000014635	Angel1	rno-miR-146a-5p	0.656599
ENSRNOT00000014625	Icmt	rno-miR-146a-5p	0.576909
ENSRNOT00000014603	Mthfd2	rno-miR-146a-5p	0.797586
ENSRNOT00000014559	Esm1	rno-miR-146a-5p	0.505415
ENSRNOT00000014553	Klhl25	rno-miR-146a-5p	0.547054
ENSRNOT00000014484	Celf1	rno-miR-146a-5p	0.726833
ENSRNOT00000014386	Eral1	rno-miR-146a-5p	0.768165
ENSRNOT00000014250	Syn1	rno-miR-146a-5p	0.744169
ENSRNOT00000014132	Tmem229b	rno-miR-146a-5p	0.538925
ENSRNOT00000014065	Tmem123	rno-miR-146a-5p	0.586438
ENSRNOT00000014031	Lats2	rno-miR-146a-5p	0.606239
ENSRNOT00000014015	Fbxo8	rno-miR-146a-5p	0.561561
ENSRNOT00000014002	Ipo7	rno-miR-146a-5p	0.826047
ENSRNOT00000013851	Rab30	rno-miR-146a-5p	0.524764
ENSRNOT00000013788	Glud1	rno-miR-146a-5p	0.516964
ENSRNOT00000013727	Vhl	rno-miR-146a-5p	0.54049
ENSRNOT00000013703	Enpp5	rno-miR-146a-5p	0.540936
ENSRNOT00000013543	Kremen1	rno-miR-146a-5p	0.557909
ENSRNOT00000013533	Atpaf1	rno-miR-146a-5p	0.524043
ENSRNOT00000013511	RGD1306941	rno-miR-146a-5p	0.690053
ENSRNOT00000013486	Ube2g1	rno-miR-146a-5p	0.7289
ENSRNOT00000013463	Asah1	rno-miR-146a-5p	0.601482
ENSRNOT00000013408	Htr2a	rno-miR-146a-5p	0.558876
ENSRNOT00000013390	Polr3d	rno-miR-146a-5p	0.622043
ENSRNOT00000013363	Ap2b1	rno-miR-146a-5p	0.548792
ENSRNOT00000013152	Cdh10	rno-miR-146a-5p	0.531293
ENSRNOT00000013124	Mkrn1	rno-miR-146a-5p	0.662793
ENSRNOT00000013114	Mrpl10	rno-miR-146a-5p	0.526418
ENSRNOT00000013100	Poldip2	rno-miR-146a-5p	0.636103
ENSRNOT00000013067	Slc39a14	rno-miR-146a-5p	0.643348
ENSRNOT00000013053	Mapk6	rno-miR-146a-5p	0.624
ENSRNOT00000013022	Adpgk	rno-miR-146a-5p	0.568966
ENSRNOT00000013001	Pnma2	rno-miR-146a-5p	0.510757
ENSRNOT00000012996	Dpysl2	rno-miR-146a-5p	0.517437
ENSRNOT00000012985	Cdkn3	rno-miR-146a-5p	0.675976
ENSRNOT00000012942	Cybrd1	rno-miR-146a-5p	0.507135
ENSRNOT00000012924	Prkci	rno-miR-146a-5p	0.777903
ENSRNOT00000012887	Kras	rno-miR-146a-5p	0.547527
ENSRNOT00000012837	Abhd4	rno-miR-146a-5p	0.583255
ENSRNOT00000012826	Oaf	rno-miR-146a-5p	0.571444
ENSRNOT00000012785	Slitrk5	rno-miR-146a-5p	0.661512
ENSRNOT00000012720	Pgp	rno-miR-146a-5p	0.755109
ENSRNOT00000012715	Tmpo	rno-miR-146a-5p	0.55119
ENSRNOT00000012699	Tcf20	rno-miR-146a-5p	0.565441
ENSRNOT00000012675	Rnf114	rno-miR-146a-5p	0.504961
ENSRNOT00000012606	Ttpal	rno-miR-146a-5p	0.580588
ENSRNOT00000012578	Fstl3	rno-miR-146a-5p	0.571479
ENSRNOT00000012528	Trim35	rno-miR-146a-5p	0.530916
ENSRNOT00000012415	Prkar2b	rno-miR-146a-5p	0.639994
ENSRNOT00000012363	Nudt4	rno-miR-146a-5p	0.718543
ENSRNOT00000012354	Rc3h2	rno-miR-146a-5p	0.500184
ENSRNOT00000012287	Cops2	rno-miR-146a-5p	0.518014
ENSRNOT00000012219	Rab6b	rno-miR-146a-5p	0.638747
ENSRNOT00000012216	C3ar1	rno-miR-146a-5p	0.559857
ENSRNOT00000012212	Gucy2c	rno-miR-146a-5p	0.644369
ENSRNOT00000012136	Cidec	rno-miR-146a-5p	0.57268
ENSRNOT00000012121	Chrac1	rno-miR-146a-5p	0.507127
ENSRNOT00000012075	Ass1	rno-miR-146a-5p	0.528502
ENSRNOT00000012066	Fam110b	rno-miR-146a-5p	0.652215
ENSRNOT00000012060	Tmem218	rno-miR-146a-5p	0.876664
ENSRNOT00000012036	Gnpnat1	rno-miR-146a-5p	0.583458
ENSRNOT00000011801	LOC685707	rno-miR-146a-5p	0.617445
ENSRNOT00000011692	Lrguk	rno-miR-146a-5p	0.501871
ENSRNOT00000011662	Zfyve1	rno-miR-146a-5p	0.790348
ENSRNOT00000011641	Zfhx4	rno-miR-146a-5p	0.507326
ENSRNOT00000011572	Slc41a2	rno-miR-146a-5p	0.613125
ENSRNOT00000011455	Bag1	rno-miR-146a-5p	0.589304
ENSRNOT00000011453	Nkx2-1	rno-miR-146a-5p	0.550268
ENSRNOT00000011359	RGD1564345	rno-miR-146a-5p	0.663902
ENSRNOT00000011347	Amotl2	rno-miR-146a-5p	0.61783
ENSRNOT00000011329	Tmem45b	rno-miR-146a-5p	0.500056
ENSRNOT00000011326	RGD1309995	rno-miR-146a-5p	0.55826
ENSRNOT00000011219	Ptk2	rno-miR-146a-5p	0.587575
ENSRNOT00000011003	Pla2r1	rno-miR-146a-5p	0.842957
ENSRNOT00000010993	Mfap2	rno-miR-146a-5p	0.527845
ENSRNOT00000010992	Ky	rno-miR-146a-5p	0.715354
[truncated: 222 more rows]

## Sheet: Predicted targets miR-148a-5p
Transcript Id	name	Mirna Name	miTG score
[truncated: 319 more rows]

[truncated: 8 more sheets: Predicted targets miR-370-3p, Predicted targets miR-379-5p, Predicted targets miR-381-3p, Predicted targets miR-770-3p, Predicted targets miR-29a-3p, Predicted target miR-148a-3p, Predicted targets miR-191a-5p, Predicted targets miR-195-3p]
