# Supplementary material for: Modulation of miRNA expression in aged rat hippocampus by buttermilk and krill oil
Source: Sci Rep. 2018 Mar 5;8:3993. doi: 10.1038/s41598-018-22148-5 (PMC5838111; doi:10.1038/s41598-018-22148-5)
Supplement: Supplementary file 3 — Table S5 [file 41598_2018_22148_MOESM3_ESM.xls]

## Sheet: Functional analysis_genes 
Table S5. Functional analysis of the differently expressed genes from the microarray
Goup	Database	Biological process	Hyp-c	Genes
BMFC	GO	multicellular organismal development (BP)	0.00283645	Spata20,Myog,Arc,Mdk
		response to drug (BP)	0.00281082	Igf2,Sst,Aqp1,Mdk
		cell differentiation (BP)	0.00932246	Spata20,Myog,Mdk
		phylloquinone catabolic process (BP)	2.17181e-06	Cbr1,Cbr3
		hyperosmotic response (BP)	7.76674e-05	Sst,Aqp1
		organic anion transport (BP)	0.000225245	Slc22a8,Slco1a5
		cellular response to mechanical stimulus (BP)	0.00306728	Igf2,Aqp1
		fatty acid biosynthetic process (BP)	0.00215606	Ptgds,Ch25h
		response to hormone stimulus (BP)	0.00653012	Aqp1,Mdk
		wound healing (BP)	0.00700609	Igf2,Aqp1
		sodium ion transport (BP)	0.00817599	Slc4a5,Slc13a4
		anterior/posterior pattern specification (BP)	0.00961278	Arc,Barx1
		cell migration (BP)	0.00888123	Arc,Mdk
		response to glucocorticoid stimulus (BP)	0.0136539	Ptgds,Mdk
		potassium ion transport (BP)	0.0156738	Aqp1,Kcnj13
		cerebellar granular layer development (BP)	0.00149072	Mdk
		defecation (BP)	0.00149072	Mdk
		serotonin biosynthetic process from tryptophan (BP)	0.00149072	Tph1
		corticotropin secretion (BP)	0.00149072	Aqp1
		lipid digestion (BP)	0.00149072	Aqp1
		transepithelial water transport (BP)	0.00149072	Aqp1
		cellular response to salt stress (BP)	0.00149072	Aqp1
		metanephric proximal straight tubule development (BP)	0.00149072	Aqp1
		carbon dioxide transmembrane transport (BP)	0.00149072	Aqp1
		metanephric descending thin limb development (BP)	0.00149072	Aqp1
		metanephric proximal convoluted tubule segment 2 development (BP)	0.00149072	Aqp1
		maintenance of symbiont-containing vacuole via substance secreted by host (BP)	0.00149072	Aqp1
		peptidyl-lysine modification (BP)	0.00149072	Cbr1
		inositol phosphorylation (BP)	0.00149072	Ippk
		mitochondrial translational termination (BP)	0.00149072	Ict1
		insulin receptor signaling pathway via phosphatidylinositol 3-kinase cascade (BP)	0.00149072	Igf2
		microtubule anchoring at microtubule organizing center (BP)	0.00297926	Bicd2
		minus-end-directed organelle transport along microtubule (BP)	0.00297926	Bicd2
		nitric oxide transport (BP)	0.00297926	Aqp1
		glomerular filtration (BP)	0.00297926	Aqp1
		monocarboxylic acid transport (BP)	0.00297926	Slco1a5
		IMP metabolic process (BP)	0.00297926	Adss
		vesicle docking (BP)	0.00297926	Exoc5
		renal water transport (BP)	0.00297926	Aqp1
		metanephric glomerulus vasculature development (BP)	0.00297926	Aqp1
		cerebrospinal fluid secretion (BP)	0.00297926	Aqp1
		establishment or maintenance of actin cytoskeleton polarity (BP)	0.00297926	Aqp1
		glutathione transport (BP)	0.00297926	Slc22a8
		vitamin K metabolic process (BP)	0.00297926	Cbr1
		peptidyl-proline hydroxylation to 4-hydroxy-L-proline (BP)	0.00297926	P4hb
		cellular hyperosmotic response (BP)	0.00446564	Aqp1
		secretory granule organization (BP)	0.00446564	Aqp1
		platelet activating factor biosynthetic process (BP)	0.00446564	Pla2g5
		response to ammonium ion (BP)	0.00446564	Adss
		positive regulation of glycogen (starch) synthase activity (BP)	0.00446564	Igf2
		cellular response to copper ion (BP)	0.00446564	Aqp1
		folic acid metabolic process (BP)	0.00446564	Folr1
		regulation of behavior (BP)	0.00594985	Mdk
		cellular response to inorganic substance (BP)	0.00594985	Aqp1
		renal water absorption (BP)	0.00594985	Aqp1
		aspartate metabolic process (BP)	0.00594985	Adss
		multicellular organismal water homeostasis (BP)	0.00594985	Aqp1
		regulation of circadian sleep/wake cycle, sleep (BP)	0.00594985	Ptgds
		thyroid hormone transport (BP)	0.00594985	Slco1a5
		cellular response to mercury ion (BP)	0.00594985	Aqp1
		cellular homeostasis (BP)	0.00594985	Aqp1
		ammonium transport (BP)	0.00594985	Aqp1
		response to methotrexate (BP)	0.00594985	Slc22a8
		folic acid transport (BP)	0.00594985	Folr1
		cellular response to nitric oxide (BP)	0.00594985	Aqp1
		M phase of mitotic cell cycle (BP)	0.0074319	Mdk
		positive regulation of saliva secretion (BP)	0.0074319	Aqp1
		response to purine-containing compound (BP)	0.0074319	Adss
		glycerol transport (BP)	0.0074319	Aqp1
		AMP biosynthetic process (BP)	0.0074319	Adss
		carbon dioxide transport (BP)	0.0074319	Aqp1
		quaternary ammonium group transport (BP)	0.0074319	Slc22a8
		digestive system development (BP)	0.0074319	Barx1
		short-term memory (BP)	0.00891179	Mdk
		positive regulation of steroid hormone biosynthetic process (BP)	0.00891179	Igf2
		positive regulation of lamellipodium assembly (BP)	0.00891179	Aqp1
		glycine transport (BP)	0.00891179	Slc6a20
		calcium-independent cell-cell adhesion (BP)	0.00891179	Cldn2
		bile acid and bile salt transport (BP)	0.0103895	Slco1a5
		water homeostasis (BP)	0.0103895	Aqp1
		sterol biosynthetic process (BP)	0.0103895	Ch25h
		cellular response to electrical stimulus (BP)	0.0103895	Adss
		exocrine pancreas development (BP)	0.0103895	Igf2
		lateral ventricle development (BP)	0.0103895	Aqp1
		proline transport (BP)	0.0103895	Slc6a20
		pancreatic juice secretion (BP)	0.0103895	Aqp1
		positive regulation of insulin receptor signaling pathway (BP)	0.0103895	Igf2
		secretion by cell (BP)	0.0118651	Aqp1
		aromatic amino acid family metabolic process (BP)	0.0118651	Tph1
		hyperosmotic salinity response (BP)	0.0118651	Aqp1
		intestinal absorption (BP)	0.0133385	Slco1a5
		cell volume homeostasis (BP)	0.0133385	Aqp1
		anion transport (BP)	0.0133385	Slc4a5
		skeletal muscle fiber development (BP)	0.0148098	Myog
		purine nucleotide biosynthetic process (BP)	0.0162789	Adss
		dentate gyrus development (BP)	0.0162789	Mdk
		regulation of cell morphogenesis (BP)	0.0162789	Arc
		intracellular transport (BP)	0.0162789	Ranbp3l
		glycerol ether metabolic process (BP)	0.0162789	P4hb
		cellular response to stress (BP)	0.0162789	Aqp1
		ovulation from ovarian follicle (BP)	0.0162789	Cbr1
		anatomical structure development (BP)	0.0162789	Barx1
		positive regulation of glycogen biosynthetic process (BP)	0.0177459	Igf2
		arachidonic acid secretion (BP)	0.0192108	Pla2g5
		positive regulation of epithelial cell migration (BP)	0.0192108	Aqp1
		amino acid transport (BP)	0.0206735	Slc6a20
		striated muscle cell differentiation (BP)	0.0206735	Igf2
		prostaglandin biosynthetic process (BP)	0.0206735	Ptgds
		response to gonadotropin stimulus (BP)	0.0206735	Cbr1
		organ development (BP)	0.0221341	Barx1
		water transport (BP)	0.0221341	Aqp1
		bone remodeling (BP)	0.0221341	Tph1
		eye photoreceptor cell development (BP)	0.0221341	Mfrp
		drug metabolic process (BP)	0.0235926	Cbr1
		leukotriene biosynthetic process (BP)	0.0235926	Pla2g5
		cGMP biosynthetic process (BP)	0.0235926	Aqp1
		mammary gland alveolus development (BP)	0.0235926	Tph1
		camera-type eye morphogenesis (BP)	0.0235926	Aqp1
		positive regulation of activated T cell proliferation (BP)	0.0250489	Igf2
		cellular response to lithium ion (BP)	0.0265031	Myog
		behavioral fear response (BP)	0.0279552	Mdk
		response to acid (BP)	0.0279552	Sst
		regulation of pH (BP)	0.0279552	Slc4a5
	KEGG	Bile secretion	4.35332e-05	Slc4a5,Aqp1,Slc22a8,Slco1a5
		Arachidonic acid metabolism	7.6768e-05	Cbr3,Pla2g5,Cbr1,Ptgds
	PANTHER	5-Hydroxytryptamine biosynthesis	0.0178626	Tph1
		Insulin/IGF pathway-protein kinase B signaling cascade	0.0308531	Igf2
		Adrenaline and noradrenaline biosynthesis	0.0392069	Slc6a20
		Insulin/IGF pathway-mitogen activated protein kinase kinase/MAP kinase cascade	0.0471852	Igf2
KOC	GO	transport (BP)	0.014868	Ptgds,Ramp3,Bicd2
		negative regulation of transcription, DNA-dependent (BP)	0.0276689	Id4,Ramp3,Yeats2
		negative regulation of transcription from RNA polymerase II promoter (BP)	0.0278391	Id4,Osr1,Yeats2
		fatty acid biosynthetic process (BP)	0.014389	Ptgds,Ch25h
		palate development (BP)	0.0191442	Osr1,Pygo2
		anterior/posterior pattern specification (BP)	0.0227208	Arc,Barx1
		brain development (BP)	0.040927	Id4,Pygo2
		microtubule anchoring at microtubule organizing center (BP)	0.0133036	Bicd2
		minus-end-directed organelle transport along microtubule (BP)	0.0133036	Bicd2
		cell proliferation involved in kidney development (BP)	0.0133036	Osr1
		mesonephric duct morphogenesis (BP)	0.0133036	Osr1
		ureter urothelium development (BP)	0.0133036	Osr1
		positive regulation of somatostatin secretion (BP)	0.0133036	Cckbr
		negative regulation of synapse maturation (BP)	0.0133036	Arhgef15
		vesicle docking (BP)	0.0133036	Exoc5
		pattern specification involved in metanephros development (BP)	0.0133036	Osr1
		metanephric glomerulus vasculature development (BP)	0.0133036	Osr1
		posterior mesonephric tubule development (BP)	0.0133036	Osr1
		peptidyl-proline hydroxylation to 4-hydroxy-L-proline (BP)	0.0133036	P4hb
		serotonin biosynthetic process from tryptophan (BP)	0.013823	Tph1
		behavioral defense response (BP)	0.013823	Cckbr
		metanephric interstitial cell development (BP)	0.013823	Osr1
		negative regulation of nephron tubule epithelial cell differentiation (BP)	0.013823	Osr1
		renal vesicle progenitor cell differentiation (BP)	0.013823	Osr1
		metanephric cap mesenchymal cell proliferation involved in metanephros development (BP)	0.013823	Osr1
		metanephric smooth muscle tissue development (BP)	0.013823	Osr1
		mesangial cell development (BP)	0.013823	Osr1
		metanephric nephron tubule development (BP)	0.013823	Osr1
		specification of anterior mesonephric tubule identity (BP)	0.013823	Osr1
		specification of posterior mesonephric tubule identity (BP)	0.013823	Osr1
		intermediate mesoderm development (BP)	0.013823	Osr1
		inositol phosphorylation (BP)	0.013823	Ippk
		regulation of histone H3-K4 methylation (BP)	0.016318	Pygo2
		regulation of mammary gland epithelial cell proliferation (BP)	0.016318	Pygo2
		metanephric mesenchyme morphogenesis (BP)	0.016318	Osr1
		metanephric mesenchymal cell differentiation (BP)	0.016318	Osr1
		embryonic skeletal limb joint morphogenesis (BP)	0.016318	Osr1
		histamine secretion (BP)	0.0199331	Cckbr
		embryonic skeletal joint development (BP)	0.0199331	Osr1
		regulation of circadian sleep/wake cycle, sleep (BP)	0.0199331	Ptgds
		pronephros development (BP)	0.0229869	Osr1
		metanephric epithelium development (BP)	0.0229869	Osr1
		digestive system development (BP)	0.0229869	Barx1
		positive regulation of gastrulation (BP)	0.0250043	Osr1
		glycine transport (BP)	0.0250043	Slc6a20
		metanephric mesenchyme development (BP)	0.0250043	Osr1
		cerebral cortex neuron differentiation (BP)	0.0270185	Id4
		embryonic skeletal joint morphogenesis (BP)	0.0270185	Osr1
		positive regulation of synaptic transmission, GABAergic (BP)	0.0270185	Cckbr
		estrous cycle phase (BP)	0.0270185	Cckbr
		aromatic amino acid family metabolic process (BP)	0.0270185	Tph1
		sterol biosynthetic process (BP)	0.027254	Ch25h
		negative regulation of epithelial cell differentiation (BP)	0.027254	Osr1
		proline transport (BP)	0.027254	Slc6a20
		central nervous system myelination (BP)	0.0292741	Id4
		protein localization in plasma membrane (BP)	0.0292741	Ramp3
		negative regulation of astrocyte differentiation (BP)	0.031368	Id4
		positive regulation of receptor recycling (BP)	0.031368	Ramp3
		regulation of cell morphogenesis (BP)	0.0322242	Arc
		glycerol ether metabolic process (BP)	0.0322242	P4hb
		anatomical structure development (BP)	0.0322242	Barx1
		negative regulation of oligodendrocyte differentiation (BP)	0.0322242	Id4
		neuroblast proliferation (BP)	0.0345674	Id4
		urogenital system development (BP)	0.0362575	Osr1
		mesonephros development (BP)	0.0362575	Osr1
		amino acid transport (BP)	0.0372774	Slc6a20
		positive regulation of synaptic transmission, glutamatergic (BP)	0.0372774	Cckbr
		prostaglandin biosynthetic process (BP)	0.0372774	Ptgds
		organ development (BP)	0.0387607	Barx1
		bone remodeling (BP)	0.0387607	Tph1
		mammary gland alveolus development (BP)	0.0401577	Tph1
		positive regulation of synaptic transmission (BP)	0.0401577	Cckbr
		gonad development (BP)	0.0414755	Osr1
		stem cell differentiation (BP)	0.0414755	Osr1
		ERK1 and ERK2 cascade (BP)	0.0421582	Cckbr
		middle ear morphogenesis (BP)	0.0421582	Osr1
		digestion (BP)	0.0438979	Cckbr
		regulation of G-protein coupled receptor protein signaling pathway (BP)	0.0439019	Ramp3
		regulation of neuronal synaptic plasticity (BP)	0.0439019	Arc
		one-carbon metabolic process (BP)	0.0439019	Car13
		spleen development (BP)	0.0439019	Barx1
		collagen fibril organization (BP)	0.0455095	Dpt
		tissue development (BP)	0.0463935	Barx1
		receptor internalization (BP)	0.0463935	Ramp3
		amino acid transmembrane transport (BP)	0.0463935	Slc6a20
		embryonic forelimb morphogenesis (BP)	0.0463935	Osr1
		lens development in camera-type eye (BP)	0.0465155	Pygo2
		positive regulation of stress fiber assembly (BP)	0.0465155	Arhgef15
		developmental growth (BP)	0.0476635	Pygo2
		metanephros development (BP)	0.0476635	Osr1
		regulation of sensory perception of pain (BP)	0.0476635	Cckbr
		chondrocyte differentiation (BP)	0.0476635	Osr1
		dephosphorylation (BP)	0.0478401	Ptpn4
		positive regulation of bone mineralization (BP)	0.0479942	Osr1
		negative regulation of fat cell differentiation (BP)	0.0479942	Id4
		odontogenesis (BP)	0.0479942	Osr1
		endoderm development (BP)	0.0492988	Arc
	PANTHER	5-Hydroxytryptamine biosynthesis	0.00690378	Tph1
		Adrenaline and noradrenaline biosynthesis	0.0227952	Slc6a20
BMFC+KOC	GO	multicellular organismal development (BP)	0.0254383	Spata20,Aimp2,Itgb6,Mdk
		response to drug (BP)	0.0257188	Sst,Aqp1,Htr2c,Mdk
		cell differentiation (BP)	0.0375154	Spata20,Aimp2,Mdk
		phylloquinone catabolic process (BP)	0.000737114	Cbr1,Cbr3
		hyperosmotic response (BP)	0.0131615	Sst,Aqp1
		positive regulation of protein ubiquitination (BP)	0.0212652	Aimp2,Wfs1
		regulation of cell migration (BP)	0.0214339	Lama2,Sst
		ERK1 and ERK2 cascade (BP)	0.0276799	Cckbr,Htr2c
		visual perception (BP)	0.0282515	Mfrp,Wfs1
		response to hormone stimulus (BP)	0.0287015	Aqp1,Mdk
		cGMP biosynthetic process (BP)	0.029013	Aqp1,Htr2c
		organ regeneration (BP)	0.029102	Slco1a5,Htr2c
		sodium ion transport (BP)	0.0328393	Slc4a5,Slc13a4
		regulation of sensory perception of pain (BP)	0.0430713	Cckbr,Htr2c
		potassium ion transport (BP)	0.0467302	Aqp1,Kcnj13
		activation of phospholipase C activity by serotonin receptor signaling pathway (BP)	0.0209007	Htr2c
		nitric oxide transport (BP)	0.0209007	Aqp1
		activation of phospholipase D activity by G-protein coupled receptor protein signaling pathway (BP)	0.0209007	Htr2c
		glomerular filtration (BP)	0.0209007	Aqp1
		diencephalon development (BP)	0.0209007	Six3
		positive regulation of acetylcholine secretion (BP)	0.0209007	Htr2c
		positive regulation of somatostatin secretion (BP)	0.0209007	Cckbr
		polyubiquitinated misfolded protein transport (BP)	0.0209007	Wfs1
		renal water homeostasis (BP)	0.0209007	Wfs1
		monocarboxylic acid transport (BP)	0.0209007	Slco1a5
		protein auto-ADP-ribosylation (BP)	0.0209007	Tnks
		vesicle docking (BP)	0.0209007	Exoc5
		protein poly-ADP-ribosylation (BP)	0.0209007	Tnks
		renal water transport (BP)	0.0209007	Aqp1
		metanephric glomerulus vasculature development (BP)	0.0209007	Aqp1
		cerebrospinal fluid secretion (BP)	0.0209007	Aqp1
		establishment or maintenance of actin cytoskeleton polarity (BP)	0.0209007	Aqp1
		vitamin K metabolic process (BP)	0.0209007	Cbr1
		cerebellar granular layer development (BP)	0.0209192	Mdk
		defecation (BP)	0.0209192	Mdk
		behavioral defense response (BP)	0.0209192	Cckbr
		corticotropin secretion (BP)	0.0209192	Aqp1
		lipid digestion (BP)	0.0209192	Aqp1
		transepithelial water transport (BP)	0.0209192	Aqp1
		cellular response to salt stress (BP)	0.0209192	Aqp1
		metanephric proximal straight tubule development (BP)	0.0209192	Aqp1
		carbon dioxide transmembrane transport (BP)	0.0209192	Aqp1
		metanephric descending thin limb development (BP)	0.0209192	Aqp1
		metanephric proximal convoluted tubule segment 2 development (BP)	0.0209192	Aqp1
		maintenance of symbiont-containing vacuole via substance secreted by host (BP)	0.0209192	Aqp1
		circadian behavior (BP)	0.0209192	Six3
		peptidyl-lysine modification (BP)	0.0209192	Cbr1
		mitochondrial translational termination (BP)	0.0209192	Ict1
		regulation of behavior (BP)	0.0249122	Mdk
		endoplasmic reticulum calcium ion homeostasis (BP)	0.0249122	Wfs1
		histamine secretion (BP)	0.0249122	Cckbr
		G-protein signaling, coupled to cyclic nucleotide second messenger (BP)	0.0249122	Htr2c
		cellular response to inorganic substance (BP)	0.0249122	Aqp1
		renal water absorption (BP)	0.0249122	Aqp1
		olfactory behavior (BP)	0.0249122	Wfs1
		multicellular organismal water homeostasis (BP)	0.0249122	Aqp1
		negative regulation of locomotion (BP)	0.0249122	Htr2c
		thyroid hormone transport (BP)	0.0249122	Slco1a5
		cellular response to mercury ion (BP)	0.0249122	Aqp1
		cellular homeostasis (BP)	0.0249122	Aqp1
		ammonium transport (BP)	0.0249122	Aqp1
		folic acid transport (BP)	0.0249122	Folr1
		cellular response to nitric oxide (BP)	0.0249122	Aqp1
		positive regulation of growth (BP)	0.0255702	Wfs1
		cellular hyperosmotic response (BP)	0.0255702	Aqp1
		secretory granule organization (BP)	0.0255702	Aqp1
		platelet activating factor biosynthetic process (BP)	0.0255702	Pla2g5
		negative regulation of dopamine metabolic process (BP)	0.0255702	Htr2c
		positive regulation of protein metabolic process (BP)	0.0255702	Wfs1
		cellular response to copper ion (BP)	0.0255702	Aqp1
		positive regulation of telomere maintenance via telomerase (BP)	0.0255702	Tnks
		folic acid metabolic process (BP)	0.0255702	Folr1
		myelination in peripheral nervous system (BP)	0.0277941	Lama2
		M phase of mitotic cell cycle (BP)	0.0277941	Mdk
		positive regulation of saliva secretion (BP)	0.0277941	Aqp1
		positive regulation of gamma-aminobutyric acid secretion (BP)	0.0277941	Htr2c
		glycerol transport (BP)	0.0277941	Aqp1
		carbon dioxide transport (BP)	0.0277941	Aqp1
		oxygen homeostasis (BP)	0.0277941	Narfl
		short-term memory (BP)	0.0304789	Mdk
		protein localization to chromosome, telomeric region (BP)	0.0304789	Tnks
		positive regulation of lamellipodium assembly (BP)	0.0304789	Aqp1
		Type II pneumocyte differentiation (BP)	0.0304789	Aimp2
		forebrain anterior/posterior pattern specification (BP)	0.0304789	Six3
		calcium-independent cell-cell adhesion (BP)	0.0304789	Cldn2
		bile acid and bile salt transport (BP)	0.0327331	Slco1a5
		water homeostasis (BP)	0.0327331	Aqp1
		positive regulation of synaptic transmission, cholinergic (BP)	0.0327331	Lama2
		lateral ventricle development (BP)	0.0327331	Aqp1
		lens induction in camera-type eye (BP)	0.0327331	Six3
		pancreatic juice secretion (BP)	0.0327331	Aqp1
		secretion by cell (BP)	0.0350158	Aqp1
		behavioral response to nicotine (BP)	0.0350158	Htr2c
		positive regulation of synaptic transmission, GABAergic (BP)	0.0350158	Cckbr
		estrous cycle phase (BP)	0.0350158	Cckbr
		hyperosmotic salinity response (BP)	0.0350158	Aqp1
		negative regulation of programmed cell death (BP)	0.0350158	Wfs1
		intestinal absorption (BP)	0.03702	Slco1a5
		inositol phosphate-mediated signaling (BP)	0.03702	Htr2c
		regulation of embryonic development (BP)	0.03702	Lama2
		cell volume homeostasis (BP)	0.03702	Aqp1
		anion transport (BP)	0.03702	Slc4a5
		phosphatidylinositol biosynthetic process (BP)	0.0402992	Htr2c
		iron-sulfur cluster assembly (BP)	0.0402992	Narfl
		dentate gyrus development (BP)	0.0426344	Mdk
		protein ADP-ribosylation (BP)	0.0426344	Tnks
		cellular response to stress (BP)	0.0426344	Aqp1
		ovulation from ovarian follicle (BP)	0.0426344	Cbr1
		serotonin receptor signaling pathway (BP)	0.0452021	Htr2c
		calcium ion homeostasis (BP)	0.0452021	Wfs1
		response to endoplasmic reticulum stress (BP)	0.0452021	Wfs1
		positive regulation of proteolysis (BP)	0.0472092	Wfs1
		arachidonic acid secretion (BP)	0.0472092	Pla2g5
		positive regulation of epithelial cell migration (BP)	0.0472092	Aqp1
		positive regulation of synaptic transmission, glutamatergic (BP)	0.0490741	Cckbr
		neurological system process (BP)	0.0490741	Wfs1
		cellular component organization (BP)	0.0490741	Diaph3
		response to gonadotropin stimulus (BP)	0.0490741	Cbr1
	KEGG	Bile secretion	0.000231297	Slc4a5,Aqp1,Slc4a2,Slco1a5
		Gastric acid secretion	0.00268224	Slc4a2,Cckbr,Sst
		Arachidonic acid metabolism	0.00268224	Cbr3,Pla2g5,Cbr1
		ECM-receptor interaction	0.048968	Itgb6,Lama2
		Hypertrophic cardiomyopathy (HCM)	0.0497453	Itgb6,Lama2
		Dilated cardiomyopathy	0.0497534	Itgb6,Lama2
